# Supplementary material for: Ethylene-independent promotion of photomorphogenesis in the dark by cytokinin requires COP1 and the CDD complex
Source: J Exp Bot. 2018 Sep 29;70(1):165–78. doi: 10.1093/jxb/ery344 (PMC6305196; doi:10.1093/jxb/ery344)
Supplement: Supplementary Table S2 [file ery344_suppl_supplementary_table_s2.xlsx]

## Sheet: Supplementary Table S2
List of differentially expressed genes in Col-0 in response to 3 µM BA when grown on 10 µM AgNO3 for 4 days in darkness
GeneID	log2Ratio(BA/Control)	Up-Down-Regulation(BA/Control)	Probability	Annotation	Gene Symbol	FPKM AgNO3 - control sample 1	FPKM AgNO3 - control sample 2	FPKM AgNO3 - control sample 3	FPKM BA-treated sample 1	FPKM BA-treated sample 2	FPKM BA-treated sample 3
AT5G39120	9.05799	Up	0.893777	RmlC-like cupins superfamily protein;(source:Araport11)					7.27	5.89	2.83
ATCG00200	9.04075	Up	0.892519	a chloroplast-encoded tRNA for cysteine	(TRNC)				2.63	10.49	2.68
AT2G30760	8.47303	Up	0.84137	hypothetical protein;(source:Araport11)					3.78	2.64	4.24
AT3G55566	8.42206	Up	0.836193	This gene encodes a small protein and has either evidence of transcription or purifying selection.					1.46	4.37	4.46
AT1G05330	8.19804	Up	0.810824	hypothetical protein;(source:Araport11)					3.16	2.67	2.98
AT1G74890	6.63992	Up	0.946912	Encodes a nuclear response regulator that acts as a negative regulator in cytokinin-mediated signal transduction. Transcript accumulates in leaves and roots in response to cytokinin treatment.	RESPONSE REGULATOR 15 (ARR15)	0.31			10.37	10.04	12.5
AT2G30766	5.62408	Up	0.944535	hypothetical protein;(source:Araport11)		0.21	0.5		12.99	13.51	9.01
AT1G19050	5.47022	Up	0.980013	Encodes a member of the Arabidopsis response regulator (ARR) family, most closely related to ARR15. A two-component response regulator protein containing a phosphate accepting domain in the receiver domain but lacking a DNA binding domain in the output domain. Involved in response to cytokinin and meristem stem cell maintenance. Arr7 protein is stabilized by cytokinin.	RESPONSE REGULATOR 7 (ARR7)	0.84	1.56	0.84	51.74	47.15	44.74
AT5G39110	5.38811	Up	0.945111	RmlC-like cupins superfamily protein;(source:Araport11)		0.33	0.56		15.53	8.66	13.5
AT4G29740	5.30326	Up	0.862397	It encodes a protein whose sequence is similar to cytokinin oxidase/dehydrogenase, which catalyzes the degradation of cytokinins.	(ATCKX4);CYTOKININ OXIDASE 4 (CKX4)	0.15	0.05	0.15	4.73	4.83	4.26
AT5G39100	4.90771	Up	0.885303	germin-like protein (GLP6)	GERMIN-LIKE PROTEIN 6 (GLP6)	0.35	0.12	0.12	5.75	6.09	5.87
AT2G40670	4.65105	Up	0.931056	response regulator 16	RESPONSE REGULATOR 16 (RR16)	0.34	0.17	0.85	10.41	11.95	11.81
AT4G02850	4.49108	Up	0.94903	DAAR1 encodes a PLP-independent racemase that catalyzes the conversion from L-Ile to D-allo-Ile.	D-AMINO ACID RACEMASE1 (DAAR1)	1.01	0.93	0.56	17.46	19.92	18.84
AT3G28220	4.42253	Up	0.93575	TRAF-like family protein;(source:Araport11)		0.56	0.49	0.84	17.08	9.64	13.81
AT3G16670	4.41005	Up	0.868547	Pollen Ole e 1 allergen and extensin family protein;(source:Araport11)			0.63	0.13	6.8	3.02	6.55
AT2G47880	4.40251	Up	0.801258	CEPD2 is a non secreted polypeptide that is highly similar to CEPD1 which is another member of a novel family related to glutaredoxins. It is induced by nitrogen starvation. It acts downstream of the CEP1 peptide in systemic N-demand signalling .The RNA is expressed in the phloem of cotelydon and leaf vasculature but the peptide is graft transmissible, traveling from the shoot to the root.	CEP DOWNSTREAM 2 (CEPD2)	0.15		0.31	3.08	2.93	3.93
AT2G30540	4.39599	Up	0.934254	Thioredoxin superfamily protein;(source:Araport11)		0.57	0.29	1.01	11.7	13.26	14.41
AT2G42530	4.39048	Up	0.863979	Encodes COR15B, a protein that protects chloroplast membranes during freezing.	COLD REGULATED 15B (COR15B)	0.15	0.45	0.15	7.15	3.57	5.01
AT2G27535	4.36839	Up	0.819821	ribosomal protein L10A family protein;(source:Araport11)			0.36	0.18	3.23	5.38	2.75
AT3G14210	4.14286	Up	0.969719	A semidominant QTL which has an epistatic effect on the Epithiospecifier gene. Represses nitrile formation and favors isothiocyanate production during glucosinolate hydrolysis. The functional allele deters the insect herbivory T. ni.	EPITHIOSPECIFIER MODIFIER 1 (ESM1)	13.92	9.09	14.71	222.31	225.98	218.05
AT5G56970	4.02407	Up	0.828448	It encodes a protein whose sequence is similar to cytokinin oxidase/dehydrogenase, which catalyzes the degradation of cytokinins.	(ATCKX3);CYTOKININ OXIDASE 3 (CKX3)	0.65		0.12	5.31	3.83	3.55
AT3G45140	4.00197	Up	0.961172	Chloroplast lipoxygenase required for wound-induced jasmonic acid accumulation in Arabidopsis.Mutants are resistant to Staphylococcus aureus and accumulate salicylic acid upon infection. The mRNA is cell-to-cell mobile.	LIPOXYGENASE 2 (LOX2);ARABIODOPSIS THALIANA LIPOXYGENASE 2 (ATLOX2)	2.76	2.55	5.19	58.01	51.72	58.5
AT1G29910	3.99529	Up	0.969368	member of Chlorophyll a/b-binding protein family	CHLOROPHYLL A/B BINDING PROTEIN 3 (CAB3);CELLULOSE SYNTHASE LIKE B3 (CSLB3);LIGHT HARVESTING CHLOROPHYLL A/B BINDING PROTEIN 1.2 (LHCB1.2); (AB180)	106.07	47.95	90.76	1194.83	1323.93	1384.95
AT2G42540	3.95191	Up	0.872214	A cold-regulated gene whose product is targeted to the chloroplast. Cor15am protects stromal proteins from aggregation under various stress conditions. Constitutive expression increases freezing tolerance in protoplasts in vitro and chloroplasts in vivo. NMR and x-ray diffraction studies suggest that COR15a alters the intrinsic curvature of the inner membrane of chloroplast envelope. Late Embryog…	COLD-REGULATED 15A (COR15A); (ATCOR15A); (COR15)	0.26	0.45	0.51	7.03	6.64	5.21
AT5G62210	3.85408	Up	0.912797	Embryo-specific protein 3, (ATS3);(source:Araport11)		1.2	0.33	0.77	13.54	9.81	9.91
AT3G16660	3.82771	Up	0.962324	Pollen Ole e 1 allergen and extensin family protein;(source:Araport11)		13.13	7.25	9.58	161.45	115.68	148.27
AT5G22390	3.77884	Up	0.928818	FANTASTIC four-like protein (DUF3049);(source:Araport11)		1.09	1.1	1.35	16.57	16.14	15.88
AT1G09380	3.74322	Up	0.86521	nodulin MtN21-like transporter family protein	USUALLY MULTIPLE ACIDS MOVE IN AND OUT TRANSPORTERS 25 (UMAMIT25)	0.48	0.24	0.66	6.66	4.91	6.91
AT2G25150	3.74247	Up	0.949388	HXXXD-type acyl-transferase family protein;(source:Araport11)		2.3	3.25	2.49	31.36	41.68	34.57
AT2G41990	3.59854	Up	0.949368	late embryogenesis abundant protein;(source:Araport11)	COMPANION OF CELLULOSE SYNTHASE 3 (CC3)	4.45	1.78	4.08	43.57	39.15	42.17
AT1G30250	3.43969	Up	0.941629	hypothetical protein;(source:Araport11)		3.01	2.27	4.35	28.76	35.48	40.25
AT5G10120	3.33925	Up	0.911526	Ethylene insensitive 3 family protein;(source:Araport11)		1.47	0.81	1.61	12.05	15.3	12.02
AT4G03270	3.23632	Up	0.917848	Cyclin D6, involved in cortex/endodermis asymmetric stem cell division.	CYCLIN D6;1 (CYCD6;1)	1.69	2.02	1.48	20.53	13.46	14.92
AT2G18490	3.188	Up	0.806945	GAZ is a nuclear localized transcriptional activator that is regulated (decreased) by GA and ABA levels. GAZ is expressed in the root stele and may function non-cell autonomously to effect hormone mediated control of ground tissue maturation.	GA- AND ABA-RESPONSIVE ZINC FINGER (GAZ)	0.89	0.51		4.72	3.7	4.43
AT1G29920	3.15253	Up	0.949911	Encodes lhcb1.1 a component of the LHCIIb light harvesting complex associated with photosystem II.	CHLOROPHYLL A/B-BINDING PROTEIN 2 (CAB2);LIGHT HARVESTING CHLOROPHYLL A/B-BINDING PROTEIN 1.1 (LHCB1.1); (AB165)	63.02	24.92	52.25	465.73	318.87	461.99
AT2G31085	3.1302	Up	0.854459	Member of a large family of putative ligands homologous to the Clavata3 gene. Consists of a single exon. Can replace CLV3 function in vivo.	(AtCLE6);CLAVATA3/ESR-RELATED 6 (CLE6)	0.37	0.38	1.5	5.97	6.89	6.84
AT1G10470	3.08468	Up	0.948448	Encodes a two-component response regulator. Acts redundantly with ARR3 in the control of circadian period in a cytokinin-independent manner.	RESPONSE REGULATOR 4 (ARR4);INDUCED BY CYTOKININ 7 (IBC7);RESPONCE REGULATOR 1 (ATRR1);MATERNAL EFFECT EMBRYO ARREST 7 (MEE7)	21.91	24.21	23.23	189.3	188.64	210.4
ATCG00560	3.00277	Up	0.899795	PSII L protein	PHOTOSYSTEM II REACTION CENTER PROTEIN L (PSBL)	3.41		1.14	14.75	9.07	12.73
AT1G75450	3.00134	Up	0.947858	This gene used to be called AtCKX6. It encodes a protein whose sequence is similar to cytokinin oxidase/dehydrogenase, which catalyzes the degradation of cytokinins.	CYTOKININ OXIDASE 6 (ATCKX6);ARABIDOPSIS THALIANA CYTOKININ OXIDASE 5 (ATCKX5);CYTOKININ OXIDASE 5 (CKX5)	23.04	19.07	22.56	183.86	163.34	170.64
AT3G45070	2.93983	Up	0.899629	Encodes a sulfotransferase with sulfating activity toward flavonoids.	SULFOTRANSFERASE 202B1 (SULT202B1); (ATSULT202B1)	1.86	2.02	1.2	12.38	14.93	11.67
AT4G26530	2.89384	Up	0.921112	Aldolase superfamily protein;(source:Araport11)	FRUCTOSE-BISPHOSPHATE ALDOLASE 5 (FBA5); (ATFBA5)	3.93	1.94	3.31	23.87	20.91	23.45
AT3G01960	2.85518	Up	0.898385	hypothetical protein;(source:Araport11)		1.21	0.73	3.4	14.96	8.43	15.25
AT5G27889	2.80623	Up	0.871149	This gene encodes a small protein and has either evidence of transcription or purifying selection.		1.46		2.2	8.02	9.47	8.18
AT5G07840	2.73547	Up	0.855571	Ankyrin repeat family protein;(source:Araport11)	PHYTOCHROME INTERACTING ANKYRIN-REPEAT PROTEIN 1 (PIA1)			3.36	8.37	8.65	5.49
AT3G54720	2.70788	Up	0.903542	Encodes glutamate carboxypeptidase. Various alleles show-increased cotyledon number and rate of leaf initiation, show transformation of leaves to cotyledons, altered flowering time and photomorphogenesis and an increased level of cytokinin biosynthesis. Involved in ethylene enhanced hypocotyl elongation in the light. Strong genetic interaction between TGH and AMP1.	ALTERED MERISTEM PROGRAM 1 (AMP1);CONSTITUTIVE MORPHOGENESIS 2 (COP2);HAUPTLING (HPT); (ATAMP1);MULTIFOLIA (MFO1); (MFO1);PRIMORDIA TIMING (PT)	2.38	2.64	2.27	16.77	15.93	14.93
AT2G16890	2.65385	Up	0.852473	UDP-Glycosyltransferase superfamily protein;(source:Araport11)		1.01	1.29	1.21	7.19	6.25	8.65
AT5G08640	2.64221	Up	0.919159	Encodes a flavonol synthase that catalyzes formation of flavonols from dihydroflavonols. Co-expressed with CHI and CHS (qRT-PCR).	FLAVONOL SYNTHASE (FLS);FLAVONOL SYNTHASE 1 (FLS1); (ATFLS1)	5.25	3.07	3.99	23.01	25.39	28.45
AT3G15720	2.63238	Up	0.869057	Pectin lyase-like superfamily protein;(source:Araport11)		1.53	1.2	1.61	7.4	9.49	10.02
AT2G05070	2.6098	Up	0.941271	Encodes Lhcb2.2. Belongs to the Lhc super-gene family encodes the light-harvesting chlorophyll a/b-binding (LHC) proteins that constitute the antenna system of the photosynthetic apparatus.	LIGHT-HARVESTING CHLOROPHYLL B-BINDING 2 (LHCB2);PHOTOSYSTEM II LIGHT HARVESTING COMPLEX GENE 2.2 (LHCB2.2)	64.37	31.91	70.53	397.47	248.86	371.91
AT3G13400	2.60425	Up	0.883489	SKU5 similar 13;(source:Araport11)	SKU5 SIMILAR 13 (sks13)	2.17	1.39	1.89	10.81	10.5	11.83
AT1G11850	2.58697	Up	0.925104	transmembrane protein;(source:Araport11)		5.7	6.33	4.75	29.85	34.92	36.05
AT2G34700	2.56352	Up	0.857021	Pollen Ole e 1 allergen and extensin family protein;(source:Araport11)		0.67	1.62	1.89	6.3	8.03	10.38
AT2G05100	2.54824	Up	0.937213	Lhcb2.1 protein encoding a subunit of the light harvesting complex II. Member of a gene family with high degree of sequence similarity. Initially LHCB2.3 was considered as a separate gene but appears to be an allele of LHCB2.1.	LIGHT-HARVESTING CHLOROPHYLL B-BINDING 2 (LHCB2);PHOTOSYSTEM II LIGHT HARVESTING COMPLEX GENE 2.1 (LHCB2.1)	78.92	32.18	71.66	409.36	267.2	392.44
AT2G44290	2.51262	Up	0.927395	Bifunctional inhibitor/lipid-transfer protein/seed storage 2S albumin superfamily protein;(source:Araport11)		10.85	7.97	8.41	53.32	50.56	51.51
AT5G47980	2.51117	Up	0.907421	HXXXD-type acyl-transferase family protein;(source:Araport11)		3.14	3.82	3.87	17.16	24.06	20.52
AT5G50740	2.5025	Up	0.868593	Heavy metal transport/detoxification superfamily protein;(source:Araport11)		1.63	1.45	2.02	9.11	10.03	9.76
AT3G52910	2.50239	Up	0.893711	Growth regulating factor encoding transcription activator. One of the nine members of a GRF gene family, containing nuclear targeting domain. Involved in leaf development and expressed in root, shoot and flower.	GROWTH-REGULATING FACTOR 4 (GRF4);GROWTH-REGULATING FACTOR 4 (AtGRF4)	2.99	1.47	3.27	14.7	14.56	14.54
AT3G29798	2.49979	Up	0.81005	transposable_element_gene;(source:Araport11);pseudogene, similar to putative AP endonuclease/reverse transcriptase, blastp match of 30%25 identity and 4.0e-08 P-value to GP|21952510|gb|AAM82604.1|AF525305_2|AF525305 putative AP endonuclease/reverse transcriptase {Brassica napus};(source:TAIR10)		0.44	1.09	1.29	6.02	4.98	4.95
AT3G27690	2.49364	Up	0.937365	Encodes Lhcb2.4. Belongs to the Lhc super-gene family encodes the light-harvesting chlorophyll a/b-binding (LHC) proteins that constitute the antenna system of the photosynthetic apparatus. The mRNA is cell-to-cell mobile.	(LHCB2.4);LIGHT-HARVESTING CHLOROPHYLL B-BINDING 2 (LHCB2);PHOTOSYSTEM II LIGHT HARVESTING COMPLEX GENE 2.3 (LHCB2.3)	148.62	82.63	144.85	785.56	572.9	759.73
AT5G27400	2.48985	Up	0.901701	S-adenosyl-L-methionine-dependent methyltransferases superfamily protein; CONTAINS InterPro DOMAIN/s: Methyltransferase-16, putative (InterPro:IPR019410); BEST Arabidopsis thaliana protein match is: D-aminoacid aminotransferase-like PLP-dependent enzymes superfamily protein (TAIR:AT5G27410.2). Note that the At5g27410.2 gene model (TAIR10) of the adjacent locus has been obsoleted due to the lack o…		3.43	0.44	5.56	18.9	16.88	17.19
AT5G13930	2.47866	Up	0.937047	Encodes chalcone synthase (CHS), a key enzyme involved in the biosynthesis of flavonoids. Required for the accumulation of purple anthocyanins in leaves and stems. Also involved in the regulation of auxin transport and the modulation of root gravitropism. The mRNA is cell-to-cell mobile.	CHALCONE SYNTHASE (CHS); (ATCHS);TRANSPARENT TESTA 4 (TT4)	111.1	62.94	78.38	442.74	444.24	519.96
AT1G66100	2.47562	Up	0.810837	Predicted to encode a PR (pathogenesis-related) protein. Belongs to the plant thionin (PR-13) family with the following members: At1g66100, At5g36910, At1g72260, At2g15010, At1g12663, At1g12660.		1.3	0.73	0.87	5.33	3.45	7.35
AT5G19260	2.47007	Up	0.893022	A member of the FAF family proteins encoded by the FANTASTIC FOUR (FAF) genes: AT4G02810 (FAF1), AT1G03170 (FAF2), AT5G19260 (FAF3) and AT3G06020 (FAF4). FAFs have the potential to regulate shoot meristem size in Arabidopsis thaliana. FAFs can repress WUS, which ultimately leads to an arrest of meristem activity in FAF overexpressing lines.	FANTASTIC FOUR 3 (FAF3)	2.64	2.56	2.66	15.09	13.35	15.11
AT3G03630	2.4631	Up	0.881602	Encodes a protein that possesses S-sulfocysteine synthase activity and lacks O-acetylserien(thiol)lyase activity.	CYSTEINE SYNTHASE 26 (CS26)	2.13	1.97	2.32	11.5	12.87	11.03
AT1G25150	2.45103	Up	0.893764	F-box family protein;(source:Araport11)				8.12	13.91	14.45	16.15
AT3G57010	2.44677	Up	0.92719	Calcium-dependent phosphotriesterase superfamily protein;(source:Araport11)		10.36	10.88	7.9	49.43	57.07	52.37
AT2G15128	2.44088	Up	0.878841	other_RNA;(source:Araport11)		2.6	1.57	2.09	9.87	11.41	12.71
AT2G36145	2.41665	Up	0.912314	hypothetical protein;(source:Araport11)		5.16	3.73	5.05	22.58	25.32	26.53
AT1G29930	2.4084	Up	0.937292	Subunit of light-harvesting complex II (LHCII),which absorbs light and transfers energy to the photosynthetic reaction center. The mRNA is cell-to-cell mobile.	CHLOROPHYLL A/B BINDING PROTEIN 1 (CAB1); (AB140);CELLULOSE SYNTHASE LIKE C8 (CLSC8);LIGHT-HARVESTING CHLOROPHYLL A/B-PROTEIN 1.3 (LHCB1.3);CHLOROPHYLL A/B PROTEIN 140 (CAB140)	4107.52	2200.84	3904.47	17434.9	17629.6	19154.1
AT5G48880	2.40173	Up	0.88664	Encodes a peroxisomal 3-keto-acyl-CoA thiolase 2 precursor. EC2.3.1.16 thiolases. AT5G48880.1 is named PKT1 and AT5G48880.2 is named PKT2.	3-KETO-ACYL-COENZYME A THIOLASE 5 (KAT5);PEROXISOMAL 3-KETO-ACYL-COA THIOLASE 2 (PKT2)	2.74	2.28	2.4	12.04	11.98	15.19
AT3G49580	2.39696	Up	0.911923	response to low sulfur 1;(source:Araport11)	RESPONSE TO LOW SULFUR 1 (LSU1)	5.37	4.44	4.24	22.4	25.82	25.78
AT5G21482	2.37962	Up	0.837749	This gene used to be called AtCKX5. It encodes a protein whose sequence is similar to cytokinin oxidase/dehydrogenase, which catalyzes the degradation of cytokinins.	CYTOKININ OXIDASE 7 (CKX7);ARABIDOPSIS THALIANA CYTOKININ OXIDASE 5 (ATCKX5)	1.52	0.97	1.53	6.85	7.14	6.93
AT3G54890	2.37719	Up	0.936875	Encodes a component of the light harvesting complex associated with photosystem I.	PHOTOSYSTEM I LIGHT HARVESTING COMPLEX GENE 1 (LHCA1)	172.02	99.5	166.33	812.18	660.91	801.64
AT5G49330	2.37085	Up	0.878133	Member of the R2R3 factor gene family.	MYB DOMAIN PROTEIN 111 (MYB111);PRODUCTION OF FLAVONOL GLYCOSIDES 3 (PFG3);ARABIDOPSIS MYB DOMAIN PROTEIN 111 (ATMYB111)	2.17	2.55	1.89	10.32	13.12	10.75
AT4G36220	2.35905	Up	0.888229	encodes ferulate 5-hydroxylase (F5H). Involved in lignin biosynthesis.	CYTOCHROME P450 84A1 (CYP84A1);FERULIC ACID 5-HYDROXYLASE 1 (FAH1)	2.53	3.17	2.28	14.79	11.17	14.98
AT3G28290	2.35402	Up	0.894307	Encodes a protein with sequence similarity to integrins. Localized to the cytoplasm and plasma membrane. Expressed in all tissues assayed.	(AT14A)	2.69	4.24	2.14	15.32	16.49	14.56
AT3G28300	2.35402	Up	0.894307	Possesses a transmembrane domain and a small region that has sequence similarities to integrins from fungi, insects and humans. Is localized to plasma membrane and cytoplasm.	(AT14A)	2.69	4.24	2.14	15.32	16.49	14.56
AT2G32180	2.35307	Up	0.877782	plastid transcriptionally active 18;(source:Araport11)	PLASTID TRANSCRIPTIONALLY ACTIVE 18 (PTAC18)	3.27	1.29	2.13	10.84	12.61	10.73
AT4G29030	2.35305	Up	0.913194	Putative membrane lipoprotein;(source:Araport11)		8.55	3.9	2.96	26.01	22.52	30.2
AT1G35830	2.35151	Up	0.905422	VQ motif-containing protein;(source:Araport11)		2	3.18	6.79	22.74	19.77	18.58
AT5G05270	2.34188	Up	0.926455	Chalcone-flavanone isomerase family protein;(source:Araport11)	(ATCHIL);CHALCONE ISOMERASE LIKE (CHIL)	13.03	8.32	10.24	52.16	52.14	55.85
AT3G28160	2.3391	Up	0.903085	transposable_element_gene;(source:Araport11);copia-like retrotransposon family, has a 1.4e-06 P-value blast match to GB:CAA31653 polyprotein (Ty1_Copia-element) (Arabidopsis thaliana);(source:TAIR10)		4.22	3.04	4.1	19.18	17.97	20.33
AT4G29690	2.33437	Up	0.882502	Alkaline-phosphatase-like family protein;(source:Araport11)		3.05	1.93	2.41	11.94	14.49	10.84
AT3G52720	2.33289	Up	0.933393	Encodes an alpha carbonic anhydrase (CAH1) located in the chloroplast stroma. Most chloroplast proteins are encoded by the nuclear genome and imported with the help of sorting signals that are intrinsic parts of the polypeptides. CAH1 takes an alternative route through the secretory pathway, and becomes N-glycosylated before entering the chloroplast. Glycosylation and intra-molecular disulfide br…	CARBONIC ANHYDRASE 1 (CAH1);ALPHA CARBONIC ANHYDRASE 1 (ACA1);A. THALIANA ALPHA CARBONIC ANHYDRASE 1 (ATACA1)	30.88	24.05	28.44	139.27	140.53	140.23
AT2G34430	2.32167	Up	0.936591	Photosystem II type I chlorophyll a/b-binding protein The mRNA is cell-to-cell mobile.	LIGHT-HARVESTING CHLOROPHYLL-PROTEIN COMPLEX II SUBUNIT B1 (LHCB1.4);LIGHT-HARVESTING CHLOROPHYLL-PROTEIN COMPLEX II SUBUNIT B1 (LHB1B1)	341.35	175.91	348	1533.94	1290.87	1500.71
AT3G14760	2.31278	Up	0.837954	transmembrane protein;(source:Araport11)		1.79	1.56	1.08	8.81	7.13	6.07
AT3G49570	2.31011	Up	0.920079	response to low sulfur 3;(source:Araport11)	RESPONSE TO LOW SULFUR 3 (LSU3)	10.9	6.7	9.13	43.74	47.71	41.11
AT4G26150	2.2984	Up	0.882728	Encodes a member of the GATA factor family of zinc finger transcription factors. Modulate chlorophyll biosynthesis and glutamate synthase (GLU1/Fd-GOGAT) expression.	CYTOKININ-RESPONSIVE GATA FACTOR 1 (CGA1);GNC-LIKE (GNL);GATA TRANSCRIPTION FACTOR 22 (GATA22)	3.56	2.26	2.34	13.55	11.44	15.15
AT3G47380	2.29323	Up	0.909328	Pectin methylesterase inhibitor that is involved in resistance to Botrytis cinerea. Affects PME activity during infection to prevent disease.	(ATPMEI11)	5.84	5.13	5.38	25.83	25.56	28.75
AT2G36030	2.28899	Up	0.858961	hypothetical protein;(source:Araport11)		1.04		4.71	12.46	9.34	6.35
AT2G41070	2.27396	Up	0.917921	Transcription factor homologous to ABI5. Regulates AtEm1 expression by binding directly at the AtEm1 promoter. Located in the nucleus and expressed during seed maturation in the cotyledons and later in the whole embryo.	ENHANCED EM LEVEL (EEL); (DPBF4); (ATBZIP12)	7.76	8.76	8.37	45.18	37.39	37.81
AT3G62930	2.26888	Up	0.806832	Thioredoxin superfamily protein;(source:Araport11)	(GRXS6)	1.64	1.23	0.62	6.33	6.12	4.37
AT2G44280	2.24132	Up	0.909355	Major facilitator superfamily protein;(source:Araport11)		6.09	5.3	6.13	25.18	27.27	30.39
AT2G21330	2.23377	Up	0.929268	fructose-bisphosphate aldolase 1;(source:Araport11)	FRUCTOSE-BISPHOSPHATE ALDOLASE 1 (FBA1); (ATFBA1)	41.4	20.34	37.76	160.04	142.47	165.5
AT2G37460	2.2033	Up	0.8848	nodulin MtN21-like transporter family protein	USUALLY MULTIPLE ACIDS MOVE IN AND OUT TRANSPORTERS 12 (UMAMIT12)	4.03	2.03	3.34	13.78	15.06	14.45
AT3G28070	2.19708	Up	0.869633	nodulin MtN21-like transporter family protein	USUALLY MULTIPLE ACIDS MOVE IN AND OUT TRANSPORTERS 46 (UMAMIT46)	3.16	1.69	2.46	11.6	9.73	12.19
AT1G69040	2.19036	Up	0.924429	ACT-domain containing protein involved in feedback regulation of amino acid metabolism	ACT DOMAIN REPEAT 4 (ACR4)	16.32	13.68	17.82	78.81	67.42	72.03
AT3G47470	2.18371	Up	0.931632	Encodes a chlorophyll a/b-binding protein that is more similar to the PSI Cab proteins than the PSII cab proteins. The predicted protein is about 20 amino acids shorter than most known Cab proteins.	LIGHT-HARVESTING CHLOROPHYLL-PROTEIN COMPLEX I SUBUNIT A4 (LHCA4); (CAB4)	206.83	109.84	174.52	754.76	683.95	792.87
AT2G32179	2.16799	Up	0.860722	Potential natural antisense gene, locus overlaps with AT2G32180		3.21	0.96	2.47	9.32	10.11	10.41
AT3G51240	2.16743	Up	0.918146	Encodes flavanone 3-hydroxylase that is coordinately expressed with chalcone synthase and chalcone isomerases. Regulates flavonoid biosynthesis. Not responsive to auxin or ethylene stimulus (qRT-PCR).	FLAVANONE 3-HYDROXYLASE (F3H); (F3'H);TRANSPARENT TESTA 6 (TT6)	12.5	7.23	9.26	43.36	38.87	48
AT5G51810	2.16583	Up	0.868765	Encodes gibberellin 20-oxidase. Involved in gibberellin biosynthesis. Up-regulated by far red light in elongating petioles. Not regulated by a circadian clock.	GIBBERELLIN 20 OXIDASE 2 (GA20OX2); (ATGA20OX2); (AT2353)	2.5	2.44	2.51	9.5	12.52	11.41
AT3G01500	2.15977	Up	0.931301	Encodes a putative beta-carbonic anhydrase betaCA1. Together with betaCA4 (At1g70410) regulates CO2-controlled stomatal movements in guard cells.	CARBONIC ANHYDRASE 1 (CA1)	209.44	109.65	182.31	865.88	627.56	747.03
AT3G51238	2.15959	Up	0.914558	Potential natural antisense gene, locus overlaps with AT3G51240		10.25	6.18	7.7	30.65	35	42.16
AT5G05860	2.15772	Up	0.920033	Encodes a cytokinin N-glucosyltransferase that is involved in cytokinin homeostasis and cytokinin response in planta through cytokinin N-glucosylation. Expression is induced by ABA, mannitol and drought stress. Analysis of overexpressors and loss of function mutants indicate a role in response to osmotic and drought stress.	UDP-GLUCOSYL TRANSFERASE 76C2 (UGT76C2)	13.84	9.88	10.19	51.05	48.91	51.35
AT1G78580	2.14122	Up	0.896359	Encodes an enzyme putatively involved in trehalose biosynthesis. The protein has a trehalose synthase (TPS)-like domain but no trehalose phosphatase (TPP)-like domain. ATTPS1 is able to complement yeast tps1 mutants in vivo. The gene product modulates cell growth but not cell differentiation by determining cell wall deposition and cell division.	TREHALOSE-6-PHOSPHATE SYNTHASE (ATTPS1);TREHALOSE-6-PHOSPHATE SYNTHASE (TPS1);TREHALOSE-6-PHOSPHATE SYNTHASE 1 (TPS1)	4.67	4.46	3.9	21.42	16.56	19.5
AT2G37390	2.14106	Up	0.824197	Chloroplast-targeted copper chaperone protein;(source:Araport11)	SODIUM POTASSIUM ROOT DEFECTIVE 2 (NAKR2)	1.56	1.47	1.57	8.41	6.85	5.03
AT5G39210	2.13614	Up	0.89097	Encodes a protein of the chloroplastic NAD(P)H dehydrogenase complex (NDH Complex) involved in respiration, photosystem I (PSI) cyclic electron transport and CO2 uptake. The product of this gene appears to be essential for the stable formation of the NDH Complex. The mRNA is cell-to-cell mobile.	CHLORORESPIRATORY REDUCTION 7 (CRR7)	4.39	3.85	3.28	16.54	17.8	16.3
AT3G05600	2.13054	Up	0.830295	Encodes a cytosolic epoxide hydrolase capable of acting on 9,10-epoxystearic acid and on 12,13- epoxyoctadec-9-enoic acid that is involved in the synthesis of poly-hydroxylated cutin monomers.	EPOXIDE HYDROLASE 1 (ATEH1)	2.12	1.1	1.69	7.51	6.7	7.29
AT2G44460	2.12179	Up	0.845382	beta glucosidase 28;(source:Araport11)	BETA GLUCOSIDASE 28 (BGLU28)	1.73	2.71	1.35	8.84	7.1	9.26
AT3G57040	2.11212	Up	0.919887	response regulator ARR9, A two-component response regulator-like protein with a receiver domain with a conserved aspartate residue and a possible phosphorylation site and at the N-terminal half. Appears to interact with histidine kinase like genes ATHP3 and ATHP2	RESPONSE REGULATOR 9 (ARR9);RESPONSE REGULATOR 4 (ATRR4)	12.5	13.98	9.62	53.87	50.71	51.49
AT2G40460	2.10489	Up	0.838491	Major facilitator superfamily protein;(source:Araport11)		2.34	1.45	1.68	8.06	6.84	8.63
AT3G48100	2.10193	Up	0.91767	Encodes a transcription repressor that mediates a negative feedback loop in cytokinin signalling. ARR5 expression is upregulated by Class I KNOX genes. Arr5 protein is stabilized by cytokinin in a two-component phosphorelay.	RESPONSE REGULATOR 5 (ARR5);RESPONSE REGULATOR 5 (RR5);INDUCED BY CYTOKININ 6 (IBC6);ARABIDOPSIS THALIANA RESPONSE REGULATOR 2 (ATRR2)	10.73	10.93	9.69	39.29	49.47	45.82
AT4G01580	2.10086	Up	0.876935	AP2/B3-like transcriptional factor family protein;(source:Araport11)		3.16	2.43	3.49	12.66	12.72	13.57
AT5G38020	2.09943	Up	0.918358	encodes a protein whose sequence is similar to SAM:salicylic acid carboxyl methyltransferase (SAMT) (GI:6002712)(Clarkia breweri) and to SAM:benzoic acid carboxyl methyltransferase (BAMT)(GI:9789277)(Antirrhinum majus)		11.16	12.67	8.93	38.26	55.73	46.4
ATCG00600	2.0871	Up	0.821622	Cytochrome b6-f complex, subunit V. Disruption of homologous gene in Chlamydomonas results in disruption of cytochrome b6-f complex.	(PETG)	1.18	2.37	1.19	7.07	7.06	6.01
AT4G14690	2.08024	Up	0.927845	Encodes an early light-induced protein. ELIPs are thought not to be directly involved in the synthesis and assembly of specific photosynthetic complexes, but rather affect the biogenesis of all chlorophyll-binding complexes. A study (PMID 17553115) has shown that the chlorophyll synthesis pathway was downregulated as a result of constitutive ELIP2 expression, leading to decreased chlorophyll avai…	EARLY LIGHT-INDUCIBLE PROTEIN 2 (ELIP2)	49.35	21.41	42.8	158.99	134.24	186.99
AT5G62920	2.0792	Up	0.912691	Encodes a Type-A response regulator that is responsive to cytokinin treatment. Its C-ter domain is very short in comparison to other Arabidopsis ARRs (17 total). Arr6 protein is stabilized by cytokinin.	RESPONSE REGULATOR 6 (ARR6)	8.04	8	8.59	35.47	35.33	33.28
AT5G54270	2.07663	Up	0.930566	Lhcb3 protein is a component of the main light harvesting chlorophyll a/b-protein complex of Photosystem II (LHC II).	(LHCB3*1);LIGHT-HARVESTING CHLOROPHYLL B-BINDING PROTEIN 3 (LHCB3)	222.81	111.24	210.5	775.56	663.03	858.43
AT1G11600	2.07011	Up	0.909679	member of CYP77B	CYTOCHROME P450, FAMILY 77, SUBFAMILY B, POLYPEPTIDE 1 (CYP77B1)	9.23	5.5	7.31	30.72	32.06	29.77
AT1G78995	2.06991	Up	0.840536	hypothetical protein;(source:Araport11)		1.88	2.01	1.9	7.09	8.07	9.15
AT5G45650	2.06579	Up	0.906435	subtilase family protein;(source:Araport11)		6.79	7.2	5.46	27.17	26.4	27.86
AT4G28703	2.05723	Up	0.906044	RmlC-like cupins superfamily protein;(source:Araport11)		6.8	5.4	7.2	29.86	25.9	24.98
AT4G23990	2.0569	Up	0.898689	encodes a protein similar to cellulose synthase	ARABIDOPSIS THALIANA CELLULOSE SYNTHASE-LIKE G3 (ATCSLG3);CELLULOSE SYNTHASE LIKE G3 (CSLG3)	5.57	4.52	5.26	20.78	20.42	22.67
AT4G22570	2.04291	Up	0.902032	Encodes an adenine phosphoribosyltransferase (APT; EC 2.4.2.7), which is a constitutively expressed enzyme involved in the one-step salvage of adenine to AMP. APT3 has higher affinity for zeatin, isopentenyladenine and benzyladenine than APT1 but lower Vmax than APT1.	ADENINE PHOSPHORIBOSYL TRANSFERASE 3 (APT3)	6.55	4.68	6.16	22.58	25.51	23.57
AT5G15960	2.01858	Up	0.923754	cold and ABA inducible protein kin1, possibly functions as an anti-freeze protein. Transcript level of this gene is induced by cold, ABA, dehydration and osmoticum (mannitol). However, protein activity of GUS fused to the promoter of this gene is inhibited by cold treatment, suggesting an inhibition of the protein by increased transcript level.	(KIN1)	24.75	14.88	26.72	82.09	99.07	87.68
AT3G63440	2.01838	Up	0.913241	This gene used to be called AtCKX7. It encodes a protein whose sequence is similar to cytokinin oxidase/dehydrogenase, which catalyzes the degradation of cytokinins.	(ATCKX7);CYTOKININ OXIDASE/DEHYDROGENASE 6 (CKX6);CYTOKININ OXIDASE 6 (ATCKX6)	9.2	11.18	7.7	39.03	37.68	37.05
AT4G10340	2.01295	Up	0.929381	photosystem II encoding the light-harvesting chlorophyll a/b binding protein CP26 of the antenna system of the photosynthetic apparatus The mRNA is cell-to-cell mobile.	LIGHT HARVESTING COMPLEX OF PHOTOSYSTEM II 5 (LHCB5);CHLOROPHYLL PROTEIN 26 (CP26)	323.75	172.87	262.45	962.91	993.59	1107.16
AT5G23940	1.99338	Up	0.870533	Encodes PERMEABLE LEAVES3 (PEL3), a putative acyl-transferase. Mutation in this locus results in altered trichome phenotype (trcichomes become tangled during leaf expansion). Additional phenotype includes altered cuticle layer.	EMBRYO DEFECTIVE 3009 (EMB3009);DEFECTIVE IN CUTICULAR RIDGES (DCR);PERMEABLE LEAVES3 (PEL3)	4.09	2.39	3.35	15.03	10.63	13.48
AT2G03090	1.99165	Up	0.862284	member of Alpha-Expansin Gene Family. Naming convention from the Expansin Working Group (Kende et al, 2004. Plant Mol Bio). Involved in the formation of nematode-induced syncytia in roots of Arabidopsis thaliana.	EXPANSIN 15 (EXP15);EXPANSIN A15 (EXPA15); (ATHEXP ALPHA 1.3); (ATEXP15);EXPANSIN A15 (ATEXPA15)	3.41	2.73	2.52	10.78	11.25	12.41
AT1G21050	1.99143	Up	0.923985	MIZU-KUSSEI-like protein (Protein of unknown function, DUF617);(source:Araport11)		61.37	59.21	71.13	271.38	261.76	229.16
AT4G15490	1.98637	Up	0.908838	Encodes a protein that might have sinapic acid:UDP-glucose glucosyltransferase activity.	(UGT84A3)	10.41	8.13	9.91	36.22	36.68	39.83
AT2G39470	1.97945	Up	0.910096	PsbP-like protein 2;(source:Araport11)	PHOTOSYNTHETIC NDH SUBCOMPLEX L 1 (PnsL1);PSBP-LIKE PROTEIN 2 (PPL2)	13.05	8.44	9.44	39.88	39.11	42.98
AT5G39150	1.97259	Up	0.897643	RmlC-like cupins superfamily protein;(source:Araport11)		7.88	5.51	5.47	24.46	26.01	23.55
AT5G39180	1.97089	Up	0.801562	RmlC-like cupins superfamily protein;(source:Araport11)		1.09		3.53	7.13	6.81	4.21
AT2G21590	1.96953	Up	0.835114	Encodes the large subunit of ADP-glucose pyrophosphorylase, the enzyme which catalyzes the first and limiting step in starch biosynthesis. The large subunit plays a regulatory role whereas the small subunit (ApS) is the catalytic isoform. Four isoforms of the large subunit (ApL1-4) have been described.	(APL4)	1.94	2.13	2.27	8.64	8.59	7.6
AT5G53210	1.96859	Up	0.864277			2.61	2.36	4.2	13.8	10.23	11.86
AT2G01918	1.96534	Up	0.871519	Encode a protein homologous to each PQL protein. Mutational analysis indicates that PQL3 is also required for NDH activity.	PSBQ-LIKE 3 (PQL3)	3.64	2.88	3.8	13.91	12.47	13.92
AT3G57180	1.96296	Up	0.82423	Encodes a chloroplast localized protein YL1/BPG2. Involved in seedling shoot response to salt stress through ABI4.	YELLOW LEAF 1 (YL1);BRASSINAZOLE(BRZ) INSENSITIVE PALE GREEN 2 (BPG2)	2.64	1.52	1.56	7.28	7.94	7.08
AT4G16540	1.96111	Up	0.812843	Heat shock protein HSP20/alpha crystallin family;(source:Araport11)		1.13	1.82	2.22	5.44	7.72	6.97
AT4G29400	1.95889	Up	0.814273	oxidoreductase/transition metal ion-binding protein (DUF3531);(source:Araport11)		1.6	1.61	2.04	6.57	7.91	5.93
AT1G57770	1.95496	Up	0.829646	FAD/NAD(P)-binding oxidoreductase family protein;(source:Araport11)		2.43	1.22	2.45	8.74	6.74	8.17
AT1G22590	1.94446	Up	0.828203	AGAMOUS-like 87;(source:Araport11)	AGAMOUS-LIKE 87 (AGL87)	2.62	1.27	2.2	8.35	7.54	7.55
AT2G41310	1.93786	Up	0.918782	Encodes an A- type response Regulator that is primarily expressed in the root and is involved in cytokinin-mediated signalling.	RESPONSE REGULATOR 3 (RR3);RESPONSE REGULATOR 8 (ARR8);RESPONSE REGULATOR 3 (ATRR3)	23.02	23.98	26.71	96.63	89.49	96.29
AT1G21460	1.9345	Up	0.907117	Nodulin MtN3 family protein;(source:Araport11)	(AtSWEET1); (SWEET1)	11.79	8.13	9.37	37.6	32.72	41.64
AT4G34290	1.92676	Up	0.914121	SWIB/MDM2 domain superfamily protein;(source:Araport11)	(SWIB3)	18.71	9.87	17.53	54.4	57.94	62.97
AT1G21500	1.9236	Up	0.919033	hypothetical protein;(source:Araport11)		34.36	15.94	32.34	104.4	90.69	118.42
AT3G22840	1.91503	Up	0.921721	Encodes an early light-inducible protein.	(ELIP);EARLY LIGHT-INDUCABLE PROTEIN (ELIP1)	76.6	27.3	49.12	203.87	151.02	222.18
AT5G50600	1.90794	Up	0.829712			1.75	1.83	2.85	8.36	7.84	7.93
AT5G11160	1.90247	Up	0.839404	adenine phosphoribosyltransferase 5;(source:Araport11)	ADENINE PHOSPHORIBOSYLTRANSFERASE 5 (APT5)	2.81	2.01	2.37	7.43	10.58	8.87
AT1G69200	1.89926	Up	0.874982	Encodes a fructokinase-like protein (AT3G54090/FLN1, AT1G69200/FLN2), a member of the pfkB-carbohydrate kinase family. FLN1 and FLN2 are potential plastidial thioredoxin z (TRX z) targets. Mutants display mutant chloroplast development, general plant growth and development defects and defects in PEP-dependent transcription. The mRNA is cell-to-cell mobile.	FRUCTOKINASE-LIKE 2 (FLN2)	4.86	3.51	3.64	15.26	15.55	13.99
AT4G12545	1.88996	Up	0.918815	Bifunctional inhibitor/lipid-transfer protein/seed storage 2S albumin superfamily protein;(source:Araport11)		32.7	23.81	30.64	84.21	131.42	107.37
AT1G07050	1.87654	Up	0.833942	CCT motif family protein;(source:Araport11)		3	1.74	2.21	8.53	8.52	8.47
AT2G41340	1.87203	Up	0.882853	NRPE5-like protein of unknown function; homologous to budding yeast RPB5	RNA POLYMERASE II FIFTH LARGEST SUBUNIT, D (RPB5D)	5.96	3.41	5.18	18.68	16.63	17.95
AT2G43550	1.8714	Up	0.894307	Encodes a defensin-like (DEFL) family protein.		6.42	5.63	7.62	19.07	28.08	24.82
AT5G08610	1.87092	Up	0.904124	P-loop containing nucleoside triphosphate hydrolases superfamily protein;(source:Araport11)	PIGMENT DEFECTIVE 340 (PDE340)	10.61	6.03	11.46	35.44	33.37	33.97
AT2G35960	1.86024	Up	0.856127	Encodes a protein whose sequence is similar to tobacco hairpin-induced gene (HIN1) and Arabidopsis non-race specific disease resistance gene (NDR1). Expression is not altered in response to cucumber mosaic virus or spermine.	NDR1/HIN1-LIKE 12 (NHL12)	3.89	2.64	2.73	10.65	10.82	12.15
AT3G08770	1.85999	Up	0.88292	Predicted to encode a PR (pathogenesis-related) protein. Belongs to the lipid transfer protein (PR-14) family with the following members: At2g38540/LTP1, At2g38530/LTP2, At5g59320/LTP3, At5g59310/LTP4, At3g51600/LTP5, At3g08770/LTP6, At2g15050/LTP7, At2g18370/LTP8, At2g15325/LTP9, At5g01870/LTP10, At4g33355/LTP11, At3g51590/LTP12, At5g44265/LTP13, At5g62065/LTP14, At4g08530/LTP15.	(ATLTPI-6);LIPID TRANSFER PROTEIN 6 (LTP6)	6.57	2.48	5.79	16.74	17.38	19.75
AT2G32640	1.85816	Up	0.847819	Encodes a lycopene beta cyclase that catalyzes the addition of beta-ionone end groups to the end of lycopene molecules.	LYCOPENE BETA-CYLCASE (LCYB);SUPPRESSOR OF ZEAXANTHIN-LESS 1 (SZL1)	3.33	2.03	2.97	8.57	10.82	10.81
AT2G46660	1.85677	Up	0.874048	Encodes a member of CYP78A cytochrome P450 monooxygenase protein family that is required in the sporophytic tissue of the mother plant to promote seed growth.	CYTOCHROME P450, FAMILY 78, SUBFAMILY A, POLYPEPTIDE 6 (CYP78A6);ENHANCER OF DA1-1 (EOD3)	4.69	3.07	4.62	14.01	14.18	16.65
AT5G67260	1.84807	Up	0.911883	Encode CYCD3;2, a CYCD3 D-type cyclin. Important for determining cell number in developing lateral organs. Mediating cytokinin effects in apical growth and development.	CYCLIN D3;2 (CYCD3;2)	16.48	12.76	16.18	51.92	55.79	55.81
AT3G54090	1.84296	Up	0.859239	Encodes a fructokinase-like protein (AT3G54090/FLN1, AT1G69200/FLN2), a member of the pfkB-carbohydrate kinase family. FLN1 and FLN2 are potential plastidial thioredoxin z (TRX z) targets. Mutants display mutant chloroplast development, general plant growth and development defects and defects in PEP-dependent transcription.	FRUCTOKINASE-LIKE 1 (FLN1)	3.62	2.27	4	12.67	12.36	10.45
AT3G15850	1.84236	Up	0.91383	Chloroplastic enzyme responsible for the synthesis of 16:1 fatty acids from galactolipids and sulpholipids. Uses ferredoxin as electron donor. The mRNA is cell-to-cell mobile.	FATTY ACID DESATURASE 5 (FAD5);FATTY ACID DESATURASE B (FADB); (ATADS3); (ADS3); (JB67)	19.63	15.42	19.34	71.13	59.86	64.05
AT1G76405	1.84087	Up	0.887368	outer envelope pore 21B-like protein;(source:Araport11)		6.1	5.33	5.47	20.88	21.69	17.97
AT4G09010	1.83964	Up	0.916207	Encodes a thylakoid lumen protein that was initially believed to act as a microsomal ascorbate peroxidase APX4 but to date, no evidence of enzymatic activity has been found.	THYLAKOID LUMEN 29 (TL29);ASCORBATE PEROXIDASE 4 (APX4)	28.87	19.22	22.49	84.44	81.98	86.2
AT1G18710	1.83954	Up	0.860192	Member of the R2R3 factor gene family.	MYB DOMAIN PROTEIN 47 (AtMYB47);MYB DOMAIN PROTEIN 47 (MYB47)	2.72	2.91	4.44	13.15	10.77	12.12
AT2G34420	1.83219	Up	0.923019	Photosystem II type I chlorophyll a/b-binding protein	PHOTOSYSTEM II LIGHT HARVESTING COMPLEX GENE 1.5 (LHCB1.5);PHOTOSYSTEM II LIGHT HARVESTING COMPLEX GENE B1B2 (LHB1B2)	1860.21	1069.85	2093.86	5784.34	5882.84	6221.83
AT1G61520	1.83073	Up	0.922734	PSI type III chlorophyll a/b-binding protein (Lhca3*1) The mRNA is cell-to-cell mobile.	PHOTOSYSTEM I LIGHT HARVESTING COMPLEX GENE 3 (LHCA3)	311.97	178.66	262.68	839.13	847.86	992.67
AT5G15970	1.82905	Up	0.921404	Encodes a gene that can be induced by cold and abscisic acid and may be involved in cold acclimation and salt tolerance. The mRNA is cell-to-cell mobile.	(KIN2); (AtCor6.6);COLD-RESPONSIVE 6.6 (COR6.6)	94.49	65.39	76.49	265.74	292.64	281.45
AT3G17170	1.8255	Up	0.89236	Translation elongation factor EF1B/ribosomal protein S6 family protein;(source:Araport11)	REGULATOR OF FATTY-ACID COMPOSITION 3 (RFC3)	7.43	5.1	7.22	23.72	25.88	20.4
AT1G26770	1.82526	Up	0.906442	Encodes an expansin. Naming convention from the Expansin Working Group (Kende et al, Plant Mol Bio). Involved in the formation of nematode-induced syncytia in roots of Arabidopsis thaliana.	EXPANSIN A10 (ATEXPA10);ARABIDOPSIS THALIANA EXPANSIN 10 (AT-EXP10);EXPANSIN A10 (EXPA10);ARABIDOPSIS THALIANA EXPANSIN ALPHA 1.1 (ATHEXP ALPHA 1.1);EXPANSIN 10 (EXP10);ARABIDOPSIS THALIANA EXPANSIN 10 (ATEXP10)	11.37	9.99	12.28	36.69	40.83	41.69
AT5G55410	1.82419	Up	0.879398	Bifunctional inhibitor/lipid-transfer protein/seed storage 2S albumin superfamily protein;(source:Araport11)		6.01	2.88	5.47	15.44	14.71	20.7
AT5G17670	1.82014	Up	0.895836	alpha/beta-Hydrolases superfamily protein;(source:Araport11)		8.4	5.55	8.36	22.89	28.71	27.18
AT2G29290	1.81336	Up	0.863886	NAD(P)-binding Rossmann-fold superfamily protein;(source:Araport11)		4.54	2.55	3.87	13.91	11.33	13.28
AT1G78820	1.8036	Up	0.914373	D-mannose binding lectin protein with Apple-like carbohydrate-binding domain-containing protein;(source:Araport11)		22.56	21.09	20.72	78.34	71.05	75.32
AT4G34610	1.80118	Up	0.848865	BEL1-like homeodomain 6;(source:Araport11)	BEL1-LIKE HOMEODOMAIN 6 (BLH6)	2.9	3.42	2.71	11.63	8.67	11.17
AT2G42220	1.79722	Up	0.91951	Rhodanese/Cell cycle control phosphatase superfamily protein;(source:Araport11)		67.1	36.1	52.89	181.84	171.67	188.98
AT4G03610	1.79508	Up	0.855697	Metallo-hydrolase/oxidoreductase superfamily protein;(source:Araport11)		3.78	3.25	2.92	8.7	14.44	11.39
AT1G55670	1.79154	Up	0.922198	Encodes subunit G of photosystem I, an 11-kDa membrane protein that plays an important role in electron transport between plastocyanin and PSI and is involved in the stability of the PSI complex. PSI-G subunit is bound to PSI-B and is in contact with Lhca1. The protein inserts into thylakoids by a direct or "spontaneous" pathway that does not involve the activities of any known chloroplast protei…	PHOTOSYSTEM I SUBUNIT G (PSAG)	1091.21	614.96	1089.24	3547.71	2883.44	3246.12
AT1G13270	1.79042	Up	0.879715	Encodes a methionine aminopeptidase formerly called MAP1B, renamed to MAP1C.	METHIONINE AMINOPEPTIDASE 1B (MAP1B);METHIONINE AMINOPEPTIDASE 1B (MAP1C)	6.27	3.26	5.65	16.34	18.55	17.62
AT2G17780	1.78964	Up	0.837233	Encodes a mechanosensitive channel candidate MCA2. The three-dimensional structure of MCA2 was reconstructed and appears to comprise a small transmembrane region and large cytoplasmic region.	MID1-COMPLEMENTING ACTIVITY 2 (MCA2)	2.36	2.49	3.11	9.29	8.95	9.28
AT1G72030	1.78854	Up	0.900794	Acyl-CoA N-acyltransferases (NAT) superfamily protein;(source:Araport11)		10.86	8.04	9.32	30.95	29.22	37.32
AT4G39710	1.78785	Up	0.910599	FK506-binding protein 16-2;(source:Araport11)	PHOTOSYNTHETIC NDH SUBCOMPLEX L 4 (PnsL4);FK506-BINDING PROTEIN 16-2 (FKBP16-2)	21.29	9.91	16.24	53.61	49.13	61.07
AT5G17050	1.78704	Up	0.89005	The At5g17050 encodes a anthocyanidin 3-O-glucosyltransferase which specifically glucosylates the 3-position of the flavonoid C-ring. Anthocyanidins such as cyanidin and pelargonidin as well as flavonols such as kaempferol and quercetin are accepted substrates.	UDP-GLUCOSYL TRANSFERASE 78D2 (UGT78D2)	8.29	5.17	6.16	23.68	22.6	21.43
AT4G28660	1.78379	Up	0.913697	Similar to PsbW subunit of photosystem II.	PHOTOSYSTEM II REACTION CENTER PSB28 PROTEIN (PSB28)	26.22	15.1	22.34	72.56	70.71	75.93
AT5G38980	1.7781	Up	0.899053	transmembrane protein;(source:Araport11)		8.96	7.83	10.04	24.16	34.26	33.6
AT3G05640	1.77283	Up	0.902628	EGR1 functions as a negative regulator of plant growth with prominent effect on plant growth during drought stress.EGR1 regulates microtubule organization and likely affects additional cytoskeleton and trafficking processes along the plasma membrane.	E GROWTH-REGULATING 1 (EGR1)	11.07	10.13	10.15	33.39	36.82	36.92
AT1G67090	1.76657	Up	0.921854	Encodes a member of the Rubisco small subunit (RBCS) multigene family: RBCS1A (At1g67090), RBCS1B (At5g38430), RBCS2B (At5g38420), and RBCS3B (At5g38410). Functions to yield sufficient Rubisco content for leaf photosynthetic capacity.	RIBULOSE BISPHOSPHATE CARBOXYLASE SMALL CHAIN 1A (RBCS1A)	4424.99	2504.45	5100.15	14780.8	11925.6	14223.7
AT3G21670	1.7658	Up	0.90004	Major facilitator superfamily protein;(source:Araport11)	(ATNPF6.4);NRT1/ PTR FAMILY 6.4 (NPF6.4)	11.16	8.61	8.61	31.14	32.15	33.22
AT4G20690	1.76488	Up	0.869606	hypothetical protein;(source:Araport11)		4.45	2.95	5.5	14.34	13.68	15.82
AT2G33430	1.76325	Up	0.913486			25.62	17.47	23	77.6	76.96	69.79
AT2G40960	1.76262	Up	0.86664	Single-stranded nucleic acid binding R3H protein;(source:Araport11)		4.6	3.34	4.32	13.4	13.46	14.74
AT1G53060	1.76057	Up	0.858305	Legume lectin family protein;(source:Araport11)		4.91	2.67	3.21	12.73	11.79	12.04
AT1G28100	1.75695	Up	0.912612	hypothetical protein;(source:Araport11)		21	17.77	21.81	61.6	66.58	76.57
AT1G65060	1.75251	Up	0.878385	encodes an isoform of 4-coumarate:CoA ligase (4CL), which is involved in the last step of the general phenylpropanoid pathway. mRNA levels are not induced in response to wounding or to fungal infection by P. parasitica. mRNA is expressed in flowers, to a lesser degree in mature leaves and siliques and marginally in seedling roots and bolting stems of mature plants. The catalytic efficiency was in…	4-COUMARATE:COA LIGASE 3 (4CL3)	5.25	4.25	6.01	16.54	15.79	19.93
AT2G44640	1.74888	Up	0.883178	TRIGALACTOSYLDIACYLGLYCEROL-like protein;(source:Araport11)		7	4.2	6.17	18.32	21.16	18.9
AT3G50820	1.74737	Up	0.920013	Encodes a protein which is an extrinsic subunit of photosystem II and which has been proposed to play a central role in stabilization of the catalytic manganese cluster. In <i>Arabidopsis thaliana</i> the PsbO proteins are encoded by two genes: <i>psbO1</i> and <i>psbO2</i>. PsbO2 is the minor isoform in the wild-type. Mutants defective in this gene have been shown to be affected in the dephospho…	PHOTOSYSTEM II SUBUNIT O-2 (PSBO2);OXYGEN EVOLVING COMPLEX SUBUNIT 33 KDA (OEC33);PHOTOSYSTEM II SUBUNIT O-2 (PSBO-2)	112.21	61.68	90.72	317.07	253.56	317.79
AT1G29090	1.74317	Up	0.919398	Cysteine proteinases superfamily protein;(source:Araport11)		90.57	58.8	65.76	209.07	255.59	255.53
AT2G03750	1.73976	Up	0.880549	P-loop containing nucleoside triphosphate hydrolases superfamily protein;(source:Araport11)		7.85	4.33	4.33	22.02	15.51	17.61
AT1G14960	1.73646	Up	0.901437	Polyketide cyclase/dehydrase and lipid transport superfamily protein;(source:Araport11)		10.87	10.37	10.22	27.77	40.69	36.37
AT1G09390	1.72989	Up	0.893035	GDSL-motif esterase/acyltransferase/lipase. Enzyme group with broad substrate specificity that may catalyze acyltransfer or hydrolase reactions with lipid and non-lipid substrates.		8.67	7.24	7.59	24.86	26.87	26.22
AT1G55490	1.72911	Up	0.918457	encodes the beta subunit of the chloroplast chaperonin 60, a homologue of bacterial GroEL. Mutants in this gene develops lesions on its leaves, expresses systemic acquired resistance (SAR) and develops accelerated cell death to heat shock stress. The protein has molecular chaperone activity for suppressing protein aggregation in vitro.	CHAPERONIN 60 BETA (CPN60B);LESION INITIATION 1 (LEN1);CHAPERONIN-60BETA1 (CPN60BETA1); (CPNB1)	70.14	44.11	62.57	198.51	189.16	198.53
AT4G09530	1.72894	Up	0.861245	SAUR-like auxin-responsive protein family;(source:Araport11)	SMALL AUXIN UPREGULATED RNA 17 (SAUR17)	3.67	2.01	6.04	11.99	14.63	12.23
AT1G66980	1.72339	Up	0.825548	Encodes SNC4 (suppressor of npr1-1, constitutive 4), an atypical receptor-like kinase with two predicted extracellular glycerophosphoryl diester phosphodiesterase domains.	GLYCEROPHOSPHODIESTER PHOSPHODIESTERASE (GDPD) LIKE 2 (GDPDL2);SUPPRESSOR OF NPR1-1 CONSTITUTIVE 4 (SNC4)	2.86	1.73	2.99	9.18	7.55	8.3
ATMG00990	1.72071	Up	0.887123	NADH dehydrogenase subunit 3	NADH DEHYDROGENASE 3 (NAD3)	19.88			29.78	16.72	19.09
AT2G37660	1.71823	Up	0.916816	NAD(P)-binding Rossmann-fold superfamily protein;(source:Araport11)		50.2	30.53	40.41	140.85	121.78	135.96
AT5G45680	1.71657	Up	0.885038	Peptidyl-Prolyl Isomerase located in chloroplast thylakoid lumen The mRNA is cell-to-cell mobile.	FK506-BINDING PROTEIN 13 (FKBP13);FK506 BINDING PROTEIN 13 (ATFKBP13)	7.69	5.23	6.03	21.68	18.72	21.88
AT2G01590	1.71499	Up	0.900357	Likely a subunit of the chloroplast NAD(P)H dehydrogenase complex, involved in PSI cyclic electron transport. Located in the membrane fraction of chloroplast. Mutant has impaired NAD(P)H dehydrogenase activity.	CHLORORESPIRATORY REDUCTION 3 (CRR3)	13.9	6.61	10.98	34.04	33.14	36.2
AT2G34620	1.7144	Up	0.908302	Mitochondrial transcription termination factor family member.	(MTERF10)	21.25	10.83	15.54	54.6	44.55	57.12
AT2G32530	1.71062	Up	0.801787	encodes a gene similar to cellulose synthase	CELLULOSE SYNTHASE-LIKE B3 (ATCSLB03);CELLULOSE SYNTHASE-LIKE B3 (ATCSLB3);CELLULOSE SYNTHASE-LIKE B3 (CSLB03)	2.78	2.01	1.4	6.63	5.44	8.19
AT5G02760	1.71014	Up	0.912354	Encodes a phosphatase that functions in sustaining proper leaf longevity and preventing early senescence by suppressing or perturbing SARK-mediated senescence signal transduction.	SENESCENCE-SUPPRESSED 51 PROTEIN PHOSPHATASE (SSPP);ARABIDOPSIS PP2C CLADE D 7 (APD7)	26.31	18.62	22.66	79.53	71.27	70.35
AT4G24750	1.70816	Up	0.906329	Rhodanese/Cell cycle control phosphatase superfamily protein;(source:Araport11)		15.89	10.94	15.76	49.07	44.46	45.63
AT4G11210	1.70808	Up	0.908884	Disease resistance-responsive (dirigent-like protein) family protein;(source:Araport11)		17.37	15.88	16.59	47.1	61.02	54.72
AT3G26650	1.7058	Up	0.920285	Encodes one of the two subunits forming the photosynthetic glyceraldehyde-3-phosphate dehydrogenase (GAPDH) and as such a constituent of the supramolecular complex with phosphoribulokinase (PRK) thought to be linked by a small peptide encoded by CP12-2. GapA-1 is coordinately expressed by light with PRK and CP12-2. The enzyme activity, tested in leaf protein extracts dropped significantly after e…	GLYCERALDEHYDE 3-PHOSPHATE DEHYDROGENASE A SUBUNIT (GAPA);GLYCERALDEHYDE 3-PHOSPHATE DEHYDROGENASE A SUBUNIT 1 (GAPA-1)	236.46	129.41	187.09	570.41	569.92	663.48
AT2G04530	1.70258	Up	0.857027	Encodes a protein with RNAse Z activity suggesting a role in tRNA processing. Protein contains a signal sequence for import into the chloroplast.	TRNASE Z 2 (TRZ2); (CPZ)	3.66	3.75	3.97	12.05	12.92	12.07
AT4G02790	1.6973	Up	0.887693	GTP-binding family protein;(source:Araport11)	EMBRYO DEFECTIVE 3129 (EMB3129)	8.04	5.01	7.82	21.72	23.46	22.5
AT1G03600	1.69672	Up	0.919543	PSB27 is a chloroplast lumen localized protein that is involved in adaptation to changes in light intensity.	(PSB27)	120.2	73.18	129.39	385.91	319.08	341.31
AT1G05835	1.69627	Up	0.919629	PHD finger protein;(source:Araport11)		116.15	90.69	135.4	379.4	362.08	367.59
AT4G01310	1.69607	Up	0.919556	Ribosomal L5P family protein;(source:Araport11)		130.85	78.93	117.71	350.99	354.01	356.12
AT5G36790	1.69045	Up	0.89291	Haloacid dehalogenase-like hydrolase (HAD) superfamily protein;(source:Araport11)		8.47	8.5	7.9	24.8	23.22	32.25
AT1G07320	1.68805	Up	0.919358	encodes a plastid ribosomal protein L4	RIBOSOMAL PROTEIN L4 (RPL4);PLASTID RIBOSOMAL PROTEIN L4 (PRPL4);EMBRYO DEFECTIVE 2784 (EMB2784)	138.52	86.39	129.18	405.87	374.04	361.04
AT3G26060	1.6872	Up	0.917921	encodes periredoxin Q which decomposes peroxides and plays a role in the protection of the photosynthetic apparatus	PEROXIREDOXIN Q (PRXQ); (ATPRX Q)	80.56	43.49	68.67	225.34	185.41	209.87
AT4G24770	1.68701	Up	0.919676	Encodes a chloroplast RNA-binding protein. A substrate of the type III effector HopU1 (mono-ADP-ribosyltransferase). Required for editing and stability of specific chloroplast mRNAs.	31-KDA RNA BINDING PROTEIN (RBP31); (ATRBP33); (CP31);ARABIDOPSIS THALIANA RNA BINDING PROTEIN, APPROXIMATELY 31 KD (ATRBP31)	168.07	95.3	171.94	500.17	449.12	452.36
AT1G26780	1.67927	Up	0.819808	Encodes LOF1 (LATERAL ORGAN FUSION1), a MYB-domain transcription factor expressed in organ boundaries. Functions in boundary specification, meristem initiation and maintenance, and organ patterning. Also see LOF2 (At1g69560).	MYB DOMAIN PROTEIN 117 (MYB117);LATERAL ORGAN FUSION 1 (LOF1);MYB DOMAIN PROTEIN 117 (AtMYB117)	2.28	2.3	2.97	8.05	8.15	7.98
AT1G56050	1.67561	Up	0.826104	GTP-binding protein-like protein;(source:Araport11)	(ENGD-2)	2.95	1.96	3.16	9.17	8.03	8.58
AT3G54050	1.67411	Up	0.915022	Encodes a chloroplastic fructose 1,6-bisphosphate phosphatase. also known as HCEF1 (High Cyclic Electron Flow 1). hcef1 mutants have constitutively elevated electron flow (CEFI) and plants with antisense suppression of this enzyme have higher levels of net leaf photosynthesis and increased sucrose biosynthesis. The mRNA is cell-to-cell mobile.	(CFBP1);HIGH CYCLIC ELECTRON FLOW 1 (HCEF1)	46.72	23.99	37.91	112.99	114.29	119.35
AT5G23060	1.67328	Up	0.91763	Encodes a chloroplast-localized protein that modulates cytoplasmic Ca2+ concentration and is crucial for proper stomatal regulation in response to elevations of external Ca2+. Phosphorylation of this protein is dependent on calcium.	CALCIUM SENSING RECEPTOR (CaS)	84.3	48.29	68.79	225.53	188.25	228.5
AT1G09350	1.66956	Up	0.810434	Predicted to encode a galactinol synthase	GALACTINOL SYNTHASE 3 (GolS3);GALACTINOL SYNTHASE 3 (AtGolS3)	2.69	2.64	1.68	6.83	7.76	7.71
AT2G28000	1.66226	Up	0.917425	Encodes chaperonin-60 alpha, a molecular chaperone involved in Rubisco folding. Mutants display aberrant chloroplast and embryo development. The mRNA is cell-to-cell mobile.	SCHLEPPERLESS (SLP);CHAPERONIN-60ALPHA (CPN60A);CHLOROPLAST CHAPERONIN 60ALPHA (CH-CPN60A); (CPNA1);CHAPERONIN-60ALPHA1 (CPN60ALPHA1)	73.95	50.61	72.4	202.56	210.43	210.41
AT2G37970	1.65749	Up	0.896471	SOUL heme-binding family protein;(source:Araport11)	(SOUL-1);HAEM-BINDING PROTEIN 2 (HBP2); (ATHBP2)	12.88	8.2	8.53	32.43	32.28	28.7
AT2G04160	1.6545	Up	0.912863	isolated from differential screening of a cDNA library from auxin-treated root culture. encodes a protein similar to subtilisin-like serine protease which is believed to be active outside the plant cell.	AUXIN-INDUCED IN ROOT CULTURES 3 (AIR3)	32.11	24.4	30.5	91.72	89.32	92.88
AT5G55280	1.65109	Up	0.895578	Encodes one of two FtsZ proteins, tubulin-like proteins, in Arabidopsis. It is involved in chloroplast division.	HOMOLOG OF BACTERIAL CYTOKINESIS Z-RING PROTEIN FTSZ 1-1 (FTSZ1-1);CHLOROPLAST FTSZ (CPFTSZ);ARABIDOPSIS THALIANA HOMOLOG OF BACTERIAL CYTOKINESIS Z-RING PROTEIN FTSZ 1-1 (ATFTSZ1-1)	10.72	7.65	10.91	30.64	31.22	30.1
AT5G40950	1.64959	Up	0.917478	ribosomal protein large subunit 27;(source:Araport11)	RIBOSOMAL PROTEIN LARGE SUBUNIT 27 (RPL27)	92.33	57.83	77.65	236.32	238.7	239.72
AT1G48350	1.64815	Up	0.91716	Ribosomal L18p/L5e family protein;(source:Araport11)	EMBRYO DEFECTIVE 3105 (EMB3105)	84.03	44.71	78.17	203.46	209.95	235.11
AT2G38540	1.64653	Up	0.919199	Non-specific lipid transfer protein. Binds calmodulin in a Ca2+-independent manner. Localized to the cell wall. Specifically expressed in L1 epidermal layer. Predicted to be a member of PR-14 pathogenesis-related protein family with the following members: At2g38540/LTP1, At2g38530/LTP2, At5g59320/LTP3, At5g59310/LTP4, At3g51600/LTP5, At3g08770/LTP6, At2g15050/LTP7, At2g18370/LTP8, At2g15325/LTP9,…	LIPID TRANSFER PROTEIN 1 (LP1); (ATLTPI-4);LIPID TRANSFER PROTEIN 1 (LTP1);ARABIDOPSIS THALIANA LIPID TRANSFER PROTEIN 1 (ATLTP1)	290.28	199.69	273.32	765.34	824.67	799.69
AT1G19150	1.64616	Up	0.909017	PSI type II chlorophyll a/b-binding protein (Lhca2*1) mRNA, The mRNA is cell-to-cell mobile.	PHOTOSYSTEM I LIGHT HARVESTING COMPLEX GENE 6 (LHCA6); (LHCA2*1)	25.58	13.52	20.13	58.5	56.52	70.37
AT1G16720	1.64192	Up	0.908448	Encodes HCF173, a protein with weak similarities to the superfamily of the short-chain dehydrogenases/reductases. HCF173 is involved in the initiation of translation of the psbA mRNA. Mutants shows a high chlorophyll fluorescence phenotype (hcf) and are severely affected in the accumulation of PSII subunits. The protein HCF173 is localized in the chloroplast, where it is mainly associated with th…	HIGH CHLOROPHYLL FLUORESCENCE PHENOTYPE 173 (HCF173)	21.22	16.6	20.54	65.46	52.04	64.63
AT1G52230	1.64129	Up	0.918742	Phosphorylation of this protein is dependent on calcium. The mRNA is cell-to-cell mobile.	PHOTOSYSTEM I SUBUNIT H2 (PSAH2); (PSI-H);PHOTOSYSTEM I SUBUNIT H-2 (PSAH-2)	250.53	135.36	217.41	666.48	550.07	665.41
AT5G51820	1.64046	Up	0.900675	Encodes a plastid isoform of the enzyme phosphoglucomutase involved in controlling photosynthetic carbon flow. Effective petiole movement against the direction of the gravity requires functional PGM activity that is required for full development of amyloplasts.	PHOSPHOGLUCOMUTASE (PGM);STARCH-FREE 1 (STF1); (PGM1);ARABIDOPSIS THALIANA PHOSPHOGLUCOMUTASE (ATPGMP)	14.78	11.17	10.77	37.45	38.22	38.81
AT5G28640	1.63754	Up	0.880179	Encodes a protein with similarity to mammalian transcriptional coactivator that is involved in cell proliferation during leaf and flower development. Loss of function mutations have narrow, pointed leaves and narrow floral organs. AN3 interacts with members of the growth regulating factor (GRF) family of transcription factors.	ARABIDOPSIS GRF1-INTERACTING FACTOR 1 (ATGIF1);GRF1-INTERACTING FACTOR 1 (GIF1);GRF1-INTERACTING FACTOR (GIF);ANGUSTIFOLIA 3 (AN3)	7.82	4.92	6.39	17.65	20.88	20.99
AT1G18060	1.63698	Up	0.892996	microbial collagenase;(source:Araport11)		10.47	6.61	10.34	31.93	25.92	27.43
AT1G35680	1.63586	Up	0.917451	Encodes a chloroplast ribosomal protein L21 that is required for chloroplast development and embryogenesis. The mRNA is cell-to-cell mobile.	CHLOROPLAST RIBOSOMAL PROTEIN L21 (RPL21C)	106.46	66.47	86.72	263.47	269.61	273.84
AT1G68590	1.63504	Up	0.917723	Ribosomal protein PSRP-3/Ycf65;(source:Araport11)	PLASTID-SPECI&#64257;C RIBOSOMAL PROTEIN 3/1 (PSRP3/1)	113.82	67.03	112.19	329.05	297.04	284.08
AT4G33660	1.63481	Up	0.9086	cysteine-rich TM module stress tolerance protein;(source:Araport11)		21.55	15.49	24.78	76.53	55.48	59.97
AT2G38230	1.63133	Up	0.915902	Encodes a protein predicted to function in tandem with PDX2 to form glutamine amidotransferase complex with involved in vitamin B6 biosynthesis. The mRNA is cell-to-cell mobile.	ARABIDOPSIS THALIANA PYRIDOXINE BIOSYNTHESIS 1.1 (ATPDX1.1);PYRIDOXINE BIOSYNTHESIS 1.1 (PDX1.1)	75.1	42.59	62.66	180.56	189.15	189.01
AT1G59990	1.63037	Up	0.844098	DEA(D/H)-box RNA helicase family protein;(source:Araport11)	EMBRYO DEFECTIVE 3108 (EMB3108);RNA HELICASE 22 (RH22);HEAVY SEED 3 (HS3)	3.65	3.67	3.21	11.35	11.11	10.14
AT4G28740	1.62524	Up	0.868169	LOW PSII ACCUMULATION-like protein;(source:Araport11)		6.11	3.43	5.65	16.54	14.25	16.07
AT4G22753	1.62503	Up	0.817789			2.28	2.56	3.09	6.86	8.96	8.64
AT3G61470	1.62287	Up	0.918358	Encodes a component of the light harvesting antenna complex of photosystem I. The mRNA is cell-to-cell mobile.	PHOTOSYSTEM I LIGHT HARVESTING COMPLEX GENE 2 (LHCA2)	613.2	337.63	549.85	1538	1433.37	1650.52
AT1G06690	1.62236	Up	0.898504	NAD(P)-linked oxidoreductase superfamily protein;(source:Araport11)		13.26	8.62	13.41	35.73	34.33	38.59
AT2G43560	1.6165	Up	0.901986	FKBP-like peptidyl-prolyl cis-trans isomerase family protein;(source:Araport11)		18.3	8.27	15.06	41.85	39.83	45.97
AT5G51100	1.61527	Up	0.891711	Fe superoxide dismutase whose mRNA levels are increased in response to exposure to UV-B.	FE SUPEROXIDE DISMUTASE 2 (FSD2)	12.67	6.52	8.44	29.15	28.93	26.57
AT5G66520	1.61368	Up	0.803886	Encodes a pentatricopeptide repeat protein involved in chloroplast mRNA editing. Mutants display defects in C-U editing of ndhB.	CHLOROPLAST RNA EDITING FACTOR 7 (CREF7)	3.22	1.98	1.93	7.04	7.24	7.54
AT1G50732	1.60472	Up	0.845084	transmembrane protein;(source:Araport11)		6.44	1.44	3.24	11.26	10.89	11.67
AT5G05580	1.60381	Up	0.884297	Encodes a temperature sensitive plastidic fatty acid desaturase.	FATTY ACID DESATURASE 8 (FAD8); (AtFAD8)	9.02	6.01	7.78	24.73	23.74	20.86
ATCG01090	1.60372	Up	0.84186	Encodes subunit of the chloroplast NAD(P)H dehydrogenase complex	(NDHI)	4.95	3.07	2.68	13.7	9.5	9.32
AT1G48570	1.6035	Up	0.870023	zinc finger (Ran-binding) family protein;(source:Araport11)		6.28	4.02	6.2	18.65	15.7	15.79
AT3G16140	1.60264	Up	0.917286	Encodes subunit H of photosystem I reaction center subunit VI.	PHOTOSYSTEM I SUBUNIT H-1 (PSAH-1)	427.12	221.56	372.61	1038.01	928.51	1135.12
AT2G37450	1.60065	Up	0.880986	nodulin MtN21-like transporter family protein	USUALLY MULTIPLE ACIDS MOVE IN AND OUT TRANSPORTERS 13 (UMAMIT13)	8.36	4.77	7.91	20.39	19.38	24.04
AT3G16130	1.60001	Up	0.911592	Encodes a member of KPP-like gene family, homolog of KPP (kinase partner protein) gene in tomato. Also a member of the RopGEF (guanine nucleotide exchange factor) family, containing the novel PRONE domain (plant-specific Rop nucleotide exchanger), which is exclusively active towards members of the Rop subfamily.	(ATROPGEF13);PHYTOCHROME INTERACTING ROPGEF 2 (PIRF2);ROP (RHO OF PLANTS) GUANINE NUCLEOTIDE EXCHANGE FACTOR 13 (ROPGEF13)	43.68	20.58	37.46	104.68	89.78	113.9
AT1G29070	1.59808	Up	0.915412	Ribosomal protein L34;(source:Araport11)		101.13	48.44	88.29	218.41	234.49	267.2
AT3G16250	1.59665	Up	0.900119	encodes a novel subunit of the chloroplast NAD(P)H dehydrogenase complex, involved in cyclic electron flow around photosystem I to produce ATP. Contains a 4Fe-4S cluster.	PHOTOSYNTHETIC NDH SUBCOMPLEX B 3 (PnsB3);NDH-DEPENDENT CYCLIC ELECTRON FLOW 1 (NDF4)	17.78	9.12	13.67	40.49	39.67	42.54
AT4G26520	1.59583	Up	0.849513	Aldolase superfamily protein;(source:Araport11)	(ATFBA7);FRUCTOSE-BISPHOSPHATE ALDOLASE 7 (FBA7)	4.19	3.49	4.22	11.53	12.43	12.01
AT3G26710	1.59278	Up	0.892248	cofactor assembly of complex C;(source:Araport11)	COFACTOR ASSEMBLY OF COMPLEX C (CCB1)	13.41	8.83	7.81	24.85	33.66	32.13
AT5G19600	1.59252	Up	0.862304	Encodes sulfate transporter Sultr3;5.	SULFATE TRANSPORTER 3;5 (SULTR3;5)	5.1	3.38	6.11	15.16	14.9	13.94
AT2G44040	1.59163	Up	0.812049	Dihydrodipicolinate reductase, bacterial/plant;(source:Araport11)		2.97	2.09	2.85	8.15	7.73	7.96
AT3G48730	1.59068	Up	0.904469	glutamate-1-semialdehyde 2,1-aminomutase 2;(source:Araport11)	GLUTAMATE-L-SEMIALDEHYDE AMINOMUTASE (GSAM);GLUTAMATE-1-SEMIALDEHYDE 2,1-AMINOMUTASE 2 (GSA2)	21.72	13.56	18.42	54.36	53.33	54.05
AT3G47650	1.58775	Up	0.912559	DnaJ/Hsp40 cysteine-rich domain superfamily protein;(source:Araport11)		53.66	30.21	45.48	136.21	125.9	126.69
AT1G42970	1.58667	Up	0.915597	Encodes chloroplast localized glyceraldehyde-3-phosphate dehydrogenase that can use both NADH and NADPH to reduce 1,3-diphosphate glycerate. It forms A2B2 heterotetramers with GapA forms of the GADPH enzyme. These complexes are active in the light under reducing conditions, but show reduced NADPH-dependent activity in response to oxidized thioredoxins and increased NAD(H)/NADP(H) ratios due to th…	GLYCERALDEHYDE-3-PHOSPHATE DEHYDROGENASE B SUBUNIT (GAPB)	131.6	69.74	111.52	317.87	288.13	333.69
AT2G31840	1.58598	Up	0.828984	Thioredoxin superfamily protein;(source:Araport11)	MESOPHYLL-CELL RNAI LIBRARY LINE 7-LIKE (MRL7-L)	2.4	3.55	3.47	8.89	10.08	9.31
AT3G10060	1.58589	Up	0.865541	FKBP-like peptidyl-prolyl cis-trans isomerase family protein;(source:Araport11)		7.24	3.23	5.07	16.2	13.08	17.37
AT1G79520	1.58559	Up	0.898285	Cation efflux family protein;(source:Araport11)		12.59	13.04	12.79	35.47	41.98	37.86
AT5G18570	1.58241	Up	0.854962	Encodes AtObgC, a plant ortholog of bacterial Obg. AtObgC is a chloroplast-targeting GTPase essential for early embryogenesis. Mutations in this locus result in embryo lethality. The protein is dually localized in the stroma and the inner envelope membrane and is involved in thylakoid membrane biogenesis and functions primarily in plastid ribosome biogenesis during chloroplast development.	EMBRYO DEFECTIVE 269 (EMB269); (ATOBGC); (OBG A-2);EMBRYO DEFECTIVE 3138 (EMB3138);OBG-LIKE PROTEIN (ATOBGL);CHLOROPLASTIC SAR1 (CPSAR1)	5.69	3.2	4.3	13.34	13.11	13.05
AT3G56940	1.58234	Up	0.916564	Encodes a putative ZIP protein with varying mRNA accumulation in leaves, stems and roots. Has a consensus carboxylate-bridged di-iron binding site. The mRNA is cell-to-cell mobile.	COPPER RESPONSE DEFECT 1 (CRD1); (CHL27); (ACSF)	342.26	192.95	281.95	852.65	746.44	847.94
AT4G19100	1.5764	Up	0.892446	PAM68-like protein (DUF3464);(source:Araport11)	PHOTOSYNTHESIS AFFECTED MUTANT 68 (PAM68)	12.37	9.73	8.87	29.4	30.22	32.74
AT1G32990	1.57574	Up	0.914591	mutant has Decreased effective quantum yield of photosystem II; Pale green plants; Reduced growth rate; Plastid Ribosomal Protein L11 The mRNA is cell-to-cell mobile.	PLASTID RIBOSOMAL PROTEIN L11 (PRPL11)	94.14	52.17	82.4	239.97	212.82	228.97
AT4G02530	1.57221	Up	0.901258	MPH2 is a green lineage-specific thylakoid lumen protein required for photosynthetic acclimation of PSII to stressful light conditions (PMID:28874535).	MAINTENANCE OF PHOTOSYSTEM II UNDER HIGH LIGHT 2 (MPH2)	25.51	15.23	21.78	60.35	59.62	65.94
AT3G61100	1.57173	Up	0.840808	Putative endonuclease or glycosyl hydrolase;(source:Araport11)		3.22	2.54	5.92	12.03	13.27	9.42
AT5G54190	1.57063	Up	0.911665	light-dependent NADPH:protochlorophyllide oxidoreductase A	PROTOCHLOROPHYLLIDE OXIDOREDUCTASE A (PORA)	289.83	165.49	256.22	679.64	718.68	715.2
AT2G31150	1.56996	Up	0.837908	ATP binding / ATPase;(source:Araport11)		4.25	3.08	3.95	10.96	11.63	10.9
AT1G78630	1.56782	Up	0.910804	Ribosomal protein L13 family protein;(source:Araport11)	EMBRYO DEFECTIVE 1473 (emb1473)	135.53	83.93	123.07	329.95	335.54	349.96
AT4G10450	1.56682	Up	0.83328	Ribosomal protein L6 family;(source:Araport11)		5	2.73	2.94	10.41	11.54	9.66
AT3G48500	1.56526	Up	0.867713	Nucleic acid-binding, OB-fold-like protein;(source:Araport11)	PLASTID TRANSCRIPTIONALLY ACTIVE 10 (PTAC10); (TAC10);PIGMENT DEFECTIVE 312 (PDE312)	6.86	4.51	6.82	18.98	17.7	17.15
AT3G47450	1.56351	Up	0.859821	Encodes a protein with similarity to the bacterial YqeH GTPase required for proper ribosome assembly. Mutant analyses show that this protein regulates growth and hormonal signaling and attenuates oxidative stress and reactive oxygen species (ROS). It also seems to be involved in regulating leaf senescence, cell death, nitric oxide biosynthesis in response to ABA but not exogenous H2O2. This prote…	(ATNOS1);NITRIC OXIDE SYNTHASE 1 (NOS1);SUPPRESSOR OF VARIEGATION 10 (SVR10);NO ASSOCIATED 1 (NOA1);RESISTANT TO INHIBITION WITH FOSMIDOMYCIN 1 (RIF1); (ATNOA1)	6.38	4	5.43	17.11	15.62	14
AT1G74970	1.56302	Up	0.910976	ribosomal protein S9, nuclear encoded component of the chloroplast ribosome	(TWN3);RIBOSOMAL PROTEIN S9 (RPS9)	171.54	112.89	193.16	521.84	432.82	456.48
AT4G21280	1.56017	Up	0.91091	Encodes the PsbQ subunit of the oxygen evolving complex of photosystem II.	PHOTOSYSTEM II SUBUNIT Q (PSBQ);PHOTOSYSTEM II SUBUNIT Q-1 (PSBQ-1);PHOTOSYSTEM II SUBUNIT QA (PSBQA)	198.17	105.32	157.33	439.68	427.28	491.95
AT3G25920	1.55497	Up	0.908573	encodes a plastid ribosomal protein CL15, a constituent of the large subunit of the ribosomal complex	RIBOSOMAL PROTEIN L15 (RPL15)	82.53	49.36	73.08	204.17	201.49	196.6
AT1G14810	1.554	Up	0.895088	encodes an aspartate semialdehyde dehydrogenase, which produces the branch point intermediate for lysine and threonine/methionine biosynthesis		17.37	12.31	15.38	41.01	46.35	44.95
AT5G01530	1.55179	Up	0.911109	light harvesting complex photosystem II;(source:Araport11)	LIGHT HARVESTING COMPLEX PHOTOSYSTEM II (LHCB4.1)	501.77	276.08	497.16	1284.61	1113.29	1340.18
AT4G00165	1.55128	Up	0.886799	Bifunctional inhibitor/lipid-transfer protein/seed storage 2S albumin superfamily protein;(source:Araport11)		11.09	9.26	11.43	33.72	30.34	29.08
AT5G19730	1.55034	Up	0.895432	Pectin lyase-like superfamily protein;(source:Araport11)		17.48	11.47	17.16	48.71	39.69	46.65
AT4G37409	1.55023	Up	0.909169	hypothetical protein;(source:Araport11)		75.97	97.9	74.44	232.3	266.94	227.97
AT1G53801	1.54729	Up	0.889533	Potential natural antisense gene, locus overlaps with AT1G53800		14.25	10.44	10.75	35.28	31.53	36.77
AT3G49668	1.54717	Up	0.89573	Potential natural antisense gene, locus overlaps with AT3G49670		17.58	13.18	16.42	53.57	39.91	44.4
AT3G13120	1.54665	Up	0.910162	Ribosomal protein S10p/S20e family protein;(source:Araport11)		166.03	95.23	133.6	407.38	358.97	387.19
AT2G23620	1.54663	Up	0.864734	Encodes a protein shown to have carboxylesterase activity, methyl salicylate esterase activity, methyl jasmonate esterase activity, and methyl IAA esterase activity in vitro. MES1 appears to be involved in MeSA hydrolysis in planta. Expression of MES1 can restore systemic acquired resistance in SAR-deficient tobacco plants. This protein does not act on MeGA4, or MEGA9 in vitro.	METHYL ESTERASE 1 (MES1);ARABIDOPSIS THALIANA METHYL ESTERASE 1 (ATMES1)	6.99	4.83	5.98	16.26	19.05	16.69
AT3G44890	1.54432	Up	0.90852	Plastid ribosomal protein CL9 The mRNA is cell-to-cell mobile.	RIBOSOMAL PROTEIN L9 (RPL9)	92.94	58.35	83.77	223.43	223.79	238.37
AT2G14880	1.54368	Up	0.891268	SWIB/MDM2 domain superfamily protein;(source:Araport11)	(SWIB2)	14.55	9.36	14.97	34.75	40.82	37.78
AT3G53560	1.54295	Up	0.89003	Tetratricopeptide repeat (TPR)-like superfamily protein;(source:Araport11)		12.5	10.28	14.27	40.21	37.08	30.67
ATCG00140	1.54175	Up	0.882489	ATPase III subunit	(ATPH)	14.46	4.41	9.26	27.13	27.54	27.23
AT2G38210	1.53998	Up	0.823661	putative PDX1-like protein 4;(source:Araport11)	PUTATIVE PDX1-LIKE PROTEIN 4 (PDX1L4)	4.7	2.76	2.53	7.14	11.07	10.84
AT5G55220	1.53893	Up	0.899172	trigger factor type chaperone family protein;(source:Araport11)		23.89	16.97	19.64	62.93	57.64	55.23
AT1G32470	1.53423	Up	0.908534	Single hybrid motif superfamily protein;(source:Araport11)		110.89	63.04	101.76	268.91	261.78	267.8
AT1G30380	1.53137	Up	0.909302	Encodes subunit K of photosystem I reaction center. The mRNA is cell-to-cell mobile.	PHOTOSYSTEM I SUBUNIT K (PSAK)	171.86	89.51	138.39	373.64	367.46	414.45
AT5G58260	1.52942	Up	0.894075	Encodes subunit NDH-N of NAD(P)H:plastoquinone dehydrogenase complex (Ndh complex) present in the thylakoid membrane of chloroplasts. This subunit is thought to be required for Ndh complex assembly.	NADH DEHYDROGENASE-LIKE COMPLEX N (NdhN)	17.93	9.28	18.6	41.66	41.99	48.59
AT4G38160	1.5294	Up	0.898835	Encodes a member of the mitochondrial transcription termination factor family. MTERF6 is localized to both the mitochondria and chloroplast. It is required for ILE tRNA maturation during chloroplast development. Loss of function of MTERF6 results in plants with defective chloroplasts or reduced rate of photosynthesis when MTERF6 expression is low.	MITOCHONDRIAL TRANSCRIPTION TERMINATION FACTOR 6 (MTERF6);PIGMENT DEFECTIVE 191 (pde191)	24.08	14.86	22.64	56.37	56.41	64.98
AT1G18730	1.52922	Up	0.889494	likely a subunit of the chloroplast NAD(P)H dehydrogenase complex, involved in PSI cyclic electron transport. Located on the thylakoid membrane. Mutant has impaired NAD(P)H dehydrogenase activity. The mRNA is cell-to-cell mobile.	NDH DEPENDENT FLOW 6 (NDF6);PHOTOSYNTHETIC NDH SUBCOMPLEX B 4 (PnsB4)	15.53	9.81	12.04	37.19	37.26	33.44
AT4G17560	1.52894	Up	0.905296	Ribosomal protein L19 family protein;(source:Araport11)		49.93	31.03	42.09	121.42	115.86	117.81
AT2G40085	1.52611	Up	0.867693	hypothetical protein;(source:Araport11)		7.13	4.48	8.07	19.36	17.12	20.2
AT3G15190	1.52532	Up	0.907243	chloroplast 30S ribosomal protein S20;(source:Araport11)	PLASTID RIBOSOMAL PROTEIN S20 (PRPS20)	77.95	45.27	60.91	169.88	179.39	180.75
AT4G37410	1.52298	Up	0.908289	member of CYP81F The mRNA is cell-to-cell mobile.	CYTOCHROME P450, FAMILY 81, SUBFAMILY F, POLYPEPTIDE 4 (CYP81F4)	87.59	116	86.36	258.93	306.98	267.36
AT5G47190	1.52296	Up	0.905343	Ribosomal protein L19 family protein;(source:Araport11)		51.26	33.45	47.7	123.55	127.04	129.93
AT1G10960	1.52101	Up	0.909686	ferredoxin 1;(source:Araport11)	FERREDOXIN 1 (FD1);FERREDOXIN 1 (ATFD1)	303.26	174.71	307.2	840.26	678.85	734.27
AT1G78690	1.51985	Up	0.825647	Encodes a lysoglycerophospholipid O-acyltransferase that acylates 1-acyl lyso PE and 1-acyl lyso PG but not PE or PG.	(At1g78690p)	3.27	3.37	3.86	10.68	9.2	10.23
AT2G23670	1.51835	Up	0.895611	homolog of Synechocystis YCF37;(source:Araport11)	HOMOLOG OF SYNECHOCYSTIS YCF37 (YCF37)	23.65	10.18	17.88	51.35	46.92	49.86
AT3G49670	1.51833	Up	0.892777	Encodes a CLAVATA1-related receptor kinase-like protein required for both shoot and flower meristem function. Very similar to BAM1,with more than 85% a.a. identity. It has a broad expression pattern and is involved in vascular strand development in the leaf, control of leaf shape, size and symmetry, male gametophyte development and ovule specification and function. Anthers of double mutants (bam1…	BARELY ANY MERISTEM 2 (BAM2)	16.35	12.36	15.45	42.43	40.36	43.71
AT4G13495	1.51832	Up	0.879305	other_RNA;(source:Araport11)		8.35	8.27	10.11	27.82	22.56	26.19
AT3G13470	1.51718	Up	0.880212	Encodes a subunit of chloroplasts chaperonins that are involved in mediating the folding of newly synthesized, translocated, or stress-denatured proteins. Cpn60 subunits are: Cpn60alpha1 (At2g28000), AtCpn60alpha2 (At5g18820), AtCpn60beta1 (At1g55490), AtCpn60beta2 (At3g13470), AtCpn60beta3 (At5g56500), AtCpn60beta4 (At1g26230).	(CPNB2);CHAPERONIN-60BETA2 (CPN60BETA2)	10.42	8.51	8.67	27.08	26.71	25.21
AT4G28750	1.51621	Up	0.909911	mutant has Decreased effective quantum yield of photosystem II; Pale green plants; Reduced growth rate; Subunit E of Photosystem I	PSA E1 KNOCKOUT (PSAE-1)	482.41	262.97	468.69	1236.59	991.64	1244.48
AT5G27890	1.51497	Up	0.828315	hypothetical protein;(source:Araport11)		3.8	2.69	4.42	10.98	9.78	10.42
AT3G21055	1.51263	Up	0.909639	Encodes photosystem II 5 kD protein subunit PSII-T. This is a nuclear-encoded gene (PsbTn) which also has a plastid-encoded paralog (PsbTc).	PHOTOSYSTEM II SUBUNIT T (PSBTN)	636.2	349.4	634.49	1700.82	1294.1	1627.67
AT5G58480	1.51249	Up	0.868011	O-Glycosyl hydrolases family 17 protein;(source:Araport11)		7.75	5.96	6.7	19.21	19.43	19.59
AT1G68870	1.51096	Up	0.850732	AtSOFL1 acts redundantly with AtSOFL2 as positive regulator of cytokinin levels and cytokinin-mediated development.	SOB FIVE-LIKE 2 (SOFL2);SOB FIVE-LIKE 2 (ATSOFL2)	5.06	4.5	5.24	15.02	13.81	13.35
AT1G76080	1.50965	Up	0.872327	Encodes a thioredoxin localized in chloroplast stroma. Known as CDSP32 (CHLOROPLASTIC DROUGHT-INDUCED STRESS PROTEIN OF 32 KD).	CHLOROPLASTIC DROUGHT-INDUCED STRESS PROTEIN OF 32 KD (CDSP32);ARABIDOPSIS THALIANA CHLOROPLASTIC DROUGHT-INDUCED STRESS PROTEIN OF 32 KD (ATCDSP32)	9.34	5.69	7.58	22.28	20.07	22.03
AT3G15030	1.50858	Up	0.90047	Arabidopsis thaliana TCP family transcription factor. Regulated by miR319. Involved in heterchronic regulation of leaf differentiation.	TCP FAMILY TRANSCRIPTION FACTOR 4 (TCP4);MATERNAL EFFECT EMBRYO ARREST 35 (MEE35)	28.33	19.49	28.26	78.89	65.94	71.64
AT3G63445	1.50759	Up	0.876663	Potential natural antisense gene, locus overlaps with AT3G63440		9.49	7.93	7.86	20.54	24.61	26.73
AT5G57345	1.50744	Up	0.886256	OXR is a single copy gene in Arabidopsis. It is localized to the ER. It is expressed throughout the plant and expression is induced in response to abiotic stress. While the function of OXR is unknown, overexpression results in increased abiotic stress tolerance and increased ascorbic acid content.	(ATOXR)	13.11	8.67	12.69	35.54	29.77	32.69
AT2G06200	1.50672	Up	0.807388	Growth regulating factor encoding transcription activator. One of the nine members of a GRF gene family, containing nuclear targeting domain. Involved in leaf development and expressed in root, shoot and flower	GROWTH-REGULATING FACTOR 6 (GRF6);GROWTH-REGULATING FACTOR 6 (AtGRF6)	3.08	2.33	3.43	7.59	8.78	8.75
AT4G38150	1.50513	Up	0.865237	Pentatricopeptide repeat (PPR) superfamily protein;(source:Araport11)		6.51	5.42	7.39	16.99	19.29	18.56
AT3G45030	1.50432	Up	0.903469	Ribosomal protein S10p/S20e family protein;(source:Araport11)		43.26	31.53	36.44	94.77	110.15	110.63
AT2G24090	1.50292	Up	0.907766	Ribosomal protein L35;(source:Araport11)	PLASTID RIBOSOMAL PROTEIN L35 (PRPL35)	121.08	74.74	120.44	327.95	277.85	290.53
AT2G30695	1.50052	Up	0.88809	bacterial trigger factor;(source:Araport11)		15.1	8	14.66	36.89	35.56	34.39
AT1G17650	1.50043	Up	0.877915	Glyoxylate reductase located in chloroplasts.	GLYOXYLATE REDUCTASE 2 (GR2); (ATGLYR2);GLYOXYLATE REDUCTASE 2 (GLYR2)	10.76	6.37	9.52	25.3	23.67	26.43
AT3G01060	1.49919	Up	0.852175	lysine-tRNA ligase;(source:Araport11)		6.01	3.81	5.6	14.5	14.42	14.67
AT5G13630	1.49816	Up	0.906627	Encodes magnesium chelatase involved in plastid-to-nucleus signal transduction.	GENOMES UNCOUPLED 5 (GUN5);CONDITIONAL CHLORINA (CCH);ABA-BINDING PROTEIN (ABAR); (CCH1);H SUBUNIT OF MG-CHELATASE (CHLH)	87.76	53.71	69.11	214.55	172.86	207.44
AT1G62780	1.49685	Up	0.889149	dimethylallyl, adenosine tRNA methylthiotransferase;(source:Araport11)		15.18	11.36	13.07	39.82	37.98	33.99
AT1G05190	1.49644	Up	0.907547	Encodes the plastid 50S ribosomal protein L6.	(RPL6);EMBRYO DEFECTIVE 2394 (emb2394)	115.54	77.77	92.56	269.49	277.14	259.94
AT1G15980	1.49347	Up	0.882178	encodes a novel subunit of the chloroplast NAD(P)H dehydrogenase complex, involved in cyclic electron flow around photosystem I to produce ATP.	NAD(P)H DEHYDROGENASE SUBUNIT 48 (NDH48);NDH-DEPENDENT CYCLIC ELECTRON FLOW 1 (NDF1);PHOTOSYNTHETIC NDH SUBCOMPLEX B 1 (PnsB1)	14.49	7.08	9.62	30.88	27.9	29.04
AT5G26742	1.49314	Up	0.905753	DEAD box RNA helicase (RH3);(source:Araport11)	EMBRYO DEFECTIVE 1138 (emb1138); (ATRH3); (RH3)	70.76	46.83	66.26	177.32	170.54	169.68
AT5G58250	1.49257	Up	0.90713	YCF54;(source:Araport11)	EMBRYO DEFECTIVE 3143 (EMB3143)	112.3	66.56	105.13	263.36	256.37	279.39
AT1G29395	1.49224	Up	0.904919	Integral membrane protein in the inner envelope of chloroplasts. Provide freezing tolerance. Expression is induced by short-term cold-treatment, water deprivation, and abscisic acid treatment.	COLD REGULATED 414 THYLAKOID MEMBRANE 1 (COR414-TM1);COLD REGULATED 314 THYLAKOID MEMBRANE 1 (COR413-TM1);COLD REGULATED 314 INNER MEMBRANE 1 (COR413IM1)	55.09	44.33	54.74	152.09	139.28	142.32
AT2G23590	1.48941	Up	0.803932	Encodes a protein shown to have carboxylesterase activity in vitro. It has similarity to the SABP2 methyl salicylate esterase from tobacco. This protein does not act on methyl IAA, methyl JA, MeSA, MeGA4, or MEGA9 in vitro.	METHYL ESTERASE 8 (MES8);METHYL ESTERASE 8 (ATMES8)	3.8	1.04	3.95	8.41	8.28	7.99
AT2G36870	1.48919	Up	0.892075	Encodes a xyloglucan endotransglycosylase/hydrolase. Protein sequence and phylogenetic analysis indicates that this enzyme resides in Group III-A of the XTH family, with high similarity to Tropaeolum majus (nasturtium) xyloglucanase 1 (TmNXG1). By sequence similarity to XTH31 (At3g44990) and in vivo analysis, likely to exhibit predominant xyloglucan endo-hydrolase activity (EC 3.2.1.151) with onl…	XYLOGLUCAN ENDOTRANSGLUCOSYLASE/HYDROLASE 32 (XTH32); (ATXTH32)	17.96	11.79	16.44	44.92	43.6	41.15
AT5G55580	1.48918	Up	0.803476	Encodes a mitochondrial transcription termination factor (mTERF) family protein. The gene product is targeted to the chloroplast and mutants are affected in chloroplast development. Mutants, named as twirt1 (twr-1), display altered root meristem function resulting in short roots. Mutation also affects shoot meristem function.	(MTERF9)	3.57	2.47	2.73	8.43	8.16	8.03
AT5G19221	1.48543	Up	0.873035	Potential natural antisense gene, locus overlaps with AT5G19220		10.25	6.07	7.68	22.75	21.25	23.2
AT5G64620	1.4853	Up	0.907368	Plant cell wall (CWI) and vacuolar invertases (VI) play important roles in carbohydrate metabolism, stress responses and sugar signaling.	CELL WALL / VACUOLAR INHIBITOR OF FRUCTOSIDASE 2 (ATC/VIF2);CELL WALL / VACUOLAR INHIBITOR OF FRUCTOSIDASE 2 (C/VIF2)	112.79	80.31	128.24	349.05	264.23	286.39
AT5G18660	1.4846	Up	0.881668	Encodes a protein with 3,8-divinyl protochlorophyllide a 8-vinyl reductase activity. Mutants accumulate divinyl chlorophyll rather than monovinyl chlorophyll.	PALE-GREEN AND CHLOROPHYLL B REDUCED 2 (PCB2)	14.53	6.95	9.77	32.22	25.62	29.61
AT1G06680	1.48456	Up	0.908553	Encodes a 23 kD extrinsic protein that is part of photosystem II and participates in the regulation of oxygen evolution. Phosphorylation of this protein is dependent on calcium. In plsp1-1 mutant plastids, the nonmature form of the protein localizes in the stroma. The mRNA is cell-to-cell mobile.	PHOTOSYSTEM II SUBUNIT P-1 (PSBP-1);OXYGEN EVOLVING COMPLEX SUBUNIT 23 KDA (OE23);PHOTOSYSTEM II SUBUNIT P (PSII-P);OXYGEN-EVOLVING ENHANCER PROTEIN 2 (OEE2)	526.65	299.49	484.95	1275.7	1116.38	1276.76
AT1G74470	1.48266	Up	0.90858	Encodes for a multifunctional protein with geranylgeranyl reductase activity shown to catalyze the reduction of prenylated geranylgeranyl-chlorophyll a to phytyl-chlorophyll a (chlorophyll a) and free geranylgeranyl pyrophosphate to phytyl pyrophosphate. The mRNA is cell-to-cell mobile.		568.47	365.92	480.45	1373.25	1276.49	1304.22
AT5G22340	1.48238	Up	0.892009	NF-kappa-B inhibitor-like protein;(source:Araport11)		18.27	12.69	16.1	44.64	42.9	43.95
AT5G66570	1.48202	Up	0.90864	Encodes a protein which is an extrinsic subunit of photosystem II and which has been proposed to play a central role in stabilization of the catalytic manganese cluster. In <i>Arabidopsis thaliana</i> the PsbO proteins are encoded by two genes: <i>psbO1</i> and <i>psbO2</i>. PsbO1 is the major isoform in the wild-type. In plsp1-1 mutant plastids, the nonmature form of the protein localizes in the…	PS II OXYGEN-EVOLVING COMPLEX 1 (PSBO-1);33 KDA OXYGEN EVOLVING POLYPEPTIDE 1 (OEE1);MANGANESE-STABILIZING PROTEIN 1 (MSP-1);OXYGEN EVOLVING COMPLEX 33 KILODALTON PROTEIN (OE33);PS II OXYGEN-EVOLVING COMPLEX 1 (PSBO1);OXYGEN EVOLVING ENHANCER PROTEIN 33 (OEE33)	718.76	424.82	614.08	1646.27	1511.91	1751.66
AT1G20340	1.48168	Up	0.90852	recombination and DNA-damage resistance protein (DRT112) One of two Arabidopsis plastocyanin genes. Predominant form, expressed 10x higher than PETE1. PETE2 is thought to be post-transcriptionally regulated via copper accumulation and is involved in copper homeostasis. Mutation of this gene does not have obvious effect on photosynthesis. In plsp1-1 mutant plastids, the nonmature form of the prote…	PLASTOCYANIN 2 (PETE2);DNA-DAMAGE-REPAIR/TOLERATION PROTEIN 112 (DRT112)	458.6	260.9	441.92	1159.43	958.24	1125.88
AT3G12970	1.48105	Up	0.804926	serine/arginine repetitive matrix-like protein;(source:Araport11)		3.02	2.15	3.8	8.11	9.04	7.89
AT2G33800	1.47995	Up	0.907627	Encodes SCABRA1 (SCA1), a nuclear gene encoding a plastid-type ribosomal protein that functions &#8232;as a structural component of the 70S plastid ribosome. The sca1-rps5 allele exhibits defects in plastid 16SrRNA processing and a resulting decrease in accumulation of photosynthetic proteins. Loss-of-function mutations enhance the polarity defects of the as2 mutants.	RIBOSOMAL PROTEIN S5 (RPS5);EMBRYO DEFECTIVE 3113 (EMB3113);SCABRA 1 (SCA1)	161.65	100.88	164.72	448	382.29	361.48
AT5G25090	1.47864	Up	0.809805	early nodulin-like protein 13;(source:Araport11)	(AtENODL13);EARLY NODULIN-LIKE PROTEIN 13 (ENODL13)	3.49	2.43	3.51	9.11	8.56	8.61
AT5G53048	1.47799	Up	0.861456	Potential natural antisense gene, locus overlaps with AT5G53050		5.42	7.2	6.27	14.81	19.79	18.02
ATCG01130	1.47791	Up	0.907024	Ycf1 protein;(source:Araport11)	(YCF1.2);TRANSLOCON AT THE INNER ENVELOPE MEMBRANE OF CHLOROPLASTS 214 (TIC214)	120.77	73.58	128.45	315.21	265.29	318.64
AT3G19620	1.47715	Up	0.834108	Glycosyl hydrolase family protein;(source:Araport11)		4.38	4.89	3.09	12.65	11.05	10.71
AT5G46580	1.47594	Up	0.869249	pentatricopeptide (PPR) repeat-containing protein;(source:Araport11)	SUPPRESSOR OF THYLAKOID FORMATION 1 (SOT1)	8.46	5.47	8.42	22.03	20.35	19.79
AT4G25410	1.47518	Up	0.857564	basic helix-loop-helix (bHLH) DNA-binding superfamily protein;(source:Araport11)		5.95	5.37	6.24	16.47	17.57	14.78
AT1G03630	1.47446	Up	0.896021	Encodes for a protein with protochlorophyllide oxidoreductase activity. The enzyme is NADPH- and light-dependent.	PROTOCHLOROPHYLLIDE OXIDOREDUCTASE C (POR C); (PORC)	26.49	17.18	17.45	61.25	51.51	57.08
AT2G31380	1.47203	Up	0.877577	a B-box zinc finger protein that interacts with COP1. contains a novel 11 amino acid motif at the C-terminus (also found at the N-terminus of HY5) that is involved in the COP1 interaction.	SALT TOLERANCE HOMOLOGUE (STH);B-BOX DOMAIN PROTEIN 25 (BBX25)	10.73	7.14	10.11	25.91	21.5	30.21
AT5G27390	1.4711	Up	0.877968	tagatose-6-phosphate ketose/aldose isomerase, putative (Mog1/PsbP/DUF1795-like photosystem II reaction center PsbP family protein);(source:Araport11)		12.1	5.63	10.6	22.43	26.42	29.69
AT3G01440	1.46987	Up	0.827474	Encodes a subunit of the NAD(P)H complex located in the chloroplast thylakoid lumen.	PSBQ-LIKE 1 (PQL1);PSBQ-LIKE 2 (PQL2);PHOTOSYNTHETIC NDH SUBCOMPLEX L 3 (PnsL3)	5.01	2.73	3.78	11.48	9.9	10.53
AT2G33450	1.46889	Up	0.907686	Ribosomal L28 family;(source:Araport11)	PLASTID RIBOSOMAL PROTEIN L28 (PRPL28)	204.75	127.45	188.74	504.71	432.24	505.06
AT5G03545	1.46859	Up	0.901874	Expressed in response to phosphate starvation, this response is enhanced by the presence of IAA. Additionally, its expression is responsive to both phosphate (Pi) and phosphite (Phi) in shoots. The mRNA is cell-to-cell mobile.	INDUCED BY PI STARVATION 2 (ATIPS2); (AT4)	39.09	35.41	32.17	80.33	130.53	84.35
ATCG01060	1.46782	Up	0.844833	Encodes the PsaC subunit of photosystem I.	(PSAC)	8.76	1.76	3.97	17.07	9.62	13.39
AT2G03420	1.46777	Up	0.899166	hypothetical protein;(source:Araport11)		31.62	17.88	29.84	77.62	69.26	72.57
AT2G32230	1.46761	Up	0.881172	Encodes a protein-only RNase P that is involved in the 5? cleavage of the precursor tRNAs and is able to cleave tRNA-like structures involved in the maturation of plant mitochondrial mRNAs. Mutants show a drastic reduction in the levels of mature plastid tRNA-Phe(GAA) and tRNA-Arg(ACG), limiting plastid gene expression.	PROTEINACEOUS RNASE P 1 (PRORP1)	13.13	8.31	10.05	31.73	26.54	28.82
AT4G13840	1.4666	Up	0.81806	HXXXD-type acyl-transferase family protein;(source:Araport11)	ECERIFERUM 26 (CER26)	3.67	3.86	2.88	9.67	10.17	8.93
AT3G22142	1.46603	Up	0.881132	Encodes a Protease inhibitor/seed storage/LTP family protein		10.25	8.89	12.37	37.08	23.83	26.14
AT2G48120	1.46603	Up	0.860364	The pale cress (pac) mutant affects chloroplast and leaf development; mutants are ABA-deficient and accumulate lower levels of carotenoids and chlorophyll compared to wild type. PAC binds 23srRNA and appears to be required for 50s ribosome assembly. Three alternative transcripts of this gene exist.	PALE CRESS (PAC)	6.15	4.7	7.98	19.18	15.09	17.75
AT1G79040	1.46504	Up	0.908302	Encodes for the 10 kDa PsbR subunit of photosystem II (PSII). This subunit appears to be involved in the stable assembly of PSII, particularly that of the oxygen-evolving complex subunit PsbP. Mutants defective in this gene have reduced amounts of subunits PsbP and PsbQ in PSII. In turn, assembly of PsbR is dependent on the presence of PsbJ.	PHOTOSYSTEM II SUBUNIT R (PSBR)	537.64	329.11	439.14	1176.39	1175.15	1253.65
AT4G23940	1.46457	Up	0.855637	Encodes FtsHi1. Localizes to the chloroplast envelope membrane. Functions in chloroplast biogenesis and division.	FTSH INACTIVE PROTEASE 1 (FTSHI1);ACCUMULATION AND REPLICATION OF CHLOROPLASTS 1 (ARC1)	6.37	4.64	6.31	16.36	14.34	17.1
AT2G34510	1.46457	Up	0.88999	choice-of-anchor C domain protein, putative (Protein of unknown function, DUF642);(source:Araport11)		18.54	13.37	12.72	43.77	37.96	41.44
AT1G24020	1.46364	Up	0.880748	MLP-like protein 423;(source:Araport11)	MLP-LIKE PROTEIN 423 (MLP423)	13.09	7.45	10.91	24.89	33.36	28.49
AT1G15820	1.46338	Up	0.907024	Lhcb6 protein (Lhcb6), light harvesting complex of photosystem II.	LIGHT HARVESTING COMPLEX PHOTOSYSTEM II SUBUNIT 6 (LHCB6); (CP24)	171.26	83.31	142.52	350.24	336.79	407.96
AT5G63420	1.46071	Up	0.861556	Encodes a member of the metallo-beta-lactamase protein family that plays a vital role in embryo morphogenesis and apical-basal pattern formation by regulating chloroplast development. In bacteria, RNase J plays an important role in rRNA maturation and in the 5&#8242; stability of mRNA.	RIBONUCLEASE J (ATRNJ);EMBRYO DEFECTIVE 2746 (emb2746)	6.99	5.2	7.24	18.93	17.53	17.02
AT1G07780	1.45962	Up	0.865746	Encodes phosphoribosylanthranilate isomerase which catalyzes the third step of the tryptophan biosynthetic pathway. Member of gene family. The mRNA is cell-to-cell mobile.	TRANSIENT RECEPTOR POTENTIAL 6 (TRP6);PHOSPHORIBOSYLANTHRANILATE ISOMERASE 1 (PAI1)	5.92	6.41	8.9	19.65	22.09	16.65
AT3G27160	1.4593	Up	0.90525	GHS1 encodes plastid ribosomal protein S21 The mRNA is cell-to-cell mobile.	GLUCOSE HYPERSENSITIVE 1 (GHS1)	77.53	55.88	74.9	197.6	191.68	183.52
AT3G21300	1.45834	Up	0.808851	RNA methyltransferase family protein;(source:Araport11)		3.78	2.81	3.01	8.87	8.27	9.24
AT4G18290	1.45754	Up	0.877411	Encodes KAT2, a member of the Shaker family potassium ion (K+) channel. Critical to stomatal opening induced by blue light. Critical to circadian rhythm of stomatal opening. Involved in plant development in response to high light intensity. Under high light intensity, the mutant plant produced less biomass compared to the wild type. The Shaker family K+ ion channels include five groups based on p…	POTASSIUM CHANNEL IN ARABIDOPSIS THALIANA 2 (KAT2)	10.72	7.86	9.89	29.13	22.4	26.66
AT2G03410	1.45744	Up	0.854379	Mo25 family protein;(source:Araport11)		6.54	4.17	6.39	16.44	15.45	15.07
AT1G73530	1.4563	Up	0.881569	RNA-binding (RRM/RBD/RNP motifs) family protein;(source:Araport11)	ORGANELLE RNA RECOGNITION MOTIF PROTEIN 6 (ORRM6)	14.08	7.56	11.06	24.92	30.38	34.43
AT3G56910	1.45302	Up	0.906111	Encodes PSRP5 (PLASTID-SPECIFIC 50S RIBOSOMAL PROTEIN 5). Functions in plastid translation.	PLASTID-SPECIFIC 50S RIBOSOMAL PROTEIN 5 (PSRP5)	134.86	69.77	119.47	277.68	311.03	298.61
AT5G13870	1.45293	Up	0.83612	EXGT-A4, endoxyloglucan transferase,	XYLOGLUCAN ENDOTRANSGLUCOSYLASE/HYDROLASE 5 (XTH5);ENDOXYLOGLUCAN TRANSFERASE A4 (EXGT-A4)	4.07	3.89	5.19	11.12	13.4	11.48
AT4G26370	1.45279	Up	0.892062	antitermination NusB domain-containing protein;(source:Araport11)		19.27	12.73	19.29	45.16	46.75	48.49
AT3G14330	1.45205	Up	0.828163	Encodes a pentatricopeptide repeat protein involved in chloroplast mRNA editing. Mutants display defects in C-U editing of psbE.	CHLOROPLAST RNA EDITING FACTOR 3 (CREF3)	4.87	3.97	3.09	12.44	10.06	10.14
AT1G66970	1.45197	Up	0.854902	Encodes a member of the glycerophosphodiester phosphodiesterase like (GDPD-like) family.	GLYCEROPHOSPHODIESTER PHOSPHODIESTERASE (GDPD) LIKE 1 (GDPDL1);SHV3-LIKE 2 (SVL2)	7.18	4.41	5.86	16.94	14.84	15.96
AT4G28706	1.45059	Up	0.876491	pfkB-like carbohydrate kinase family protein;(source:Araport11)		11.53	6.77	9.96	24.46	23.88	28.9
AT5G56850	1.45015	Up	0.825905	hypothetical protein;(source:Araport11)		3.74	3.63	4.25	11.26	10.04	10.45
AT1G55480	1.44921	Up	0.88713	Encodes a member of a novel plant protein family containing a PDZ, a K-box, and a TPR motif. mRNA but not protein levels decrease after wounding. ZKT is phosphorylated at Thr and Ser residues after wounding. The mRNA is cell-to-cell mobile.	PROTEIN CONTAINING PDZ DOMAIN, A K-BOX DOMAIN, AND A TPR REGION (ZKT)	15.92	10.85	14.32	42.36	37.04	32.8
AT1G69530	1.44847	Up	0.90245	Member of Alpha-Expansin Gene Family. Naming convention from the Expansin Working Group (Kende et al, Plant Mol Bio). Involved in the formation of nematode-induced syncytia in roots of Arabidopsis thaliana.	EXPANSIN A1 (ATEXPA1);EXPANSIN 1 (EXP1);EXPANSIN A1 (EXPA1); (ATEXP1); (ATHEXP ALPHA 1.2); (AT-EXP1)	43.82	45.96	37.54	117.28	110.42	119.78
AT3G21755	1.44716	Up	0.878921	Potential natural antisense gene, locus overlaps with AT3G21760		12.93	7.23	10.43	27.95	25.86	29.6
AT5G24065	1.44681	Up	0.888534	Pseudogene of AT5G24065		17.65	13.73	12.13	43.58	35.6	39.43
AT1G12250	1.44615	Up	0.852486	Pentapeptide repeat-containing protein;(source:Araport11)	(TL20.3)	6.36	5.21	5.29	14.58	14.24	17.12
AT5G04370	1.44603	Up	0.828732	A member of the Arabidopsis SABATH methyltransferase gene family. Encodes NAMT1, a methyltransferase that methylates nicotinic acid.	(NAMT1)	4.7	3.12	4.27	11.67	11.34	9.93
AT4G39040	1.44543	Up	0.895796	RNA-binding CRS1 / YhbY (CRM) domain protein;(source:Araport11)	CRM FAMILY MEMBER SUBFAMILY 4 (CFM4)	25.34	16.28	23.21	62.14	58.69	55.73
AT4G12800	1.44507	Up	0.90756	Encodes subunit L of photosystem I reaction center.	PHOTOSYSTEM I SUBUNIT L (PSAL)	429.26	235.99	367.03	970.56	807.32	1032.78
AT5G16715	1.44426	Up	0.881476	protein EMBRYO DEFECTIVE 2247;(source:Araport11)	EMBRYO DEFECTIVE 2247 (EMB2247)	11.8	8.59	13.33	30.69	29.85	31.22
AT5G19220	1.44419	Up	0.901655	Encodes the large subunit of ADP-glucose pyrophosphorylase which catalyzes the first, rate limiting step in starch biosynthesis. The large subunit plays a regulatory role whereas the small subunit (ApS) is the catalytic isoform. Four isoforms (ApL1-4) have been identified. ApL1 is the major large subunit isoform present in leaves. Mutational analysis of APS1 suggests that APL1 and APL2 can compen…	ADP GLUCOSE PYROPHOSPHORYLASE LARGE SUBUNIT 1 (APL1);ADP GLUCOSE PYROPHOSPHORYLASE 2 (ADG2)	46.93	31.28	41.15	116.19	99	109.6
AT4G25050	1.44339	Up	0.90433	encodes an acyl carrier protein predominantly expressed in leaves. Gene expression is upregulated by light.	(ATACP4);ACYL CARRIER PROTEIN 4 (ACP4)	74.62	45.23	77.25	171.18	170.26	194.59
AT5G52100	1.44332	Up	0.882185	Is essential for chloroplast NAD(P)H dehydrogenase activity, which is involved in electron transfer between PSII and PSI. Likely functions in biogenesis or stabilization of the NAD(P)H dehydrogenase complex. The mRNA is cell-to-cell mobile.	CHLORORESPIRATION REDUCTION 1 (crr1)	11.04	8.56	14.87	29.92	32.9	30.92
AT1G68780	1.44318	Up	0.867772	RNI-like superfamily protein;(source:Araport11)		8.5	6.86	7.61	22.11	20.34	20.01
AT1G30260	1.44297	Up	0.858656	galactosyltransferase family protein;(source:Araport11)	AGAMOUS-LIKE 79 (AGL79)	7.02	6.35	5.62	13.6	17.59	20.44
AT5G05740	1.44166	Up	0.879351	S2P-like putative metalloprotease, also contain transmembrane helices near their C-termini and many of them, five of seven, contain a conserved zinc-binding motif HEXXH. Homolog of EGY1. Each of the EGY1 and EGY-like proteins share two additional highly conserved motifs, the previously reported NPDG motif (aa 442?454 in EGY1, Rudner et al., 1999) and a newly defined GNLR motif (aa 171?179 in EGY1…	ETHYLENE-DEPENDENT GRAVITROPISM-DEFICIENT AND YELLOW-GREEN-LIKE 2 (EGY2); (ATEGY2)	12.77	8	10.64	29.49	27.32	28.51
AT5G01590	1.44144	Up	0.887183	histone-lysine N-methyltransferase ATXR3-like protein;(source:Araport11)	TRANSLOCON AT THE INNER ENVELOPE MEMBRANE OF CHLOROPLASTS 56 (TIC56)	17.27	11.04	13.58	39.12	38.21	36.44
AT2G21280	1.44015	Up	0.855227	A nuclear-encoded, plastid-targeted protein (AtSulA) whose overexpression causes severe yet stochastic plastid (shown in chloroplasts and leucoplasts) division defects. The protein does not appear to interact with either AtFtsZ proteins when studied in a yeast two-hybrid system.	(ATSULA); (SULA);GIANT CHLOROPLAST 1 (GC1)	6.91	5.14	5.82	17.33	13.41	17.75
AT5G26290	1.43919	Up	0.855723	TRAF-like family protein;(source:Araport11)		6.3	6.1	5.67	12.63	19.48	16.89
AT2G28605	1.4387	Up	0.866395	Encodes a PsbP domain-OEC23 like protein localized in thylakoid (peripheral-lumenal side).		9.16	4.89	8.32	20.94	20.03	19.67
AT4G28780	1.4354	Up	0.885654	GDSL-motif esterase/acyltransferase/lipase. Enzyme group with broad substrate specificity that may catalyze acyltransfer or hydrolase reactions with lipid and non-lipid substrates.		14.64	11.5	13.53	34.96	34.62	37.71
AT1G50270	1.43504	Up	0.819232	Pentatricopeptide repeat (PPR) superfamily protein;(source:Araport11)		4.29	3.17	3.55	10.71	9.77	9.29
AT4G38970	1.4348	Up	0.906812	Protein is tyrosine-phosphorylated and its phosphorylation state is modulated in response to ABA in Arabidopsis thaliana seeds.	(ATFBA2);FRUCTOSE-BISPHOSPHATE ALDOLASE 2 (FBA2)	337.71	182.26	301.8	798.6	652.13	770.88
AT4G04850	1.43464	Up	0.811082	Encodes a potassium efflux antiporter; has three splice forms KEA3.1, KEA3.2, and KEA3.3, KEA3.2 is the most abundant splice form in all plant organs (silique, flower, leaf and root). KEA3.1 and KEA3.3 are minor variants that can be found in flowers and in leaves. KEA3 is localized to the thylakoid membrane and enriched in the stromal lamellae. It allows proton efflux from the thylakoid lumen by …	K+ EFFLUX ANTIPORTER 3 (KEA3)	4.6	2.23	3.31	9.6	7.99	9.82
ATCG00660	1.43261	Up	0.845078	encodes a chloroplast ribosomal protein L20, a constituent of the large subunit of the ribosomal complex	RIBOSOMAL PROTEIN L20 (RPL20)	5.5	5.53	4.37	14.74	13.57	13.26
AT1G53250	1.43232	Up	0.839212	histone-lysine N-methyltransferase, H3 lysine-79 specific-like protein;(source:Araport11)		4.54	4.07	5.5	12.83	12.39	12.86
AT3G63190	1.42989	Up	0.903562	The gene encodes a chloroplast ribosome recycling factor homologue. Analysis of mutants revealed its role in the chloroplast development and eary stages of embryo development.	RIBOSOME RECYCLING FACTOR, CHLOROPLAST PRECURSOR (RRF);ARABIDOPSIS THALIANA CHLOROPLAST RIBOSOME RECYCLING FACTOR (AtcpRRF);CHLOROPLAST RIBOSOME RECYCLING FACTOR (cpRRF);HIGH CHLOROPHYLL FLUORESCENCE AND PALE GREEN MUTANT 108 (HFP108)	70.23	47.22	64.96	171.91	156.91	162.64
AT1G31800	1.42958	Up	0.85434	Encodes a protein with &#946;-ring carotenoid hydroxylase activity. The mRNA is cell-to-cell mobile.	LUTEIN DEFICIENT 5 (LUT5);"CYTOCHROME P450, FAMILY 97, SUBFAMILY A, POLYPEPTIDE 3" (CYP97A3)	7.69	4.1	6.1	16	14.4	17.79
AT3G18890	1.42805	Up	0.888143	NAD(P)-binding Rossmann-fold superfamily protein;(source:Araport11)	TRANSLOCON AT THE INNER ENVELOPE MEMBRANE OF CHLOROPLASTS 62 (AtTic62);TRANSLOCON AT THE INNER ENVELOPE MEMBRANE OF CHLOROPLASTS 62 (Tic62)	16.79	10.3	17.74	44.94	34.83	40.86
AT2G04030	1.4275	Up	0.888057	Encodes a chloroplast-targeted 90-kDa heat shock protein located in the stroma involved in red-light mediated deetiolation response and crucial for protein import into the chloroplast stroma. Mutants are resistant to chlorate, have elongated hypocotyls in light, and affect the expression of NR2, CAB, and RBCS but NOT NR1 and NiR.	(CR88);EMBRYO DEFECTIVE 1956 (emb1956); (ATHSP90C);HEAT SHOCK PROTEIN 88.1 (Hsp88.1);HEAT SHOCK PROTEIN 90.5 (AtHsp90.5);HEAT SHOCK PROTEIN 90.5 (HSP90.5)	16.32	13.48	14.88	40.29	41.46	38.43
AT2G42130	1.42717	Up	0.85379	Plastid-lipid associated protein PAP / fibrillin family protein;(source:Araport11)		7.53	4.27	5.96	14.16	16.7	16.9
AT2G20020	1.42684	Up	0.834717	Promotes the splicing of chloroplast group II introns. Splices clpP-1 and ropC1 introns.	(ATCAF1); (CAF1)	4.91	3.05	5.43	12.91	11.92	11.17
AT5G45930	1.42611	Up	0.875922	encodes a second Chl I gene (CHLI2), a subunit of magnesium chelatase which is required for chlorophyll biosynthesis. Has ATPase activity, regulated by TRX-f. Involved in the assembly of the Mg chelatase complex.	MAGNESIUM CHELATASE I2 (CHLI2); (CHLI-2); (CHL I2)	11.3	8.16	9.57	25.51	24.53	27.97
AT2G26500	1.42608	Up	0.906091	cytochrome b6f complex subunit (petM);(source:Araport11)		151.15	109.06	168.37	348.82	399.94	402.9
AT4G05180	1.4258	Up	0.906514	Encodes the PsbQ subunit of the oxygen evolving complex of photosystem II.	PHOTOSYSTEM II SUBUNIT Q-2 (PSBQ-2);PHOTOSYSTEM II SUBUNIT Q (PSBQ); (PSII-Q)	238.01	139.04	195.11	526.84	469.18	541.16
AT5G62840	1.4229	Up	0.83716	Phosphoglycerate mutase family protein;(source:Araport11)		4.7	3.45	5.81	13.79	13.87	9.77
AT3G55800	1.42135	Up	0.903866	Encodes the chloroplast enzyme sedoheptulose-1,7-bisphosphatase (SBPase), involved in the carbon reduction of the Calvin cycle. Increase in SBPase activity in transgenic lines accumulate up to 50% more sucrose and starch than wild-type. The mRNA is cell-to-cell mobile.	SEDOHEPTULOSE-BISPHOSPHATASE (SBPASE)	88.03	52.22	70.89	199.03	173.22	193.26
AT2G38140	1.42057	Up	0.905852	plastid-specific ribosomal protein 4 (PSRP4) mRNA, complete The mRNA is cell-to-cell mobile.	PLASTID-SPECIFIC RIBOSOMAL PROTEIN 4 (PSRP4)	176.16	95	177.57	424.92	381.17	395.12
AT3G15570	1.41944	Up	0.874426	Phototropic-responsive NPH3 family protein;(source:Araport11)		10.97	7.12	10.14	26.55	22.31	26.65
AT5G64040	1.4163	Up	0.90529	Encodes the only subunit of photosystem I located entirely in the thylakoid lumen. May be involved in the interaction between plastocyanin and the photosystem I complex. Phosphorylation of this protein is dependent on calcium.	(PSAN)	144.58	91.45	111.77	313.88	285.27	329.13
AT3G46210	1.41504	Up	0.817405	Ribosomal protein S5 domain 2-like superfamily protein;(source:Araport11)		4.15	3.47	3.48	10.56	10.05	8.99
AT1G12900	1.41305	Up	0.904038	glyceraldehyde 3-phosphate dehydrogenase A subunit 2;(source:Araport11)	GLYCERALDEHYDE 3-PHOSPHATE DEHYDROGENASE A SUBUNIT 2 (GAPA-2)	114.53	58.95	88.5	218.45	213.27	265.93
AT4G01150	1.41304	Up	0.905568	CURVATURE THYLAKOID 1A-like protein;(source:Araport11)	CURVATURE THYLAKOID 1A (CURT1A)	210.38	123.98	197.67	449.27	455.13	512.38
AT5G24314	1.41259	Up	0.894505	plastid transcriptionally active7;(source:Araport11)	PLASTID TRANSCRIPTIONALLY ACTIVE7 (PTAC7); (TAC7)	25.98	17.1	24.64	54.59	62.44	63.25
AT5G63310	1.41087	Up	0.899709	Maintains intracellular dNTP levels except ATP. Plays a role in response to oxidative stress and UV. Involved in phytochrome-mediated light signaling. Participates in auxin-regulated processes, partly through the modulation of auxin transport. H-bonding with His-197 inside the nucleotide-binding pocket is critical for NDPK2 functioning.	NUCLEOSIDE DIPHOSPHATE KINASE 2 (NDPK2);NDP KINASE 1A (NDPK1A);ARABIDOPSIS NUCLEOSIDE DIPHOSPHATE KINASE 2 (ATNDPK2);NUCLEOSIDE DIPHOSPHATE KINASE IA (NDPK IA); (NDPK IA IA)	44.62	27.75	39.76	99.76	98.52	99.87
AT3G52150	1.41018	Up	0.899199	RNA-binding (RRM/RBD/RNP motifs) family protein;(source:Araport11)	PLASTID-SPECI&#64257;C RIBOSOMAL PROTEIN 2 (PSRP2)	39.38	28.55	38	91.28	92.87	97.38
AT5G51110	1.41001	Up	0.900576	Encodes a ubiquitination target of the intracellular E3 ligase SDIR1. Its selectively regulates the expression of the downstream basic region/leucine zipper motif transcription factor gene ABA-INSENSITIVE5, rather than ABA-RESPONSIVE ELEMENTS BINDING FACTOR3 (ABF3) or ABF4, to regulate ABA-mediated seed germination and the plant salt response.	ATAIRP2 TARGET PROTEIN 1 (ATP1);SDIR1-INTERACTING PROTEIN1 (SDIRIP1)	49.39	29.49	46.13	114.81	100.72	116.67
AT5G66470	1.40862	Up	0.877458	GTP-binding protein Era-like protein;(source:Araport11)	(ERA-1)	11.82	9.52	10.5	30.81	26	27.72
AT2G25840	1.40703	Up	0.870169	Nucleotidylyl transferase superfamily protein;(source:Araport11)	OVULE ABORTION 4 (OVA4)	9.58	7.64	8.75	20.27	24.39	24.21
AT5G25475	1.407	Up	0.824369	AP2/B3-like transcriptional factor family protein;(source:Araport11)		5.15	2.94	4.06	11.06	11.05	10.11
AT1G44000	1.40494	Up	0.891672	STAY-GREEN-like protein;(source:Araport11)	STAY-GREEN LIKE (SGRL)	24.37	13.73	20.12	53.76	44.1	56.31
AT1G72640	1.40445	Up	0.869037	NAD(P)-binding Rossmann-fold superfamily protein;(source:Araport11)		9.48	6.17	9.83	23.1	22.23	22.12
AT2G43750	1.40439	Up	0.901615	Arabidopsis thaliana O-acetylserine (thiol) lyase (OAS-TL) isoform oasB, the key enzyme for fixation of inorganic sulfide. It catalyzes the formation of cysteine from O-acetylserine and inorganic sulfide. Required for pollen tube growth and/or fertilization.	ARABIDOPSIS CYSTEINE SYNTHASE 1 (ACS1);CHLOROPLAST O-ACETYLSERINE SULFHYDRYLASE 1 (CPACS1);ARABIDOPSIS THALIANA CYSTEIN SYNTHASE-B (ATCS-B);O-ACETYLSERINE (THIOL) LYASE B (OASB)	58.37	42.14	53.85	128.83	137.59	142.18
AT2G20260	1.4041	Up	0.904767	Encodes subunit E of photosystem I. The mRNA is cell-to-cell mobile.	PHOTOSYSTEM I SUBUNIT E-2 (PSAE-2)	140.51	92.76	150.92	330.29	313.83	372.65
AT4G20130	1.40377	Up	0.883158	plastid transcriptionally active 14;(source:Araport11)	(TAC14);PLASTID TRANSCRIPTIONALLY ACTIVE 14 (PTAC14)	16.11	10.51	12.75	35.38	34.64	34.15
AT3G05730	1.40377	Up	0.902992	Encodes a defensin-like (DEFL) family protein. The mRNA is cell-to-cell mobile.		86.52	50.87	70.67	196.99	171.46	182.06
AT3G21760	1.40365	Up	0.879119	Encodes HYR1, a UDP glycosyltransferase (UGT). HYR1 glucosylates hypostatin, an inhibitor of cell expansion in vivo to form a bioactive glucoside.	HYPOSTATIN RESISTANCE 1 (HYR1)	13.62	9.47	10.92	30.47	29.05	30.46
AT2G35370	1.40304	Up	0.903112	Encodes glycine decarboxylase complex H protein. Involved in photorespiration. The mRNA is cell-to-cell mobile.	GLYCINE DECARBOXYLASE COMPLEX H (GDCH)	85.29	52.03	78.2	182.14	189.47	198.35
AT2G25160	1.40271	Up	0.884939	member of CYP82F	CYTOCHROME P450, FAMILY 82, SUBFAMILY F, POLYPEPTIDE 1 (CYP82F1)	14.15	15.41	12.6	32.53	43.09	35.85
AT1G21440	1.40225	Up	0.852281	Phosphoenolpyruvate carboxylase family protein;(source:Araport11)		5.61	6.34	6.18	16.52	16.95	14.45
AT5G20720	1.40112	Up	0.903641	Encodes a chloroplast co-chaperonin with similarity to CPN21 from spinach, E.coli GroES.	CHAPERONIN 20 (CPN20);CHLOROPLAST CHAPERONIN 10 (CPN10); (CPN21); (ATCPN21);CHLOROPLAST CHAPERONIN 10 (CHCPN10)	92.99	68.05	92.96	207.04	238.47	225.32
AT1G64150	1.40068	Up	0.832069	PAM71 encodes an integral thylakoid membrane protein that is required for normal operation of oxygen-evolving complex (as evidenced by oxygen evolution rates) and for manganese incorporation. PAM71 belongs to a small gene family in Arabidopsis comprising five members. PAM71 is well conserved in the green lineage and shares homology with putative Ca2+/H+ exchangers from yeast (Saccharomyces cerevi…	PHOTOSYNTHESIS AFFECTED MUTANT71 (PAM71);CA(2+)/H(+) ANTIPORTER1 (CCHA1)	4.84	3.81	4.86	11.41	11.05	13.21
AT4G33520	1.40017	Up	0.88903	Encodes a putative metal-transporting P-type ATPase PAA1. An alternative-splicing event of the PAA1 pre-mRNA produces a copper chaperon named PCH1. The mRNA is cell-to-cell mobile.	PLASTID CHAPERON 1 (PCH1);ARABIDOPSIS THALIANA HEAVY METAL ATPASE 6 (AtHMAC6);P-TYPE ATP-ASE 1 (PAA1);HEAVY METAL ATPASE 6 (HMA6)	18.36	14.77	17.33	45.34	42.88	44.96
AT3G15520	1.40012	Up	0.872824	Cyclophilin-like peptidyl-prolyl cis-trans isomerase family protein;(source:Araport11)		11.71	7.57	8.91	25.2	23.02	26.18
AT3G56650	1.39984	Up	0.874234	thylakoid lumenal protein (Mog1/PsbP/DUF1795-like photosystem II reaction center PsbP family protein);(source:Araport11)	PSBP-DOMAIN PROTEIN 6 (PPD6)	11.93	7.13	10.28	26.6	24.78	26.04
AT2G33250	1.39863	Up	0.882873	transmembrane protein;(source:Araport11)		13.52	10.18	15.31	33.3	34.46	35.09
AT5G38430	1.39824	Up	0.905243	Encodes a member of the Rubisco small subunit (RBCS) multigene family: RBCS1A (At1g67090), RBCS1B (At5g38430), RBCS2B (At5g38420), and RBCS3B (At5g38410).	RUBISCO SMALL SUBUNIT 1B (RBCS1B)	216.29	98.25	197.87	483.43	365.24	501.94
AT1G50280	1.3959	Up	0.851592	Phototropic-responsive NPH3 family protein;(source:Araport11)		8.11	4.21	5.7	17.42	13.74	16.26
AT4G31290	1.39577	Up	0.904581	ChaC-like family protein;(source:Araport11)	(ATGGCT2;2);GAMMA-GLUTAMYL CYCLOTRANSFERASE 2;2 (GGCT2;2)	128.02	92.6	139.33	314	309.63	323.5
ATCG00130	1.39563	Up	0.880828	ATPase F subunit.	(ATPF)	17.02	8.21	11.06	39.14	26.18	30.16
AT3G55330	1.39462	Up	0.894101	PsbP-like protein 1;(source:Araport11)	PSBP-LIKE PROTEIN 1 (PPL1)	27.63	19.92	22.38	59.51	62.86	61.49
AT2G39730	1.39456	Up	0.905382	Rubisco activase, a nuclear-encoded chloroplast protein that consists of two isoforms arising from alternative splicing in most plants. Required for the light activation of rubisco. Involved in jasmonate-induced leaf senescence.	RUBISCO ACTIVASE (RCA)	333.88	187.79	272.43	739.4	608.7	739.66
AT2G24120	1.39449	Up	0.816683	DNA/RNA polymerases superfamily protein;(source:Araport11)	SCABRA 3 (SCA3);PIGMENT DEFECTIVE 319 (PDE319)	4.33	3.01	4.06	10.74	10.15	9.08
AT4G28180	1.39399	Up	0.887282	hypothetical protein;(source:Araport11)		15.06	11.08	21.42	48.86	37.2	38.93
AT3G12520	1.39373	Up	0.800338	Encodes a sulfate transporter that in induced under sulfate limitation.	SULFATE TRANSPORTER 4;2 (SULTR4;2)	3.48	2.7	3.54	8.96	7.95	8.63
AT3G11630	1.39324	Up	0.905137	Encodes a 2-Cys peroxiredoxin (2-Cys PrxA) that contains two catalytic Cys residues.	2-CYS PEROXIREDOXIN A (2CPA)	222.35	141.85	223.89	545.87	467.97	530.88
AT2G06520	1.39319	Up	0.905693	Encodes a protein with sequence similarity to the spinach photosystem II subunit PsbX.	PHOTOSYSTEM II SUBUNIT X (PSBX)	575.27	280.29	482.92	1028.78	1114.43	1372.43
AT5G54770	1.39301	Up	0.903251	Encodes a thiamine biosynthetic gene that has a dual function in thiamine biosynthesis and mitochondrial DNA damage tolerance. It appears to be involved in producing the thiazole portion of thiamine (vitamin B1). A crystal structure of the protein reveals that it forms a 2-ring homo-octamer. The mRNA is cell-to-cell mobile.	(THI1);THIAMINE4 (THI4);THIAZOLE REQUIRING (TZ)	97.72	64.83	88.24	213.28	223.95	221.41
AT4G24930	1.39265	Up	0.891255	thylakoid lumenal 17.9 kDa protein, chloroplast;(source:Araport11)		21.43	13.5	23.75	55.79	49.99	48.29
AT4G34190	1.39215	Up	0.900881	Encodes a stress enhanced protein that localizes to the thylakoid membrane and whose mRNA is upregulated in response to high light intensity. It may be involved in chlorophyll binding.	STRESS ENHANCED PROTEIN 1 (SEP1)	57.6	36.51	51.05	120.3	123.02	137.68
AT1G66130	1.39184	Up	0.868659	NAD(P)-binding Rossmann-fold superfamily protein;(source:Araport11)		10.62	6.85	8.31	22.47	21.41	23.77
AT2G32650	1.39	Up	0.873863	RmlC-like cupins superfamily protein;(source:Araport11)		9.86	7.37	12.41	25.9	30.03	21.75
ATCG00040	1.38983	Up	0.844449	Encodes a maturase located in the trnK intron in the chloroplast genome.	MATURASE K (MATK)	8.46	2.88	4.97	17.13	11.11	14.5
AT5G36120	1.3896	Up	0.869825	cofactor assembly, complex C (B6F);(source:Araport11)	COFACTOR ASSEMBLY, COMPLEX C (B6F) (CCB3); (atylmg3); (YLMG3)	11.26	5.07	10.28	26.64	18.63	24.45
AT1G31330	1.38815	Up	0.905674	Encodes subunit F of photosystem I.	PHOTOSYSTEM I SUBUNIT F (PSAF)	495.02	279.92	479.71	1224.83	927.83	1131.29
AT1G02350	1.38763	Up	0.833962	protoporphyrinogen oxidase-like protein;(source:Araport11)		4.28	5.26	4.54	12.35	10.2	14.29
AT3G13180	1.38637	Up	0.84141	NOL1/NOP2/sun family protein / antitermination NusB domain-containing protein;(source:Araport11)		6.52	3.92	5.19	13.18	14.04	13.64
AT1G08380	1.38548	Up	0.905442	Encodes subunit O of photosystem I.	PHOTOSYSTEM I SUBUNIT O (PSAO)	337.68	210.88	314.47	720.93	705.09	828.73
AT1G63880	1.38525	Up	0.833962	Encodes a TIR-NBS-LRR class of disease resistance protein effective against Leptosphaeria maculans. The mRNA is cell-to-cell mobile.		5.85	3.28	5	13.48	11.65	11.78
AT3G62410	1.38521	Up	0.881794	CP12-2 encodes a small peptide found in the chloroplast stroma. It belongs to the CP12 gene family thought to be involved in the formation of a supramolecular complex with glyceraldehyde-3-phosphate dehydrogenase (GAPDH) and phosphoribulokinase (PRK) embedded in the Calvin cycle. CP12-2 is coordinately regulated by light with the photosynthetic GAPDH and PRK. The annotation of this gene is based …	CP12 DOMAIN-CONTAINING PROTEIN 1 (CP12);CP12 DOMAIN-CONTAINING PROTEIN 2 (CP12-2)	15.99	11.04	11.51	31.16	35.34	34.17
AT2G44920	1.38511	Up	0.881529	Encodes a pentapeptide-repeat protein (PRP) composed of 25 repeats capped by N- and C-terminal a-helices. Unlike other PRPs, At2g44920 consists exclusively of type II b-turns		16.17	8.09	13.85	34.43	32.11	33
AT4G03280	1.3848	Up	0.903754	Encodes the Rieske FeS center of cytochrome b6f complex. Gene is expressed in shoot but not in root. Mutant has reduced electron transport at saturating light intensities and Q-cycle activity is hypersensitive to acidification of the thylakoid lumen. The mRNA is cell-to-cell mobile.	PHOTOSYNTHETIC ELECTRON TRANSFER C (PETC);PROTON GRADIENT REGULATION 1 (PGR1)	132.26	78.44	118.57	285.01	276.58	298.25
AT1G44760	1.3843	Up	0.889705	Adenine nucleotide alpha hydrolases-like superfamily protein;(source:Araport11)		22.29	14.46	18.16	44.44	48.89	50.01
AT5G14660	1.38314	Up	0.866011	Encodes a peptide deformylase PDF1B. The crystal structure has been determined at a resolution of 0.24 nm (Biochem J, 2008, vol 413:417-427).	PEPTIDE DEFORMYLASE 1B (PDF1B); (DEF2); (ATDEF2)	10.81	4.8	9.03	20.48	23.23	20.56
AT4G31330	1.3823	Up	0.854823	transmembrane protein, putative (Protein of unknown function, DUF599);(source:Araport11)		7.83	5.71	6.07	15.2	18.59	17.33
AT4G00620	1.3809	Up	0.829427	Amino acid dehydrogenase family protein;(source:Araport11)	EMBRYO DEFECTIVE 3127 (EMB3127)	5.59	4.03	3.85	11.89	12.42	10.77
AT2G40205	1.37806	Up	0.847435	Ribosomal protein L41 family;(source:Araport11)		2.3	8.1	6.94	6.89	22.95	15.23
AT3G56290	1.37755	Up	0.831089	potassium transporter;(source:Araport11)		4.88	3.75	5.16	12.18	12.8	10.85
AT5G13510	1.37691	Up	0.904171	Ribosomal protein L10 family protein;(source:Araport11)	EMBRYO DEFECTIVE 3136 (EMB3136)	154.84	88.19	161	377.65	334.19	337.47
AT5G16540	1.37676	Up	0.879371	Encodes a zinc finger protein.	ZINC FINGER NUCLEASE 3 (ZFN3)	13.54	7.23	15.42	28.31	31.45	34.22
AT2G30170	1.37527	Up	0.875101	Encodes a chloroplast PP2C phosphatase that is required for efficient dephosphorylation of PSII proteins and involved in light acclimation.	PHOTOSYSTEM II CORE PHOSPHATASE (PBCP)	11	8.33	12.16	27.65	26.58	27.46
AT5G30510	1.37502	Up	0.900549	ribosomal protein S1;(source:Araport11)	RIBOSOMAL PROTEIN S1 (RPS1);PLASTID RIBOSOMAL PROTEIN S1 (PRPS1); (ARRPS1)	61.86	36.11	49.44	121.84	131.14	129.36
AT3G56070	1.3749	Up	0.85432	rotamase cyclophilin 2 (ROC2) exhibiting peptidyl-prolyl cis-trans isomerase activity involved in signal transduction.	ROTAMASE CYCLOPHILIN 2 (ROC2)	7.96	4.81	6.91	14.1	19.69	17.25
AT3G63160	1.37457	Up	0.903045	outer envelope membrane protein;(source:Araport11)	OUTER ENVELOPE PROTEIN 6 (OEP6)	105.45	68.02	113.51	251.14	238.38	254.59
AT3G55400	1.3743	Up	0.87473	methionyl-tRNA synthetase / methionine-tRNA ligase / MetRS (cpMetRS);(source:Araport11)	OVULE ABORTION 1 (OVA1)	11.68	8.64	11.11	28.73	25.76	26.99
AT1G72645	1.37417	Up	0.878166	transmembrane protein;(source:Araport11)		12.03	9.23	13.83	32.05	29.49	29.42
AT5G21920	1.37126	Up	0.900722	YGGT family protein;(source:Araport11)	(YLMG2); (ATYLMG2)	61.42	38.98	60.36	144.34	133.95	137.59
AT1G15500	1.37119	Up	0.902873	TLC ATP/ADP transporter;(source:Araport11)	(ATNTT2)	102.78	74.67	95.71	238.32	225.36	242.94
AT3G63490	1.37089	Up	0.904263	Ribosomal protein L1p/L10e family;(source:Araport11)	PLASTID RIBOSOMAL PROTEIN L1 (PRPL1);EMBRYO DEFECTIVE 3126 (EMB3126)	185.91	126.85	179.66	439.14	397.66	436.75
AT2G39670	1.37042	Up	0.890189	Radical SAM superfamily protein;(source:Araport11)		22.06	17.56	19	52.23	51.44	47.89
AT1G77490	1.36985	Up	0.893704	Encodes a chloroplastic thylakoid ascorbate peroxidase tAPX. Ascorbate peroxidases are enzymes that scavenge hydrogen peroxide in plant cells. Eight types of APX have been described for Arabidopsis: three cytosolic (APX1, APX2, APX6), two chloroplastic types (stromal sAPX, thylakoid tAPX), and three microsomal (APX3, APX4, APX5) isoforms.	THYLAKOIDAL ASCORBATE PEROXIDASE (TAPX)	25.42	20	27.59	66.75	56.02	65.92
AT4G03935	1.36963	Up	0.831367	Unknown gene		4.74	3.74	5.56	9.67	14.15	12.46
AT1G45474	1.36924	Up	0.888169	Encodes a component of the light harvesting complex of photosystem I.	PHOTOSYSTEM I LIGHT HARVESTING COMPLEX GENE 5 (LHCA5)	22.1	12.43	17.84	40.22	43.14	51.93
AT5G19940	1.36777	Up	0.89998	Plastid-lipid associated protein PAP / fibrillin family protein;(source:Araport11)		60.61	33.99	46.33	116	114.38	133.32
AT5G14320	1.36742	Up	0.90374	Ribosomal protein S13/S18 family;(source:Araport11)	EMBRYO DEFECTIVE 3137 (EMB3137)	147.4	94.79	140.06	323.53	318.24	344.47
AT5G62960	1.36583	Up	0.816134	UDP-N-acetylglucosamine-N-acetylmuramyl-pyrophosphoryl-undecaprenol N-acetylglucosamine protein;(source:Araport11)		4.32	3.77	3.69	10.07	11.49	8.8
AT5G09805	1.36562	Up	0.834717	Similar to Inflorescence deficient in abscission (IDA). Involved in floral organ abscission.	INFLORESCENCE DEFICIENT IN ABSCISSION (IDA)-LIKE 3 (IDL3)	5.23	4.56	4.91	10.44	12.17	15.27
AT1G23310	1.36552	Up	0.904078	Identified by cloning the gene that corresponded to a purified protein having glyoxylate aminotransferase activity. Localized to the peroxisome and thought to be involved in photorespiration/ metabolic salvage pathway.	GLUTAMATE:GLYOXYLATE AMINOTRANSFERASE (GGT1);GLUTAMATE:GLYOXYLATE AMINOTRANSFERASE 1 (GGAT1);ALANINE-2-OXOGLUTARATE AMINOTRANSFERASE 1 (AOAT1)	176.16	120.88	145.16	370.49	361.51	407.41
AT5G19500	1.36541	Up	0.889805	Encodes a putative amino acid transporter that localizes to the chloroplast inner envelope membrane.		22.14	18.88	16.5	46.75	49.86	51.59
AT3G17609	1.36371	Up	0.889586	Encodes a homolog of HY5 (HYH). Involved in phyB signaling pathway.	HY5-HOMOLOG (HYH)	23.6	13.13	21.13	52.3	45.75	50.85
AT2G33180	1.36248	Up	0.865581	hypothetical protein;(source:Araport11)		11.75	5.84	7.74	21.31	18.39	25.43
AT3G63410	1.36176	Up	0.902642	Encodes a MPBQ/MSBQ methyltransferase located in the chloroplast inner envelope membrane. Mutant plants lack plastoquinone (PQ), suggesting that the APG1 protein is involved in the methylation step of PQ biosynthesis. The gene product is also involved in tocopherol (vitamin E) biosynthesis.	ALBINO OR PALE GREEN MUTANT 1 (APG1);VITAMIN E DEFECTIVE 3 (VTE3);INNER ENVELOPE PROTEIN 37 (IEP37); (E37)	113.46	64.43	105.98	251.79	227.53	250.22
AT3G61220	1.35895	Up	0.811261	CytADR/SDR1 is an aldehyde reductase that catalyzes the reduction of the aldehyde carbonyl groups on alpha,beta-unsaturated aldehydes with more than 5 carbons in vitro. It can also act on menthone and neomenthol in vitro, but these do not represent likely endogenous activities of this enzyme in planta. GFP-tagged CytADR appears to localize to the cytosol where it likely plays a role in detoxifyin…	SHORT-CHAIN DEHYDROGENASE/REDUCTASE 1 (SDR1)	5.59	2.72	3	9.67	9.38	9.96
AT2G46310	1.35603	Up	0.858709	CRF5 encodes one of the six cytokinin response factors. It is transcriptionally upregulated in response to cytokinin. CRF5 belongs to the AP2/ERF superfamily of the transcriptional factors. CRF proteins rapidly relocalize to the nucleus in response to cytokinin. Analysis of loos-of-function mutants revealed that the CRFs function redundantly to regulate the development of embryos, cotyledons and …	CYTOKININ RESPONSE FACTOR 5 (CRF5)	7.46	6.6	7.93	18.33	19.77	18.19
AT1G60950	1.35557	Up	0.904866	encodes a major leaf ferredoxin	(FED A); (FD2);FERREDOXIN 2 (ATFD2)	688.6	388.64	681.86	1526.8	1350.63	1624.09
AT2G01420	1.35545	Up	0.900702	Encodes a putative auxin efflux carrier that is localized in developing and mature root meristems. It is involved in the maintenance of embryonic auxin gradients. A role for AtPIN4 in generating a sink for auxin below the quiescent center of the root meristem that is essential for auxin distribution and patterning is proposed. In the root, PIN4 is detected around the quiescent center and cells su…	PIN-FORMED 4 (PIN4)	62.71	54.22	57.08	151.44	145.33	148.48
AT4G00380	1.35466	Up	0.822099	Belongs to a subgroup of SGS3-like proteins that act redundantly in RNA-directed DNA methylation: AT1G15910 (FDM1), AT4G00380 (FDM2), AT3G12550 (FDM3), AT1G13790 (FDM4), AT1G80790 (FDM5).	FACTOR OF DNA METHYLATION 2 (FDM2);IDN2 PARALOG 2 (IDP2);INVOLVED IN DE NOVO 2 (IDN2) - LIKE 2 (INDL2)	5.12	3.98	3.71	11.55	10.41	10.8
AT5G15310	1.35355	Up	0.888944	Member of the R2R3 factor gene family.	MYB DOMAIN PROTEIN 16 (ATMYB16);MYB DOMAIN PROTEIN 16 (MYB16); (ATMIXTA)	19.91	16.95	20.9	50.48	49.78	47.34
AT5G48360	1.35316	Up	0.859576	Actin-binding FH2 (formin homology 2) family protein;(source:Araport11)		7.88	6.69	8	22.6	18.48	16.58
AT3G53460	1.35283	Up	0.903899	Encodes a nuclear gene with a consensus RNA-binding domain that is localized to the chloroplast.	CHLOROPLAST RNA-BINDING PROTEIN 29 (CP29)	241.06	147.92	249.8	590.99	553.02	487.51
AT4G39970	1.35279	Up	0.879583	Haloacid dehalogenase-like hydrolase (HAD) superfamily protein;(source:Araport11)		16.66	8.75	13.25	27.85	34.79	36.1
AT4G22830	1.35242	Up	0.800391	YCF49-like protein;(source:Araport11)		5.13	1.48	3.69	9.28	7.56	9.46
AT3G52960	1.35235	Up	0.901927	Thioredoxin superfamily protein;(source:Araport11)	PEROXIREDOXIN-II-E (PRXIIE)	87.89	66.62	101.96	256.66	203.54	194.64
AT1G02280	1.35133	Up	0.898868	Encodes a GTP-binding GTP-ase. Component of the chloroplast protein import machinery. Required for import of POR B into plastids. Toc33 phosphorylation may not play an important role in vivo.	TRANSLOCON AT THE OUTER ENVELOPE MEMBRANE OF CHLOROPLASTS 33 (TOC33);PLASTID PROTEIN IMPORT 1 (PPI1); (ATTOC33)	50.44	36.86	48.61	118.12	111.67	116.98
AT1G64510	1.35073	Up	0.902337	Translation elongation factor EF1B/ribosomal protein S6 family protein;(source:Araport11)		114.9	69.34	108.89	251.3	247.24	249.06
AT2G47780	1.35059	Up	0.901463	Encodes a small rubber particle protein homolog. Plays dual roles as positive factors for tissue growth and development and in drought stress responses.	SMALL RUBBER PARTICLE PROTEIN2 (SRP2);LD-ASSOCIATED PROTEIN 2 (LDAP2)	87.88	55.3	82.55	186.35	199.45	189.85
AT1G26230	1.34957	Up	0.834154	Encodes a subunit of chloroplasts chaperonins that are involved in mediating the folding of newly synthesized, translocated, or stress-denatured proteins. Cpn60 subunits are: Cpn60alpha1 (At2g28000), AtCpn60alpha2 (At5g18820), AtCpn60beta1 (At1g55490), AtCpn60beta2 (At3g13470), AtCpn60beta3 (At5g56500), AtCpn60beta4 (At1g26230).	(CPNB4);CHAPERONIN-60BETA4 (CPN60BETA4)	5.75	3.36	5.88	13.07	12.55	12.58
AT2G24060	1.34928	Up	0.892658	SUPPRESSOR OF VARIEGATION9 (SVR9),encodes a chloroplast-localized prokaryotic type translation initiation factor 3. Mutant plants shows both chloroplast development defect, and a series of leaf developmental abnormalities including more serrated leaf margin, disorganized mesophyll cells, and altered cotyledon venation patterns.	(ATINFC-2);SUPPRESSOR OF VARIEGATION9 (SVR9);INITIATION FACTOR 3-2 (ATIF3-2)	28.31	16.83	27.49	61.37	59.78	63.9
AT3G61870	1.34926	Up	0.897498	plant/protein;(source:Araport11)		45.12	28.1	41.93	112.43	84.7	96.25
AT5G21430	1.34877	Up	0.871274	Chaperone DnaJ-domain superfamily protein;(source:Araport11)	CHLORORESPIRATORY REDUCTION 31 (CRR31);CHLORORESPIRATORY REDUCTION L (CRRL);NADH DEHYDROGENASE-LIKE COMPLEX U (NdhU)	13.04	7.33	9.56	25.55	24.21	26.47
AT4G37770	1.3479	Up	0.882728	Encodes an auxin inducible ACC synthase.	1-AMINO-CYCLOPROPANE-1-CARBOXYLATE SYNTHASE 8 (ACS8)	14.09	15.56	14.17	40.68	37.32	33.54
AT3G18800	1.34692	Up	0.88809	transmembrane protein;(source:Araport11)		20.37	14.99	19.93	46.44	45.83	48.37
AT3G54210	1.34689	Up	0.90337	Ribosomal protein L17 family protein;(source:Araport11)		172.95	101.6	169.98	393.02	356.64	381.06
AT2G34640	1.34659	Up	0.871519	Present in transcriptionally active plastid chromosomes. Involved in plastid gene expression.	PLASTID TRANSCRIPTIONALLY ACTIVE 12 (PTAC12); (TAC12);HEMERA (HMR)	11.92	8.78	9.46	27.34	25.91	23.45
AT5G06290	1.34579	Up	0.899014	Encodes a 2-Cys peroxiredoxin (2-Cys PrxB) that contains two catalytic Cys residues. The mRNA is cell-to-cell mobile.	2-CYS PEROXIREDOXIN B (2CPB);2-CYSTEINE PEROXIREDOXIN B (2-Cys Prx B)	52.74	36.98	50.21	128.53	107.61	119.52
AT3G02380	1.34577	Up	0.886408	homologous to the flowering-time gene CONSTANS (CO) encoding zinc-finger proteins	CONSTANS-LIKE 2 (ATCOL2);B-BOX DOMAIN PROTEIN 3 (BBX3);CONSTANS-LIKE 2 (COL2)	19.93	13.39	17.8	49.37	34.31	46.25
AT4G15230	1.34564	Up	0.881887	pleiotropic drug resistance 2;(source:Araport11)	(ATPDR2);ATP-BINDING CASSETTE G30 (ABCG30);PLEIOTROPIC DRUG RESISTANCE 2 (PDR2)	13.54	14.75	14.19	36.05	35.17	36.74
AT3G46780	1.3453	Up	0.900894	plastid transcriptionally active 16;(source:Araport11)	PLASTID TRANSCRIPTIONALLY ACTIVE 16 (PTAC16)	78.75	48.18	71.54	175.51	152.84	175.93
AT1G52220	1.34426	Up	0.895889	CURVATURE THYLAKOID protein;(source:Araport11)	CURVATURE THYLAKOID 1C (CURT1C)	41.07	23.28	37.43	92.69	79.97	85.76
AT4G18810	1.34351	Up	0.855915	NAD(P)-binding Rossmann-fold superfamily protein;(source:Araport11)		8.64	5.54	7.32	19.79	16.93	17.84
AT3G14390	1.34249	Up	0.869374	Pyridoxal-dependent decarboxylase family protein;(source:Araport11)		9.9	8.76	10.32	23.64	26.4	23.45
AT5G64080	1.34109	Up	0.827852	Bifunctional inhibitor/lipid-transfer protein/seed storage 2S albumin superfamily protein;(source:Araport11)	(AtXYP1);XYLOGEN PROTEIN 1 (XYP1)	3.81	4.28	5.97	11.67	12.28	11.67
AT1G12770	1.34059	Up	0.868289	Encodes a DEAD-box RNA helicase that localizes to mitochondria and is essential for regulating cell-to-cell transport via plasmodesmata. The mRNA is cell-to-cell mobile.	INCREASED SIZE EXCLUSION LIMIT 1 (ISE1);EMBRYO DEFECTIVE 1586 (EMB1586)	11.68	6.88	9.7	25.41	21.72	24.44
AT3G27180	1.3393	Up	0.814446	S-adenosyl-L-methionine-dependent methyltransferases superfamily protein;(source:Araport11)		4.91	3.35	3.79	9.42	10.3	10.77
AT3G22550	1.33921	Up	0.810963	NAD(P)H-quinone oxidoreductase subunit, putative (DUF581);(source:Araport11)		4.01	3.39	4.22	9.65	9.71	10.04
AT4G27700	1.33876	Up	0.889798	Rhodanese/Cell cycle control phosphatase superfamily protein;(source:Araport11)		27.24	13.75	22.56	54.41	53.77	52.56
AT4G25990	1.33856	Up	0.870506	chloroplast import apparatus CIA2-like. CIA2 is a transcription factor which upregulates chloroplast translocon genes	(CIL)	12.13	6.93	10.96	24.88	25.79	25.25
AT1G18870	1.33786	Up	0.89287	Encodes a protein with isochorismate synthase activity involved in phylloquinone biosynthesis. Mutant studies of this gene's function suggest that its function is redundant with that of ICS1 (AT1G7410).	ARABIDOPSIS ISOCHORISMATE SYNTHASE 2 (ATICS2);ISOCHORISMATE SYNTHASE 2 (ICS2)	26.65	27.94	23.4	60.05	71.38	65.71
AT1G15730	1.33681	Up	0.866164	Cobalamin biosynthesis CobW-like protein;(source:Araport11)		10.4	7.62	8.98	21.52	22.35	24.33
AT1G72610	1.33643	Up	0.903833	germin-like protein (GLP1)	GERMIN-LIKE PROTEIN 1 (GLP1);A. THALIANA GERMIN-LIKE PROTEIN 1 (ATGER1);GERMIN-LIKE PROTEIN 1 (GER1)	483.78	255.66	395.08	980.9	863.95	1020.1
AT3G27850	1.3362	Up	0.903853	50S ribosomal protein L12-C The mRNA is cell-to-cell mobile.	RIBOSOMAL PROTEIN L12-C (RPL12-C)	431.34	261.14	500.82	1128.44	908.29	976.17
AT3G08740	1.33508	Up	0.896015	elongation factor P (EF-P) family protein;(source:Araport11)		42.61	24.2	37.15	92.8	81.54	87.94
AT5G14800	1.33405	Up	0.895677	Delta 1-pyrroline-5-carboxylate reductase, catalyzes the final step in proline biosynthesis from glutamate and ornithine.In situ hybridization indicated that under normal growth conditions, the highest concentration of P5CR transcripts occurs in the cortical parenchyma, phloem, vascular cambium and pith parenchyma in the vicinity of the protoxylem. Single gene in Arabidopsis.	(AT-P5C1);PYRROLINE-5- CARBOXYLATE (P5C) REDUCTASE (AT-P5R);PYRROLINE-5- CARBOXYLATE (P5C) REDUCTASE (P5CR);EMBRYO DEFECTIVE 2772 (EMB2772)	36.86	28.53	39.62	85.39	89.56	89.79
AT2G47590	1.33377	Up	0.892896	photolyase/blue light photoreceptor PHR2 (PHR2) mRNA,	PHOTOLYASE/BLUE-LIGHT RECEPTOR 2 (PHR2)	30.37	21.78	29.37	75.12	66.86	63.5
AT3G12930	1.33306	Up	0.871533	Lojap-related protein;(source:Araport11)	DELAYED GREENING 238 (DG238)	12.71	6.87	11.92	27.17	25.61	26.58
AT1G15580	1.33193	Up	0.80337	auxin induced protein	INDOLE-3-ACETIC ACID INDUCIBLE 5 (IAA5);AUXIN-INDUCIBLE 2-27 (AUX2-27); (ATAUX2-27)	4.2	4.22	2.5	8.07	9.92	9.5
AT1G14620	1.32978	Up	0.861867	decoy;(source:Araport11)	DECOY (DECOY)	8.59	7.3	9.03	18.97	22.38	21.29
ATCG00090	1.32922	Up	0.843251	tRNA-Ser	(TRNS.1)	8.85	3.56	5.34	15.91	7.06	21.63
AT2G47450	1.32802	Up	0.896564	A component of the chloroplast signal recognition particle pathway that is involved in LHCP targeting. It is downregulated in response to high light. It recognizes the DPLG motif in Lhcb1. The mRNA is cell-to-cell mobile.	CHAOS (CAO);CHLOROPLAST SIGNAL RECOGNITION PARTICLE 43 (CPSRP43)	46.46	26.71	45.01	93.52	100.53	102.65
AT3G56080	1.32744	Up	0.850116	S-adenosyl-L-methionine-dependent methyltransferases superfamily protein;(source:Araport11)		7.27	5.07	7.5	16.85	16.03	16.91
AT1G54310	1.32668	Up	0.802794	S-adenosyl-L-methionine-dependent methyltransferases superfamily protein;(source:Araport11)		3.88	3.07	3.97	8.4	8.93	10.06
AT2G23672	1.3259	Up	0.88478	Potential natural antisense gene, locus overlaps with AT2G23670		21.86	11	17.9	39.35	43.36	44.54
AT2G29180	1.32542	Up	0.884939	transmembrane protein;(source:Araport11)		20.75	12.67	17.68	39.11	46.8	42.15
AT4G37920	1.32527	Up	0.869719	endoribonuclease E-like protein;(source:Araport11)		11.65	7.77	10.79	27.31	24.28	24.11
AT1G01080	1.32486	Up	0.891016	RNA-binding (RRM/RBD/RNP motifs) family protein;(source:Araport11)		29.04	18.48	25.32	60.6	62.11	59.76
AT4G28250	1.32477	Up	0.876445	putative beta-expansin/allergen protein. Naming convention from the Expansin Working Group (Kende et al, 2004. Plant Mol Bio). Involved in the formation of nematode-induced syncytia in roots of Arabidopsis thaliana.	(ATHEXP BETA 1.6);EXPANSIN B3 (EXPB3);EXPANSIN B3 (ATEXPB3)	13.47	11.55	12.55	27.69	32.92	33.5
AT5G20150	1.32175	Up	0.892301	Expression is upregulated in the shoot of cax1/cax3 mutant. Additionally, its expression is responsive to both phosphate (Pi) and phosphite (Phi) in both roots and shoots. The mRNA is cell-to-cell mobile.	SPX DOMAIN GENE 1 (SPX1);ARABIDOPSIS THALIANA SPX DOMAIN GENE 1 (ATSPX1)	29.44	27.69	23.54	58.12	77.29	66.24
AT1G64770	1.3212	Up	0.870844	encodes a novel subunit of the chloroplast NAD(P)H dehydrogenase complex, involved in cyclic electron flow around photosystem I to produce ATP.	NDH-DEPENDENT CYCLIC ELECTRON FLOW 1 (NDF2);NAD(P)H DEHYDROGENASE SUBUNIT 45 (NDH45);PHOTOSYNTHETIC NDH SUBCOMPLEX B 2 (PnsB2)	15.08	7.14	9.42	27.07	25.29	26.7
AT3G19810	1.32071	Up	0.846422	BTB/POZ domain protein, putative (DUF177);(source:Araport11)	DOMAIN OF UNKNOWN FUNCTION 177 A (DUF177A); (DUF177)	7.9	5.16	5.84	14.5	17.65	15.06
AT4G10240	1.3199	Up	0.89234	B-box zinc finger family protein;(source:Araport11)	B-BOX DOMAIN PROTEIN 23 (BBX23)	31.94	19.9	29.45	60.01	73.21	69.72
AT1G04420	1.31987	Up	0.878649	NAD(P)-linked oxidoreductase superfamily protein;(source:Araport11)		16.27	10.35	14.01	34.38	33.18	33.87
AT3G48420	1.31943	Up	0.859993	Haloacid dehalogenase-like hydrolase (HAD) superfamily protein;(source:Araport11)		10.54	5.94	7.83	17.99	19.69	22.99
AT1G72040	1.31928	Up	0.875975	Encodes a multisubstrate deoxyribonucleoside kinase that salvages DNA precursors.	(ATDNK);DEOXYRIBONUCLEOSIDE KINASE (DNK)	13.4	11.29	12.41	31.58	31.24	29.76
AT4G30620	1.31905	Up	0.880205	Homolog of STIC2, recent duplication.	STIC2 LIKE (STCL)	16.19	12.63	14.39	34.5	36.61	36.7
AT5G14910	1.31877	Up	0.894558	Heavy metal transport/detoxification superfamily protein;(source:Araport11)		37.09	26.75	34.82	75.74	86.14	84.23
AT4G11100	1.31675	Up	0.833161	gelsolin protein;(source:Araport11)		5.99	4.27	5.38	12.69	14.04	12.23
AT3G05180	1.31566	Up	0.866759	GDSL-motif esterase/acyltransferase/lipase. Enzyme group with broad substrate specificity that may catalyze acyltransfer or hydrolase reactions with lipid and non-lipid substrates.		11.37	7.12	10.11	23.69	21.58	25.92
AT3G17040	1.31549	Up	0.88621	It is a RNA tetratricopeptide repeat-containing protein required for normal processing of transcripts from the polycistronic chloroplast psbB-psbT-psbH-petB-petD operon coding for proteins of the photosystem II and cytochrome b6/f complexes. Localizes to the chloroplast membrane. Involved in regulating plastidial gene expression and biogenesis. It binds in the psbT?psbH intercistronic region and …	HIGH CHLOROPHYLL FLUORESCENT 107 (HCF107)	22.61	14.86	18.27	47.51	45.8	45.42
AT5G54600	1.31413	Up	0.901066	Translation protein SH3-like family protein;(source:Araport11)	SUPPRESSOR OF VARIEGATION 8 (SVR8);PLASTID RIBOSOMAL PROTEIN L24 (RPL24)	170.44	124.83	177.89	402.4	381.21	392.91
AT1G68500	1.31398	Up	0.845124	hypothetical protein;(source:Araport11)		6.81	6.26	5.87	16.13	16.69	14.27
AT3G02730	1.31347	Up	0.883337	Encodes a type-f thioredoxin. Has a role in the short-term activation of carbon metabolism. Loss affects growth under short-day conditions.	(ATF1);THIOREDOXIN F-TYPE 1 (TRXF1)	23.09	11.62	16.63	43.1	38.68	45.82
AT1G68260	1.31342	Up	0.852982	Thioesterase superfamily protein;(source:Araport11)	ACYL-LIPID THIOESTERASE 3 (ALT3)	7.26	6.02	8.48	20.02	16.27	17.79
AT1G06190	1.31338	Up	0.888057	Encodes a novel ribonucleic acid-binding protein that interacts with the endonuclease RNase E and supports its function in processing plastid ribonucleic acids.	RHO-N 1 (RHON1)	25.98	16.35	23.35	54.44	57.74	51.05
AT3G14930	1.31304	Up	0.886594	Uroporphyrinogen decarboxylase;(source:Araport11)	(HEME1)	23.36	16.86	19.99	50.46	47.04	52.1
AT4G21770	1.30869	Up	0.831102	Pseudouridine synthase family protein;(source:Araport11)		5.53	4.04	5.98	11.35	13.47	13.7
AT5G16030	1.30851	Up	0.899404	mental retardation GTPase activating protein;(source:Araport11)		99.39	65.96	90.74	220.56	210.83	202.91
ATCG00065	1.30832	Up	0.87851	chloroplast gene encoding ribosomal protein s12. The gene is located in three distinct loci on the chloroplast genome and is transpliced to make one transcript.	RIBOSOMAL PROTEIN S12A (RPS12A);RIBOSOMAL PROTEIN S12 (RPS12)	20.05	8.31	14.24	31.81	38.84	34.85
AT5G36700	1.30748	Up	0.884892	2-phosphoglycolate phosphatase 1;(source:Araport11)	2-PHOSPHOGLYCOLATE PHOSPHATASE 1 (PGLP1); (ATPGLP1)	25.21	10.81	19.38	55.37	40.5	41.25
AT4G34730	1.30739	Up	0.871725	ribosome-binding factor A family protein;(source:Araport11)	RBFA DOMAIN-CONTAINING PROTEIN 1 (RBF1)	13.42	8.82	11.68	27.92	28.42	27.61
AT2G30570	1.30706	Up	0.90188	Encodes PsbW, a protein similar to photosystem II reaction center subunit W. Loss of PsbW destabilizes the supramolecular organization of PSII.	PHOTOSYSTEM II REACTION CENTER W (PSBW)	393.28	234.09	382.44	832.65	781.61	884.38
AT5G11480	1.30664	Up	0.887051	P-loop containing nucleoside triphosphate hydrolases superfamily protein;(source:Araport11)	(ENGB-2)	23.84	16.78	21.79	52.06	51.92	50.4
AT1G62750	1.30644	Up	0.896776	Nuclear encoded protein consists of the five domains conserved in EF-G proteins, with two GTP-binding sites in the first domain, and an additional transit peptide at the N-terminus. Localized in chloroplasts. Point mutation results in a delay in the onset of germination. At early developmental stage embryos still contain undifferentiated proplastids. The greening of cotyledons is severely impaire…	SNOWY COTYLEDON 1 (ATSCO1);SNOWY COTYLEDON 1 (SCO1); (ATSCO1/CPEF-G)	61.43	38.87	47.62	127.31	113.23	125.31
AT5G03890	1.30534	Up	0.802986	hypothetical protein;(source:Araport11)		4.02	2.94	4.41	8.94	8.74	10.42
AT5G66530	1.30523	Up	0.883654	Galactose mutarotase-like superfamily protein;(source:Araport11)		19.34	13.02	20.12	39.02	46.71	43.96
AT1G14345	1.30474	Up	0.889745	NAD(P)-linked oxidoreductase superfamily protein;(source:Araport11)		29.02	17.5	29.31	64.99	56.99	65.35
AT5G51750	1.30463	Up	0.893366	subtilase 1.3;(source:Araport11)	SUBTILASE 1.3 (SBT1.3);SUBTILASE 1.3 (ATSBT1.3)	38.81	31.73	34.01	87.38	86.63	84.25
AT1G04940	1.30258	Up	0.886653	Tic20 is believed to function as a component of the protein-conducting channel at the inner envelope membrane. Genes AT1G04940 and AT1G04945 were switched for the TAIR7 genome release to give consistency with MIPs annotation. The Arabidopsis genome encodes four Tic20 homologous proteins, AT1G04940(Tic20-I), AT2G47840(Tic20-II), AT4G03320(Tic20-IV) and AT5G55710(Tic20-V).	TRANSLOCON AT THE INNER ENVELOPE MEMBRANE OF CHLOROPLASTS 20-I (Tic20-I);TRANSLOCON AT THE INNER ENVELOPE MEMBRANE OF CHLOROPLASTS 20-I (AtTic20-I);TRANSLOCON AT THE INNER ENVELOPE MEMBRANE OF CHLOROPLASTS 20 (atTIC20);TRANSLOCON AT THE INNER ENVELOPE MEMBRANE OF CHLOROPLASTS 20 (TIC20)	26.56	15.44	21.06	47.87	52.56	55.12
AT5G11450	1.30225	Up	0.880344	PsbP domain protein (Mog1/PsbP/DUF1795-like photosystem II reaction center PsbP family protein);(source:Araport11)	PSBP DOMAIN PROTEIN 5 (PPD5)	17.25	12.08	17.61	36.63	40.58	38.55
AT2G26930	1.30224	Up	0.83044	Encodes a 4-(cytidine 5'-phospho)-2-C-methyl-D-erithritol kinase.	4-(CYTIDINE 5&#8242;-DIPHOSPHO)-2-C-METHYL-D-ERYTHRITOL KINASE (CMK);4-(CYTIDINE 5&#8242;-DIPHOSPHO)-2-C-METHYL-D-ERYTHRITOL KINASE (CMEK);4-(CYTIDINE 5'-PHOSPHO)-2-C-METHYL-D-ERITHRITOL KINASE (ATCDPMEK);PIGMENT DEFECTIVE 277 (PDE277); (ISPE);4-(CYTIDINE 5'-PHOSPHO)-2-C-METHYL-D-ERITHRITOL KINASE (CDPMEK)	6.13	4.5	5.01	13.34	13.1	12.13
AT3G51510	1.30215	Up	0.891029	transmembrane protein;(source:Araport11)		36.09	20.43	27.95	67.83	66.69	73.78
AT1G15570	1.30153	Up	0.835161	A2-type cyclin. Negatively regulates endocycles and acts as a key regulator of ploidy levels in Arabidopsis endoreduplication. Interacts physically with CDKA;1. Expressed preferentially in trichomes and young developing tissues.	CYCLIN A2;3 (CYCA2;3)	6.22	3.9	6.55	14.61	12.6	13.88
AT5G38520	1.30048	Up	0.88617	CLD1 is involved in steady-state chlorophyll turnover; CLD1 dephytylates chlorophyll a, chlorophyll b, and pheophytin a in vitro; CLD1 and CHLG form a salvage cycle in recycling chlorophyll. Suppression of CLD1 expression results in reduced tolerance to moderately high temperature.	CHLOROPHYLL DEPHYTYLASE1 (CLD1)	24.11	13.87	23.54	48.53	48.48	54.52
AT5G48490	1.30031	Up	0.898219	Encodes a protein with similarity to a lipid transfer protein that may contribute to systemic acquired resistance (SAR).	DIR1-LIKE (DIR1-LIKE)	89.99	41.46	84.23	185.38	149.43	196.37
AT3G48200	1.30026	Up	0.862456	transmembrane protein;(source:Araport11)		10.99	7.09	9.15	23.38	20.66	23.02
AT4G21730	1.2999	Up	0.866567	pseudogene of N-ethylmaleimide sensitive factor (NSF)		6.75	10.27	13.08	19.4	29.89	24.82
AT2G46950	1.29818	Up	0.886931	member of CYP709B	CYTOCHROME P450, FAMILY 709, SUBFAMILY B, POLYPEPTIDE 2 (CYP709B2)	24.41	16	24.03	48.91	53.43	56.13
AT3G18390	1.29765	Up	0.880179	CRS1 / YhbY (CRM) domain-containing protein;(source:Araport11)	EMBRYO DEFECTIVE 1865 (EMB1865)	18.31	13.12	15.44	41.57	36.5	37.15
AT4G22890	1.29603	Up	0.892301	Encodes PGRL1A, a transmembrane protein present in thylakoids. PGRL1A has a highly homologous isoform PGRL1B encoded by At4g11960. Plants lacking PGRL1 show perturbation of cyclic electron flow, similar to PGR5-deficient plants. PGRL1 and PGR5 interact physically and associate with PSI (photosystem I). The mRNA is cell-to-cell mobile.	(PGR5-LIKE A)	40.41	24.05	30.18	74.3	75.23	82.86
AT3G12780	1.29453	Up	0.899318	nuclear phosphoglycerate kinase (PGK1)	PHOSPHOGLYCERATE KINASE 1 (PGK1)	137.32	82.17	114.57	278.91	257.7	282.83
AT4G18480	1.2945	Up	0.896445	Encodes the CHLI subunit of magnesium chelatase which is required for chlorophyll biosynthesis. All four cysteine residues of the protein form two disulfide bonds (Cys102-Cys193 and Cys354-Cys396) under oxidized conditions but are fully reduced by reduction. It was suggested that the redox state of CHLI is regulated in vivo by the change of the redox environment in the chloroplasts probably via t…	(CHLI1);CHLORINA 42 (CH42);LOW TEMPERATURE WITH OPEN-STOMATA 1 (LOST1); (CHL11); (CHLI-1);CHLORINA 42 (CH-42)	69.76	41.88	53.29	149.09	123.51	131.96
AT3G16000	1.29327	Up	0.870612	encodes a DNA-binding protein that binds to plastid DNA non-specifically and is associated with nucleoids and thylakoid membranes. The expression of the gene is correlated with the development of thylakoid membranes.	MAR BINDING FILAMENT-LIKE PROTEIN 1 (MFP1)	13.13	10.18	10.96	27.97	28.7	27.32
AT5G58370	1.29314	Up	0.802132	P-loop containing nucleoside triphosphate hydrolases superfamily protein;(source:Araport11)	(ENGB-3)	4.05	3.16	4.33	9.5	9.19	9.59
AT5G13650	1.29244	Up	0.894638	Encodes SVR3, a putative chloroplast TypA translation elongation GTPase. Loss of SVR3 suppresses variegation mediated by var2. SVR3 is essential for plants? ability to develop functional chloroplasts under chilling stress (8C), but not at normal temperature (22C).	SUPPRESSOR OF VARIEGATION 3 (SVR3)	48	36.15	44.17	111.71	99.59	103.01
AT1G70760	1.29237	Up	0.897776	a subunit of the chloroplast NAD(P)H dehydrogenase complex, involved in PSI cyclic electron transport. Located on the thylakoid membrane. Mutant has impaired NAD(P)H dehydrogenase activity. The mRNA is cell-to-cell mobile.	NADH DEHYDROGENASE-LIKE COMPLEX L (NdhL);CHLORORESPIRATORY REDUCTION 23 (CRR23)	85.59	45.45	85.5	183.94	158.96	187.47
AT2G28450	1.29189	Up	0.871844	zinc finger (CCCH-type) family protein;(source:Araport11)		11.41	10.67	13.73	31.33	27.63	28.72
AT3G62030	1.29059	Up	0.896524	nuclear-encoded chloroplast stromal cyclophilin CYP20-3 (also known as ROC4). Protein is tyrosine-phosphorylated and its phosphorylation state is modulated in response to ABA in Arabidopsis thaliana seeds.	CYCLOPHILIN 20-3 (CYP20-3);ROTAMASE CYP 4 (ROC4)	65.67	44.26	57.9	132.19	134.85	143.52
AT5G08050	1.29053	Up	0.895174	Encodes a grana core localized protein. Mutant plants have reduced NPQ, affected organization of light-havesting complex II and an enhanced grana stacking.	(RIQ1)	56	32.6	48.81	113.69	106.22	116.22
AT2G29980	1.29038	Up	0.899742	Endoplasmic reticulum enzyme responsible for the synthesis of 18:3 fatty acids from phospholipids. Uses cytochrome b5 as electron donor.	(AtFAD3);FATTY ACID DESATURASE 3 (FAD3)	139.17	121.65	145.66	327.64	326.36	340.22
AT4G01050	1.29008	Up	0.899702	hydroxyproline-rich glycoprotein family protein, contains a rhodanese homology domain. Required for anchoring the FNR flavoenzyme to the thylakoid membranes and sustaining high efficiency photosynthetic linear electron flow. The mRNA is cell-to-cell mobile.	THYLAKOID RHODANESE-LIKE (TROL)	156.09	93.47	153.91	361.88	284.55	340.22
AT1G22430	1.28994	Up	0.887501	GroES-like zinc-binding dehydrogenase family protein;(source:Araport11)		26.4	17.63	24.73	55.65	54.95	57.53
AT4G30950	1.28953	Up	0.899232	Chloroplastic enzyme responsible for the synthesis of 16:2 and 18:2 fatty acids from galactolipids, sulpholipids and phosphatidylglycerol. Uses ferredoxin as electron donor. Gene mutation resulted in reduced level of unsaturated fatty acids leading to susceptibility to photoinhibition.	FATTY ACID DESATURASE 6 (FAD6);STEAROYL DESATURASE DEFICIENCY 4 (SFD4);FATTY ACID DESATURASE C (FADC)	126.37	83.37	116.52	252.36	256.3	288.88
AT1G72600	1.28943	Up	0.900404	hydroxyproline-rich glycoprotein family protein;(source:Araport11)		238.46	134.8	199.69	484.67	416.64	499.16
AT1G44575	1.28893	Up	0.900245	Encoding PSII-S (CP22), a ubiquitous pigment-binding protein associated with photosystem II (PSII) of higher plants. Involved in nonphotochemical quenching rather than in photosynthesis. Mutant has a normal violaxanthin cycle but has a limited capacity of quenching singlet excited chlorophylls and is tolerant to lipid peroxidation.	(CP22);NONPHOTOCHEMICAL QUENCHING 4 (NPQ4);PHOTOSYSTEM II SUBUNIT S (PSBS)	218.81	111.19	186.43	414.78	396.9	450.2
AT1G14150	1.28717	Up	0.876299	Encodes a subunit of the NAD(P)H dehydrogenase complex located in the chloroplast thylakoid lumen.	PHOTOSYNTHETIC NDH SUBCOMPLEX L 2 (PnsL2);PSBQ-LIKE 2 (PQL2);PSBQ-LIKE 1 (PQL1)	17.46	8.37	15.76	35.36	32.9	33.24
AT2G21860	1.28698	Up	0.80719	violaxanthin de-epoxidase-like protein;(source:Araport11)		4.43	3.37	4.4	8.74	9.75	11.28
AT5G21222	1.28602	Up	0.859894	protein kinase family protein;(source:Araport11)		10.24	7.22	8.9	21.94	20.56	21.78
AT2G25830	1.28571	Up	0.863866	YebC-like protein;(source:Araport11)		9.21	8.18	11.49	25.31	23.6	21.5
AT5G20130	1.2857	Up	0.879927	sulfate adenylyltransferase subunit;(source:Araport11)		15.65	13.94	18.24	32.51	43.03	41.07
AT3G47250	1.28487	Up	0.879245	transmembrane protein, putative (DUF247);(source:Araport11)		16.68	14.55	16.25	37.13	39.08	39.48
AT4G12970	1.28442	Up	0.894426	Encodes a cysteine-rich peptide, a secretory factor that is produced in the mesophyll cells and acts on the epidermis to increase stomatal formation. Its mature form is a 45-aa peptide with three intramolecular disulfide bonds. It is proposed that STOMAGEN increases stomatal number by competing with two negative regulators of stomatal density, EPF1 and EPF2. STOMAGEN has been shown to compete wit…	(ATEPFL9);STOMAGEN (STOMAGEN);EPIDERMAL PATTERNING FACTOR LIKE-9 (EPFL9)	47.41	30.29	56.41	108.99	104.76	112.92
AT3G51820	1.28406	Up	0.8857	Encodes a protein with chlorophyll synthase activity. This enzyme has been shown to perform the esterification of chlorophyllide (a and b), the last step of chlorophyll biosynthesis. Although it can use either geranylgeranyl pyrophosphate (GGPP) or phytyl pyrophosphate (PhyPP) as substrates, the esterification reaction was faster with GGPP than with PhyPP.	PIGMENT DEFECTIVE 325 (PDE325); (ATG4); (G4); (CHLG)	25.9	15.3	22.95	52.27	52.27	51.68
AT1G02870	1.28389	Up	0.875783	nucleolar-like protein;(source:Araport11)		15.62	11.59	14.45	35.19	31.17	35.08
AT5G48300	1.28284	Up	0.891797	Encodes the small subunit of ADP-glucose pyrophosphorylase. The small subunit is the catalytic isoform responsible for ADP-glucose pyrophosphorylase activity. The presence of the small subunit is required for large subunit stability. Two isoforms of the small subunit (ApS1 and ApS2) have been described. ApS1 is the major small subunit isoform present in all plant tissues tested. The mRNA is cell-…	ADP GLUCOSE PYROPHOSPHORYLASE 1 (ADG1);ADP-GLUCOSE PYROPHOSPHORYLASE SMALL SUBUNIT 1 (APS1)	40.31	27.18	32.4	86.42	78.97	77.66
AT4G16390	1.2817	Up	0.848547	Encodes a pentatricopeptide repeat protein, SVR7 (SUPPRESSOR OF VARIEGATION7), required for FtsH-mediated chloroplast biogenesis. It is involved in accumulation and translation of chloroplast ATP synthase subunits.	SUPPRESSOR OF VARIEGATION 7 (SVR7)	8.7	5.64	6.97	17.3	17.52	16.99
AT3G55500	1.2811	Up	0.889321	expansin-like protein. Naming convention from the Expansin Working Group (Kende et al, 2004. Plant Mol Bio). Involved in the formation of nematode-induced syncytia in roots of Arabidopsis thaliana.	EXPANSIN A16 (EXPA16); (ATHEXP ALPHA 1.7); (ATEXP16);EXPANSIN 16 (EXP16);EXPANSIN A16 (ATEXPA16)	27.89	25.21	27.97	70.76	66.72	59.54
AT1G71500	1.2809	Up	0.892479	Encodes PSB33, a protein conserved in the plastid lineage. PSB33 is associated with the chloroplast thylakoid membrane and provides stability to Photosystem II. The mRNA is cell-to-cell mobile.	PHOTOSYSTEM B PROTEIN 33 (PSB33)	44.17	25.49	37.99	86.5	86.24	88.84
AT3G60390	1.28079	Up	0.877723	Encodes homeobox protein HAT3.	HOMEOBOX-LEUCINE ZIPPER PROTEIN 3 (HAT3)	16.99	12.48	15.49	35.41	38.85	34.98
AT4G00370	1.28068	Up	0.882205	Encodes an inorganic phosphate transporter (PHT4;4) that can transport ascorbate and is located in the chloroplast envelope membrane. It has been shown to play a role in the xanthophyll cycle during photosynthesis and may be required for tolerance to strong light stress.	(ANTR2); (ATPHT4;4);ANION TRANSPORTER 2 (PHT4;4)	21.24	14.65	17.96	44.64	41.2	44.99
AT3G59400	1.28063	Up	0.898365	GUN, genomes uncoupled, is necessary for coupling the expression of some nuclear genes to the functional state of the chloroplast. Binds to the magnesium chelatase complex and promotes formation of the substrate,a tetrapyrrole signaling molecule. Porphyrin-binding protein that enhances the activity of Mg-chelatase. Although required for chlorophyll accumulation under normal growth conditions, GUN…	GENOMES UNCOUPLED 4 (GUN4)	119.57	65.92	108.02	269.58	215.61	227.88
AT3G29185	1.28003	Up	0.869189	glutamate NMDA receptor subunit epsilon-1, putative (DUF3598);(source:Araport11)		13.2	10.04	10.65	25.89	27.26	29.15
AT3G55120	1.27976	Up	0.873711	Catalyzes the conversion of chalcones into flavanones. Required for the accumulation of purple anthocyanins in leaves and stems. Co-expressed with CHS.	(ATCHI);TRANSPARENT TESTA 5 (TT5); (A11);CHALCONE FLAVANONE ISOMERASE (CFI);CHALCONE ISOMERASE (CHI)	16.16	13.26	9.53	27.45	34.09	33.03
AT5G21910	1.27623	Up	0.876716	transmembrane protein;(source:Araport11)		18.28	9.59	15.49	33.9	33.25	37.87
AT2G35500	1.27541	Up	0.870248	Encodes a protein with some sequence similarity to shikimate kinases, but a truncated form of this protein (lacking a putative N-terminal chloroplast transit peptide) does not have shikimate kinase activity in vitro.	SHIKIMATE KINASE-LIKE 2 (SKL2)	13.51	9	12.6	27.13	27.96	29.9
AT3G06730	1.2739	Up	0.864369	Encodes a plastidial thioredoxin (TRX) isoform that defines a branch of plastidial TRXs lying between x- and y-type TRXs and thus was named TRX z. Possesses disulfide reductase activity in vitro. TRX z was previously named as Trx p (thioredoxin putative and plastidic) before its thioredoxin activity was confirmed (Meng et al., PNAS 2010, 107:3900). Knockout mutant of TRX z has a severe albino phe…	THIOREDOXIN Z (TRX z);THIOREDOXIN PUTATIVE PLASTIDIC (TRX P)	10.87	7.75	11.68	25.4	24.11	23.76
AT3G51290	1.27349	Up	0.827402	pyridoxal-phosphate-dependent serine hydroxymethyltransferase, putative (DUF632);(source:Araport11)	ALTERED PHOSPHATE STARVATION RESPONSE 1 (APSR1)	5.61	3.89	6.31	14.01	12.66	11.55
AT4G01130	1.27302	Up	0.862211	GDSL-motif esterase/acyltransferase/lipase. Enzyme group with broad substrate specificity that may catalyze acyltransfer or hydrolase reactions with lipid and non-lipid substrates.		11.06	7.5	10.24	24.66	21.59	23.35
AT1G32190	1.27299	Up	0.839219	alpha/beta-Hydrolases superfamily protein;(source:Araport11)		6.61	4.73	7.31	16.6	15.9	12.57
AT1G62180	1.27273	Up	0.873472	encodes a adenosine 5'-phosphosulfate reductase, involved in sulfate assimilation. Is a major effect locus for natural variation of shoot sulfate content in Arabidopsis.	5'ADENYLYLPHOSPHOSULFATE REDUCTASE 2 (APR2);ADENOSINE-5'-PHOSPHOSULFATE REDUCTASE (APSR); (ATAPR2); (PRH);3'-PHOSPHOADENOSINE-5'-PHOSPHOSULFATE (PAPS) REDUCTASE HOMOLOG 43 (PRH43)	13.97	11.96	13.62	29.31	34.17	32.08
AT3G04260	1.27153	Up	0.859	plastid transcriptionally active 3;(source:Araport11)	PLASTID TRANSCRIPTIONALLY ACTIVE 3 (PTAC3);PIGMENT DEFECTIVE 324 (PDE324)	10.77	7.24	8.79	22.72	21.01	20.97
AT3G23760	1.27069	Up	0.876643	transferring glycosyl group transferase;(source:Araport11)		16.6	14.25	13.46	35.35	38.26	33.3
AT4G15510	1.26964	Up	0.852738	A nuclear-encoded thylakoid lumenal protein that is associated with photosystem I (PSI) but is not an integral subunit of PSI. It is an PSI assembly factor that assists the proper folding and integration of PsaB and PsaA into the thylakoid membrane. It is involved in the assembly of PSI reaction center heterodimer core.	PSBP-DOMAIN PROTEIN1 (PPD1)	7.56	7.04	9	20.08	17.9	18.92
AT4G33760	1.26868	Up	0.844038	tRNA synthetase class II (D, K and N) family protein;(source:Araport11)		7.42	5.14	7.64	16.47	15.58	16.62
AT4G39460	1.26825	Up	0.88531	Encodes a plastid metabolite transporter required for the import of S-Adenosylmethionine from the cytosol. Impaired function of SAMT1 led to decreased accumulation of prenyllipids and mainly affected the chlorophyll pathway.	SAM TRANSPORTER1 (SAMT1);S-ADENOSYLMETHIONINE CARRIER 1 (SAMC1)	25.82	16	23.56	51.64	51.74	54.1
ATCG00360	1.2681	Up	0.806965	Encodes a protein required for photosystem I assembly and stability. In Chlamydomonas reinhardtii, this protein seems to act as a PSI specific chaperone facilitating the assembly of the complex by interacting with PsaA and PsaD. A loss of function mutation in tobacco leads to a loss of photosystem I.	(YCF3)	6.93	1.61	4.02	12.52	9.31	8.42
AT2G05620	1.26735	Up	0.892751	Involved in electron flow in Photosystem I. Essential for photoprotection.	PROTON GRADIENT REGULATION 5 (PGR5); (ATPGR5)	49.02	26.44	41.22	88.02	91.3	101.55
AT5G16710	1.26688	Up	0.888408	DHAR3 protein undergoes thiolation following treatment with the oxidant tert-butylhydroperoxide.Encodes 30-40% of extractable leaf GSH-dependent DHAR activity. Single knockout mutants show unaltered ascorbate and glutathione status in optimal and oxidative stress conditions.Makes a minor contribution to glutathione oxidation in response to increased intracellular hydrogen peroxide (catalase defic…	DEHYDROASCORBATE REDUCTASE 1 (DHAR3)	29.2	19.73	30.08	61.44	62.46	66.23
AT1G49600	1.26681	Up	0.89671	RNA-binding protein 47A;(source:Araport11)	RNA-BINDING PROTEIN 47A (ATRBP47A);RNA-BINDING PROTEIN 47A (RBP47A)	77.12	56.84	78.5	172.68	173.43	165.13
AT3G02660	1.26648	Up	0.82956	Tyrosyl-tRNA synthetase, class Ib, bacterial/mitochondrial;(source:Araport11)	EMBRYONIC FACTOR 31 (FAC31);EMBRYO DEFECTIVE 2768 (emb2768)	6.6	5.06	4.73	13.55	13.27	12.61
AT1G74880	1.2664	Up	0.898683	Encodes subunit NDH-O of NAD(P)H:plastoquinone dehydrogenase complex (Ndh complex) present in the thylakoid membrane of chloroplasts. This subunit is thought to be required for Ndh complex assembly.	NADH DEHYDROGENASE-LIKE COMPLEX ) (NdhO);NAD(P)H:PLASTOQUINONE DEHYDROGENASE COMPLEX SUBUNIT O (NDH-O)	141.56	89.4	149.55	323.14	289.2	303.02
AT3G21870	1.26583	Up	0.849692	cyclin p2;(source:Araport11)	CYCLIN P2;1 (CYCP2;1)	8.46	6.05	7.83	16.77	15.53	21.42
AT2G37220	1.26552	Up	0.899815	Encodes a chloroplast RNA binding protein. A substrate of the type III effector HopU1 (mono-ADP-ribosyltransferase). Protein is tyrosine-phosphorylated and its phosphorylation state is modulated in response to ABA in Arabidopsis thaliana seeds.		270.77	165.38	286.51	603.5	571.82	562.05
AT1G79850	1.26457	Up	0.899503	nuclear-encoded 30S chloroplast ribosomal protein S17	(CS17);PLASTID RIBOSOMAL SMALL SUBUNIT PROTEIN 17 (PRPS17);PIGMENT DEFECTIVE 347 (PDE347);RIBOSOMAL PROTEIN S17 (RPS17)	301.41	189.87	285.38	656.03	607.33	602.61
AT3G05470	1.26412	Up	0.803098	Actin-binding FH2 (formin homology 2) family protein;(source:Araport11)		4.36	3.39	4.42	10.28	9.29	9.66
AT4G13390	1.26376	Up	0.837001	Proline-rich extensin-like family protein;(source:Araport11)	EXTENSIN 12 (EXT12)	4.37	6.79	7.16	16.91	15.88	11.2
AT1G15440	1.26198	Up	0.826687	Encodes a nucleolar protein that is a ribosome biogenesis co-factor. Mutants display aberrant RNA processing and female gametophyte development.	PERIODIC TRYPTOPHAN PROTEIN 2 (PWP2);PERIODIC TRYPTOPHAN PROTEIN 2 (ATPWP2)	5.45	4.94	5.58	14.1	11.73	12.47
AT5G49100	1.26112	Up	0.877875	vitellogenin-like protein;(source:Araport11)		16.9	14.47	16.36	45.55	35.61	33.24
AT4G13500	1.26004	Up	0.877008	transmembrane protein;(source:Araport11)		20.52	9.97	15.66	37.09	32.7	40.74
AT1G31860	1.25996	Up	0.833909	encodes a bifunctional protein that has phosphoribosyl-ATP pyrophosphohydrolase (PRA-PH) and phosphoribosyl-AMP cyclohydrolase (PRA-CH) activities.	HISTIDINE BIOSYNTHESIS 2 (HISN2); (AT-IE)	6.17	5.76	5.67	14.11	13.65	14.39
AT5G23535	1.25909	Up	0.822847	KOW domain-containing protein;(source:Araport11)		4.92	4.09	6.24	12.81	12.26	11.43
AT5G17870	1.25842	Up	0.890043	plastid-specific ribosomal protein 6 precursor (Psrp-6) - like	PLASTID-SPECIFIC 50S RIBOSOMAL PROTEIN 6 (PSRP6)	35.05	22.05	36.67	63.9	80.26	80.17
AT5G19210	1.2581	Up	0.813466	P-loop containing nucleoside triphosphate hydrolases superfamily protein;(source:Araport11)		5.29	3.45	4.94	11.41	11.05	10.26
AT5G42070	1.25799	Up	0.878186	hypothetical protein;(source:Araport11)		20.49	8.86	19.09	38.33	38.01	39.51
AT1G51100	1.2576	Up	0.827527	potassium/sodium hyperpolarization-activated cyclic nucleotide-gated channel protein;(source:Araport11)	CHLORORESPIRATORY REDUCTION 41 (CRR41)	7.36	3.49	5.34	16.11	10.69	11.91
AT3G01510	1.25756	Up	0.830003	Encodes a putative phosphatase, LSF1, required for normal starch turnover in leaves.	LIKE SEX4 1 (LSF1)	6.1	4.92	5.71	11.49	13.57	14.94
AT4G27030	1.2569	Up	0.860861	Encodes an unusual palmitate desaturase that is highly substrate specific. It introduces a delta-3 trans double bond at palmitate at the sn-2 position of phosphatidylglycerol. The mRNA is cell-to-cell mobile.	FATTY ACID DESATURASE 4 (FAD4); (FAD4);FATTY ACID DESATURASE A (FADA)	12.87	6.69	9.12	24.81	19.69	24.04
AT1G10522	1.25573	Up	0.858782	Encodes PRIN2 (plastid redox insensitive 2). PRIN2 mutants are impaired in PEP (plastid-encoded RNA polymerase) activity and high light-dependent plastid redox signalling to the nucleus.	PLASTID REDOX INSENSITIVE 2 (PRIN2)	9.1	7.02	11.26	19.3	27.19	18.89
AT4G27520	1.25558	Up	0.896994	early nodulin-like protein 2;(source:Araport11)	(AtENODL2);EARLY NODULIN-LIKE PROTEIN 2 (ENODL2)	89.3	67.08	96.26	217.24	183.6	202.37
AT1G13710	1.25477	Up	0.830149	Encodes the cytochrome P450 CYP78A5 monooxygenase. Contributes to the generation of a growth-stimulating signal distinct from the classical phytohormones that prevents proliferation arrest, promoting organ growth.	CYTOCHROME P450, FAMILY 78, SUBFAMILY A, POLYPEPTIDE 5 (CYP78A5);KLUH (KLU)	6.84	3.26	6.83	13.3	13.69	13.41
AT1G50250	1.2543	Up	0.885965	encodes an FTSH protease that is localized to the chloroplast. Involved in the D1 repair cycle of Photosystem II. FtsH1 and FtsH5 are interchangeable in thylakoid membranes.	FTSH PROTEASE 1 (FTSH1)	30.2	18.43	23.74	61.47	52.17	59
AT4G16410	1.25415	Up	0.88531	transmembrane protein;(source:Araport11)		30.1	16.4	23.27	55.14	57.31	53.97
AT2G41950	1.25362	Up	0.829964	DNA-directed RNA polymerase subunit beta;(source:Araport11)		7.28	3.66	5.97	15.4	11.56	13.36
AT5G08620	1.25361	Up	0.859841	Similar in sequence to DEAD-box RNA helicases. Binds RNA. Involved in drought, salt and cold stress responses.	RNA HELICASE 25 (ATRH25);STRESS RESPONSE SUPPRESSOR 2 (STRS2)	9.52	9.26	9.63	20.98	23.59	23.17
AT1G27480	1.25341	Up	0.838292	alpha/beta-Hydrolases superfamily protein;(source:Araport11)		7.87	4.53	6.66	16.04	15.21	14.19
AT3G47070	1.25271	Up	0.888004	thylakoid soluble phosphoprotein;(source:Araport11)		34.3	17.26	31.44	70.27	62.65	64.86
AT1G67740	1.2526	Up	0.899153	PsbY precursor (psbY) mRNA. This single nuclear gene is imported into the chloroplasts where it is processed into two integral membrane proteins with identical topology (PsbY-1 and PsbY-2). The protein appears to bind manganese. Important for the redox control of cytochrome b559.	(YCF32);PHOTOSYSTEM II BY (PSBY)	340.1	196.12	359.6	841.6	604.43	688.44
AT3G27250	1.25253	Up	0.869871	hypothetical protein;(source:Araport11)	(AITR1)	11.91	13.92	11.26	29.46	29.67	29.24
AT2G21370	1.25219	Up	0.847779	Although this gene has a sequence similar to xylulose kinases, several lines of experimental evidence suggest that it does not act on xylulose or deoxy-xylulose.	XYLULOSE KINASE 1 (XK1);XYLULOSE KINASE-1 (XK-1)	6.7	6.36	9.19	19.22	18.01	15.77
AT4G16370	1.25177	Up	0.887792	Encodes a phloem-specific iron transporter that is essential for systemic iron signaling and redistribution of iron and cadmium. It loads iron into the phloem, facilitates iron recirculation from the xylem to the phloem, and regulates both shoot-to-root iron signaling and iron redistribution from mature to developing tissues.	OLIGOPEPTIDE TRANSPORTER (OPT3); (OPT3);OLIGOPEPTIDE TRANSPORTER (ATOPT3)	28.82	23.48	29.31	66.85	63.08	64.41
AT4G34220	1.25101	Up	0.890288	Encodes a receptor like kinase involved in ABA-mediated seedling development and drought tolerance.RDK1 is an atypical or pseudokinase and has no phosphorylation activity. Its expression is upregulated in response to ABA.interacts with ABI1 and other PP2C phosphatases.	RECEPTOR DEAD KINASE1 (RDK1)	37.35	28.79	34.68	86.96	73.26	79.74
AT1G74730	1.24984	Up	0.883979	Encodes a grana core localized protein, is homologous to RIG1. Mutant plants have reduced NPQ, affected organization of light-havesting complex II and an enhanced grana stacking.	(RIQ2)	23.78	13.43	27.5	52.46	45.52	55.91
AT5G47500	1.24931	Up	0.885204	predicted to encode a pectin methylesterase	PECTIN METHYLESTERASE 5 (PME5)	25.28	14.02	30.41	52.48	50.77	62.47
AT1G75350	1.24855	Up	0.894194	Ribosomal protein L31;(source:Araport11)	EMBRYO DEFECTIVE 2184 (emb2184)	63.36	44.12	50.94	116.33	135.1	124.98
AT2G43030	1.24483	Up	0.897524	Ribosomal protein L3 family protein;(source:Araport11)		163.95	102.93	140.01	340.47	331.4	292.42
AT2G46820	1.24414	Up	0.897577	Encodes the P subunit of Photosystem I. About 25% of the TMP14 pool appeared to be phosphorylated, and this ratio is not affected by light. Contains seven phosphorylation sites on threonine residue and chloroplast targeting signal. Located in the proximity of PSI-L, -H and -O subunits.	PLASTID TRANSCRIPTIONALLY ACTIVE 8 (PTAC8);THYLAKOID MEMBRANE PHOSPHOPROTEIN OF 14 KDA (TMP14);CURVATURE THYLAKOID 1B (CURT1B);PHOTOSYSTEM I P SUBUNIT (PSI-P); (PSAP)	171.14	93.87	152.6	351.9	299.51	337.81
AT1G80080	1.24357	Up	0.853651	Encodes a transmembrane leucine-repeat containing receptor-like protein that is expressed in proliferative postprotodermal cells. Recessive mutation leads to disruption of asymmetric cell division during stomata development. Its transcript levels change after inducing MUTE expression in a mute background.	TOO MANY MOUTHS (TMM);RECEPTOR LIKE PROTEIN 17 (AtRLP17)	10.03	6.63	8.65	21.15	18.17	20.61
AT5G66550	1.24338	Up	0.845012	Maf-like protein;(source:Araport11)		7.84	6.4	7.31	18.49	15.98	16.55
AT5G13770	1.24318	Up	0.88	Pentatricopeptide repeat (PPR-like) superfamily protein;(source:Araport11)		22.2	15.97	16.65	47	40.08	42.69
AT4G03205	1.24241	Up	0.84956	Coproporphyrinogen III oxidase;(source:Araport11)	(hemf2)	8.62	6	8.8	16.55	17.93	20.93
AT4G38840	1.24148	Up	0.864906	SAUR-like auxin-responsive protein family;(source:Araport11)	SMALL AUXIN UPREGULATED RNA 14 (SAUR14)	12.13	9.5	11.19	21.55	28.75	27.3
AT2G44230	1.23975	Up	0.886018	hypothetical protein (DUF946);(source:Araport11)		25.28	28.07	22.54	58.24	60.94	60.04
AT3G26570	1.23907	Up	0.88907	low affinity phosphate transporter	(ORF02);PHOSPHATE TRANSPORTER 2;1 (PHT2;1)	37.23	26.96	30.91	79.49	66.46	78.53
AT4G01460	1.23882	Up	0.857974	basic helix-loop-helix (bHLH) DNA-binding superfamily protein;(source:Araport11)		11.69	7.09	9.16	20.97	24.26	20.71
AT5G40160	1.23756	Up	0.803403	Encodes ankyrin repeat protein EMB506. Mutations in this locus result in embryo lethality.	EMBRYO DEFECTIVE 506 (EMB506);EMBRYO DEFECTIVE 139 (EMB139)	4.73	2.84	5.14	9.29	9.89	10.79
AT3G63450	1.23723	Up	0.857623	RNA-binding (RRM/RBD/RNP motifs) family protein;(source:Araport11)		9.72	9.42	8.64	20.91	21.45	23.13
AT2G22420	1.23631	Up	0.856293	Encodes a cell wall-localized class III peroxidase that is directly regulated by the MADS-box transcription factor AGL15 and is involved in lignified tissue formation.	(PRX17)	9.47	9.94	7.56	22.51	22.07	18.96
AT4G17600	1.23528	Up	0.892512	Encodes Lil3:1 (light-harvesting-like) protein. Belongs to the Lhc super-gene family encodes the light-harvesting chlorophyll a/b-binding (LHC) proteins that constitute the antenna system of the photosynthetic apparatus. A generic LHC motif is present in Lil3:1. The mRNA is cell-to-cell mobile.	LIGHT-HARVESTING-LIKE 3:1 (LIL3:1)	54.15	29.75	52.66	112.86	106.55	102.09
AT1G42550	1.23521	Up	0.883621	Encodes a plant-specific protein of unknown function that appears to be conserved among angiosperms. The mRNA is cell-to-cell mobile.	PLASTID MOVEMENT IMPAIRED1 (PMI1)	25.87	18.02	22.04	52.43	51.49	51.29
AT4G37925	1.23328	Up	0.878034	Encodes subunit NDH-M of NAD(P)H:plastoquinone dehydrogenase complex (Ndh complex) present in the thylakoid membrane of chloroplasts. This subunit is thought to be required for Ndh complex assembly.	SUBUNIT NDH-M OF NAD(P)H:PLASTOQUINONE DEHYDROGENASE COMPLEX (NDH-M);NADH DEHYDROGENASE-LIKE COMPLEX M (NdhM)	20.87	11.56	19.62	46.11	34.49	41.77
AT1G67700	1.23291	Up	0.894512	multidrug resistance protein;(source:Araport11)	HYPERSENSITIVE TO HIGH LIGHT 1 (HHL1)	70.29	54.09	73.05	156.68	152.85	154.51
AT4G34900	1.23053	Up	0.842747	xanthine dehydrogenase 2;(source:Araport11)	XANTHINE DEHYDROGENASE 2 (XDH2);A. THALIANA XANTHINE DEHYDROGENASE 2 (ATXDH2)	7.9	6.33	6.98	16.57	16.03	17.17
AT3G59780	1.22974	Up	0.876418	Rhodanese/Cell cycle control phosphatase superfamily protein;(source:Araport11)		19.5	13.32	16.13	41.08	34.56	39.16
AT5G65220	1.22958	Up	0.898365	Ribosomal L29 family protein;(source:Araport11)		344.21	204.75	369.25	753.79	702.13	697.27
ATCG01080	1.22773	Up	0.825349	NADH dehydrogenase ND6	(NDHG)	9.29	3.74	3.55	16.9	10.76	11.17
AT5G13520	1.22691	Up	0.851665	peptidase M1 family protein;(source:Araport11)		9.05	7.06	8.93	20.68	18.81	19.12
AT1G75690	1.22644	Up	0.892016	DnaJ/Hsp40 cysteine-rich domain superfamily protein;(source:Araport11)	LOW QUANTUM YIELD OF PHOTOSYSTEM II 1 (LQY1)	57.52	27.5	51.32	113.62	93.1	112.3
AT1G20020	1.22631	Up	0.892188	Encodes a leaf-type ferredoxin:NADP(H) oxidoreductase. It is present in both chloroplast stroma and thylakoid membranes but is more abundant in the stroma The mRNA is cell-to-cell mobile.	LEAF FNR 2 (ATLFNR2);LEAF-TYPE CHLOROPLAST-TARGETED FNR 2 (LFNR2);FERREDOXIN-NADP(+)-OXIDOREDUCTASE 2 (FNR2)	51.22	40.5	47.44	110.25	102.48	112.86
AT5G46840	1.22473	Up	0.889222	RNA-binding (RRM/RBD/RNP motifs) family protein;(source:Araport11)		37.88	29.64	38.32	82.39	83.72	81.25
ATCG00670	1.22335	Up	0.893552	Encodes the only ClpP (caseinolytic protease) encoded within the plastid genome. Contains a highly conserved catalytic triad of Ser-type proteases (Ser-His-Asp). Part of the 350 kDa chloroplast Clp complex. The name reflects nomenclature described in Adam et. al (2001).	PLASTID-ENCODED CLP P (PCLPP);CASEINOLYTIC PROTEASE P 1 (CLPP1)	62.83	45.97	72.28	137.7	126.53	158.57
AT4G09650	1.22221	Up	0.896829	Encodes the chloroplast ATPase delta-subunit. The mRNA is cell-to-cell mobile.	PIGMENT DEFECTIVE 332 (PDE332);ATP SYNTHASE DELTA-SUBUNIT GENE (ATPD)	184.01	107.24	154.77	377.61	312.52	350.45
AT2G20890	1.22196	Up	0.895776	Chloroplast-localized Thylakoid formation1 gene product involved in vesicle-mediated formation of thylakoid membranes. Thf1 antisense lines contain abnormal chloroplasts early in leaf development (chloroplasts have loosely stacked thylakoid membranes). Expression was induced in the light and decreased under dark conditions. G-alpha interaction partner that functions downstream of the plasma membr…	THYLAKOID FORMATION1 (THF1);PHOTOSYSTEM II REACTION CENTER PSB29 PROTEIN (PSB29)	121.61	80.4	102.47	246.15	228.48	235.61
AT4G28730	1.22184	Up	0.844422	Encodes a glutaredoxin GrxC5. GrxC5 exists as two forms when expressed in Escherichia coli. The monomeric apoprotein possesses deglutathionylation activity mediating the recycling of plastidial methionine sulfoxide reductase B1 and peroxiredoxin IIE, whereas the dimeric holoprotein incorporates a [2Fe-2S] cluster.	GLUTAREDOXIN C5 (GrxC5)	8.03	6.49	7.71	16.17	19.31	16.37
AT5G61410	1.2217	Up	0.895558	Arabidopsis thaliana ribulose-5-phosphate-3-epimerase mRNA	D-RIBULOSE-5-PHOSPHATE-3-EPIMERASE (RPE);EMBRYO DEFECTIVE 2728 (emb2728)	107.41	76.63	102.34	224.19	211.61	232.1
AT5G67180	1.22134	Up	0.807699	target of early activation tagged (EAT) 3;(source:Araport11)	(EAT3);TARGET OF EARLY ACTIVATION TAGGED (EAT) 3 (TOE3)	4.82	4.54	4.3	8.9	11.08	11.87
AT1G73090	1.22095	Up	0.832857	WD repeat protein;(source:Araport11)		7.27	4.78	6.53	14.76	14.04	14.51
AT1G31310	1.22082	Up	0.826342	hydroxyproline-rich glycoprotein family protein;(source:Araport11)		5.67	5	6.35	14.7	13.22	11.75
AT5G46960	1.2191	Up	0.887819	Pectin methylesterase inhibitor that is involved in resistance to Botrytis cinerea. Affects PME activity during infection to prevent disease.	(ATPMEI12)	38.53	28.79	26.7	59.85	85.42	73.61
AT5G41050	1.21798	Up	0.852109	Pollen Ole e 1 allergen and extensin family protein;(source:Araport11)		9.66	8.67	7.42	20.02	20.41	19.47
AT4G14890	1.21708	Up	0.894346	2Fe-2S ferredoxin-like superfamily protein;(source:Araport11)	FERREDOXIN C 1 (FdC1)	81.54	43.55	88.48	176.79	166.14	153.57
AT2G36930	1.21684	Up	0.893446	zinc finger (C2H2 type) family protein;(source:Araport11)		64.69	47.72	67.17	148.32	130.67	138.42
AT1G64355	1.21682	Up	0.885978	1-acyl-sn-glycerol-3-phosphate acyltransferase;(source:Araport11)		31.07	20.31	30.57	66.26	59.42	64.8
AT3G21110	1.21622	Up	0.811698	5'-phosphoribosyl-4-(N-succinocarboxamide)-5-aminoimidazole synthetase (PUR7, syn. SAICAR synthetase), catalyzes aspartate addition at the alpha-amino group to the growing purine backbone.	PURIN C (PURC);PURIN 7 (PUR7); (ATPURC)	5.44	4.35	4.59	9.72	12.67	11.02
AT5G47630	1.21592	Up	0.847521	Encodes a member of the mitochondrial acyl carrier protein (ACP) family. Its role is currently obscure as it is weakly expressed and has not yet been identified by mitochondrial proteome analysis.	MITOCHONDRIAL ACYL CARRIER PROTEIN 3 (mtACP3)	7.16	7.21	9.23	14.52	19.45	20.85
AT3G45050	1.21547	Up	0.818325	transmembrane protein;(source:Araport11)		5.06	5.29	5.17	13.45	11.15	11.44
AT2G24020	1.21468	Up	0.884144	STIC2 was identifided in a screen for suppressors of chloroplast protein import defect in tic40.	SUPPRESSOR OF TIC40 (STIC2)	31.67	19.9	24.84	56.82	60.28	60.24
AT5G64940	1.21337	Up	0.885819	ABC1K8 is a member of an atypical protein kinase family that is induced by heavy metals. Loss of function mutations affect the metabolic profile of chloroplast lipids. It appears to function along with ABC1K7 in mediating lipid membrane changes in response to stress. The mRNA is cell-to-cell mobile.	ARABIDOPSIS THALIANA ABC2 HOMOLOG 13 (ATATH13); (ABC1K8);OXIDATIVE STRESS-RELATED ABC1-LIKE PROTEIN 1 (OSA1);ABC2 HOMOLOG 13 (ATH13);A. THALIANA OXIDATIVE STRESS-RELATED ABC1-LIKE PROTEIN 1 (ATOSA1)	35.05	22.27	27.94	69.99	61	66.71
AT4G33030	1.21305	Up	0.891546	involved in sulfolipid biosynthesis The mRNA is cell-to-cell mobile.	SULFOQUINOVOSYLDIACYLGLYCEROL 1 (SQD1)	57.33	43.58	50.69	117.08	121.82	112.55
AT4G16008	1.21227	Up	0.878219	hypothetical protein;(source:Araport11)		18.77	17.89	19.74	47.3	44.55	38.83
AT3G08940	1.21157	Up	0.897087	Lhcb4.2 protein (Lhcb4.2, protein involved in the light harvesting complex of photosystem II The mRNA is cell-to-cell mobile.	LIGHT HARVESTING COMPLEX PHOTOSYSTEM II (LHCB4.2)	347.27	170.07	302.16	603.76	584.86	709.26
AT1G10370	1.21076	Up	0.878702	Encodes GSTU17 (Glutathione S-Transferase U17). Functions as a negative component of stress-mediated signal transduction pathways in drought and salt stress responses.	GLUTATHIONE S-TRANSFERASE 30B (GST30B);EARLY-RESPONSIVE TO DEHYDRATION 9 (ERD9);GLUTATHIONE S-TRANSFERASE TAU 17 (ATGSTU17);GLUTATHIONE S-TRANSFERASE 30 (GST30);GLUTATHIONE S-TRANSFERASE U17 (GSTU17)	20.37	18.7	18.59	39.6	41.93	51.93
AT3G61080	1.20998	Up	0.813287	Protein kinase superfamily protein;(source:Araport11)		5.29	3.84	5.71	11.73	10.24	12.36
AT1G60600	1.20993	Up	0.825031	Encodes a protein similar to 1,4-dihydroxy-2-naphthoic acid phytyltransferase involved in phylloquinone and plastoquinone biosynthesis. Mutants are pale green and heterotrophic with defects in photosynthetic electron transport.	ABERRANT CHLOROPLAST DEVELOPMENT 4 (ABC4)	7.01	4.4	5.7	12.19	12.97	14.42
AT4G14560	1.20885	Up	0.871301	auxin (indole-3-acetic acid) induced gene (IAA1) encoding a short-lived nuclear-localized transcriptional regulator protein. The mRNA is cell-to-cell mobile.	AUXIN RESISTANT 5 (AXR5);INDOLE-3-ACETIC ACID INDUCIBLE 1 (IAA1)	14.93	16.3	12.36	28.69	39.65	32.42
AT5G14360	1.20787	Up	0.860073	Ubiquitin-like superfamily protein;(source:Araport11)		10.77	10.07	10.68	21.98	27.79	23.04
AT4G29060	1.20773	Up	0.891347	elongation factor Ts family protein;(source:Araport11)	EMBRYO DEFECTIVE 2726 (emb2726)	58.23	41.74	48.8	117.16	114.75	111.71
AT5G38110	1.20766	Up	0.814359	This gene is predicted to encode a silencing group A protein. Plant lines expressing RNAi constructs directed against SGA1 have reduced levels of agrobacterium-mediated root transformation. Its expression is regulated during cell cycle progression through E2F transcription factors.	(SGA1);ANTI- SILENCING FUNCTION 1B (ASF1B); (SGA01)	5.94	3.53	5.58	10.31	11.95	12.5
AT5G65410	1.20761	Up	0.879762	Encodes ZFHD2, a member of the zinc finger homeodomain transcriptional factor family.Gain of function of ATHB25 (35S and UBQ10 proomoters) and double loss of function of ATHB25 and ATHB22 increases and decreases, respectively, seed longevity. This phenotype is maternal and related to seed coat alterations. Gain of function increases expression of GA3OX2 and GA4 and GA1 levels.	ARABIDOPSIS THALIANA HOMEOBOX PROTEIN 25 (ATHB25);ZINC FINGER HOMEODOMAIN 1 (ZHD1);HOMEOBOX PROTEIN 25 (HB25);ZINC FINGER HOMEODOMAIN 2 (ZFHD2)	23.92	14.23	22.39	50.14	44.59	45.09
AT3G01480	1.20681	Up	0.885184	Encodes a chloroplast cyclophilin functioning in the assembly and maintenance of photosystem II (PSII) supercomplexes. The mRNA is cell-to-cell mobile.	ARABIDOPSIS CYCLOPHILIN 38 (ATCYP38);CYCLOPHILIN 38 (CYP38)	32.95	22.36	27.25	65.57	59.32	65.68
AT4G28190	1.20554	Up	0.823972	Encodes a novel Cys-rich protein with a B-box like domain that acts as a negative regulator of meristem cell accumulation in inflorescence and floral meristems as loss-of-function ult1 mutations cause inflorescence meristem enlargement, the production of extra flowers and floral organs, and a decrease in floral meristem determinacy. Acts opposite to CLF which represses AG, but preventing depositi…	ULTRAPETALA1 (ULT1)	6.55	5.1	5.33	13.78	12.51	12.87
AT5G10690	1.20332	Up	0.838265	pentatricopeptide (PPR) repeat-containing protein / CBS domain-containing protein;(source:Araport11)		7.5	5.53	7.85	15.43	15.66	16.99
AT1G50910	1.20287	Up	0.859133	hypothetical protein;(source:Araport11)		12.75	8.77	9.84	23.48	24.27	24.44
AT2G37630	1.20226	Up	0.892565	Encodes a MYB-domain protein involved in specification of the leaf proximodistal axis. Mutation results in lobed and dissected leaves with a characteristic asymmetry. Homologous to the Antirrhinum PHANTASTICA (PHAN) and maize ROUGH SHEATH2 (RS2) genes Asymmetric placement of auxin response at the distal leaf tip precedes visible asymmetric leaf growth. Acts alongside AXR1 to exclude BP expression…	ARABIDOPSIS PHANTASTICA-LIKE 1 (ATPHAN);MYB DOMAIN PROTEIN 91 (MYB91);MYB DOMAIN PROTEIN 91 (ATMYB91);ASYMMETRIC LEAVES 1 (AS1)	69.16	53.18	68.69	148.04	144.08	147.44
AT1G63980	1.20216	Up	0.885806	D111/G-patch domain-containing protein;(source:Araport11)		30.19	29.81	29.88	62.82	74.09	69.89
AT3G02790	1.20125	Up	0.866276	zinc finger (C2H2 type) family protein;(source:Araport11)	METHYLENE BLUE SENSITIVITY 1 (MBS1)	12.75	11.13	14.03	23.95	34.11	29.11
AT4G18370	1.20114	Up	0.856279	Encodes DEG5. Forms a hexamer with DEG8 in the thylakoid lumen. Involved in the cleavage of photodamaged D2 protein of photosystem II (PSII).	DEGRADATION OF PERIPLASMIC PROTEINS 5 (DEG5);PROTEASE HHOA PRECUSOR (HHOA);DEGP PROTEASE 5 (DEGP5)	11.42	6.97	11.02	21.51	22.7	23.41
AT5G20740	1.20104	Up	0.873638	Plant invertase/pectin methylesterase inhibitor superfamily protein;(source:Araport11)		16.22	14.84	17.46	36.72	36.34	38.49
AT1G12800	1.20091	Up	0.874174	SDP is a chloroplast localized RNA binding protein that is required for plastid rRNA processing. Plants harboring a mutation in SDP have numerous defects including reduced chlorophyll content, poor growth, yellow leaves and abnormal chloroplasts.	S1 DOMAIN-CONTAINING RBP (SDP)	18.46	14.43	16.6	39.87	35.51	38.39
AT2G40010	1.1999	Up	0.821331	Ribosomal protein L10 family protein;(source:Araport11)		6.59	4.06	5.97	11.77	13.15	13.26
AT5G02440	1.19957	Up	0.886826	60S ribosomal protein L36;(source:Araport11)		40.33	24.83	32.14	77.99	72.73	72.75
AT1G64900	1.1975	Up	0.808117	Encodes cytochrome P450 (CYP89A2). The mRNA is cell-to-cell mobile.	CYTOCHROME P450, FAMILY 89, SUBFAMILY A, POLYPEPTIDE 2 (CYP89A2); (CYP89)	5.08	4.66	4.54	11.34	9.53	11.88
AT4G30330	1.19707	Up	0.818424	Small nuclear ribonucleoprotein family protein;(source:Araport11)		5.12	5.32	5.65	10.73	12.53	13.63
AT5G16620	1.19648	Up	0.889851	chloroplast protein import (Tic40)	PIGMENT DEFECTIVE EMBRYO 120 (PDE120);TRANSLOCON AT THE INNER ENVELOPE MEMBRANE OF CHLOROPLASTS 40 (ATTIC40);TRANSLOCON AT THE INNER ENVELOPE MEMBRANE OF CHLOROPLASTS 40 (TIC40)	45.27	38.15	49.14	102.83	100.12	100.85
AT1G04640	1.19595	Up	0.843217	Lipoyltransferase, located in mitochondria but not found in chloroplasts	LIPOYLTRANSFERASE 2 (LIP2)	8.84	6.01	8.04	19.12	14.93	18.39
AT5G45040	1.19571	Up	0.867984	Encodes a Class I cytochrome c family member possessing a high structural homology with photosynthetic cytochrome c(6) from cyanobacteria, but structurally and functionally distinct through the presence of a disulfide bond.	CYTOCHROME C6A (CYTC6A)	15.88	9.85	14.57	30.47	27.01	34.83
AT1G74670	1.19511	Up	0.896703	Gibberellin-regulated family protein;(source:Araport11)	GA-STIMULATED ARABIDOPSIS 6 (GASA6)	342.57	274.2	308.69	696.45	708.41	714.09
AT2G17240	1.19444	Up	0.886481	arginine/serine-rich-like splicing factor;(source:Araport11)		38.8	24.26	36.02	75.09	78.56	73.1
AT5G66480	1.19387	Up	0.817908	bacteriophage N4 adsorption B protein;(source:Araport11)		5.85	4.56	5.72	12.03	13.17	11.7
AT1G09340	1.19387	Up	0.890328	Encodes CHLOROPLAST RNA BINDING (CRB), a putative RNA-binding protein. CRB is important for the proper functioning of the chloroplast. Mutations in CRB also affects the circadian system, altering the expression of both oscillator and output genes. The mRNA is cell-to-cell mobile.	CRUCIFERIN B (CRB);HETEROGLYCAN-INTERACTING PROTEIN 1.3 (HIP1.3);CHLOROPLAST STEM-LOOP BINDING PROTEIN OF 41 KDA (CSP41B);CHLOROPLAST RNA BINDING (CRB)	63.93	32.75	51.69	112.96	104.44	122.02
ATCG00340	1.19372	Up	0.853969	Encodes the D1 subunit of photosystem I reaction center.	(PSAB)	14.08	5.29	9.09	24.07	19.38	21.65
AT2G04842	1.19317	Up	0.879576	Encodes a dual localized threonyl-tRNA synthetase found both in the mitochondrion and the chloroplast. Plants mutated in this gene terminate as embryos in the globular stage.	EMBRYO DEFECTIVE 2761 (EMB2761)	25.44	17.29	20.96	51.25	46.36	48.02
AT3G10700	1.19289	Up	0.854962	Encodes a GHMP kinase family protein that acts as a galacturonic acid-1-phosphate kinase that catalyzes the production of galacturonic acid-1-phosphate. This is a precursor of the important cell wall building block UDP-galacturonic acid. Based on gene trap line GT8007, the gene appears to be expressed in a petal and stamen-specific manner, between flower stages 8 to 11, however, later RT-qPCR ana…	GALACTURONIC ACID KINASE (GalAK)	8.97	9.03	11.15	22.43	21.15	23.06
AT5G65140	1.19269	Up	0.841476	Haloacid dehalogenase-like hydrolase (HAD) superfamily protein;(source:Araport11)	TREHALOSE-6-PHOSPHATE PHOSPHATASE J (TPPJ)	6.33	9.79	6.38	18.84	14.93	17.66
AT1G74850	1.19146	Up	0.820775	Present in transcriptionally active plastid chromosomes. Involved in plastid gene expression.	PIGMENT DEFECTIVE 343 (PDE343);PLASTID TRANSCRIPTIONALLY ACTIVE 2 (PTAC2)	5.82	4.72	6.23	14.25	13.05	11
AT1G14270	1.19022	Up	0.864793	CAAX amino terminal protease family protein;(source:Araport11)		14.19	8.24	14.82	32.05	24.16	28.79
ATCG01120	1.19006	Up	0.887024	encodes a chloroplast ribosomal protein S15, a constituent of the small subunit of the ribosomal complex	CHLOROPLAST RIBOSOMAL PROTEIN S15 (RPS15)	38.63	32.07	33.66	89.12	73.92	75.07
AT1G70560	1.18896	Up	0.863231	TAA1 is involved in the shade-induced production of indole-3-pyruvate (IPA), a precursor to IAA, a biologically active auxin. It is also involved in regulating many aspects of plant growth and development from embryogenesis to flower formation and plays a role in ethylene-mediated signaling. This enzyme can catalyze the formation of IPA from L-tryptophan. Though L-Trp is expected to be the prefer…	TRANSPORT INHIBITOR RESPONSE 2 (TIR2);WEAK ETHYLENE INSENSITIVE 8 (WEI8);CYTOKININ INDUCED ROOT CURLING 1 (CKRC1);SHADE AVOIDANCE 3 (SAV3);TRYPTOPHAN AMINOTRANSFERASE OF ARABIDOPSIS 1 (TAA1)	10.53	13.04	12.16	26.16	28.96	26.34
AT3G12345	1.18895	Up	0.887051	FKBP-type peptidyl-prolyl cis-trans isomerase;(source:Araport11)		39.67	24.79	40.27	87.77	70.53	80.47
AT5G08280	1.18845	Up	0.893214	Encodes a protein with porphobilinogen deaminase activity. This protein is targeted to the chloroplast. Mutants spontaneously develop chlorotic leaf lesions in the absence of pathogen attack, resembling the phenotype of lesion-mimic mutants. It has been shown to interact with the PPR protein AtECB2 for chloroplast RNA editing.	HYDROXYMETHYLBILANE SYNTHASE (HEMC);RUGOSA 1 (RUG1)	99.73	68.82	74.97	202.69	168.89	183.42
AT1G12860	1.1882	Up	0.875379	Encodes ICE2 (Inducer of CBF Expression 2), a transcription factor of the bHLH family that participates in the response to deep freezing through the cold acclimation-dependent pathway. Overexpression of ICE2 results in increased tolerance to deep freezing stress after cold acclimation.	INDUCER OF CBF EXPRESSION 2 (ICE2);SCREAM 2 (SCRM2)	21.63	14.56	17.42	45.72	36.34	40.1
AT4G19985	1.1881	Up	0.824714	Acyl-CoA N-acyltransferases (NAT) superfamily protein;(source:Araport11)		7.89	4.18	5.63	14.23	11.85	14.25
AT3G53900	1.18806	Up	0.814419	Encodes UPP, a plastidial uracil phosphoribosyltransferase (UPRT) involved in uracil salvage. Loss-of-function mutation causes dramatic growth retardation, a pale-green to albino phenotype, abnormal root morphology and chloroplastic disorders.	PYRIMIDINE R (PYRR);URACIL PHOSPHORIBOSYLTRANSFERASE (UPP)	6.09	4.44	5.02	11.23	12.42	11.78
AT3G17590	1.18766	Up	0.846303	Encodes the Arabidopsis homologue of yeast SNF5 and represents a conserved subunit of plant SWI/SNF complexes.	BUSHY GROWTH (BSH); (ATTCP21);TCP DOMAIN PROTEIN 21 (TCP21); (CHE1)	9.38	7.73	7.51	19.7	20.74	15.64
AT5G44110	1.18713	Up	0.804972	Encodes a member of the NAP subfamily of ABC transporters whose expression pattern is regulated by light and sucrose.	(ATPOP1);ATP-BINDING CASSETTE A21 (ABCI21); (POP1);ARABIDOPSIS THALIANA NON-INTRINSIC ABC PROTEIN (ATNAP2)	5.54	4.49	4.05	10.47	10.2	11.39
AT3G24430	1.18648	Up	0.878696	Encodes chloroplast protein HCF101 (high chlorophyll fluorescence 101). Serves as a chloroplast scaffold protein that specifically assembles [4Fe-4S] clusters and transfers them to the chloroplast membrane and soluble target proteins.	HIGH-CHLOROPHYLL-FLUORESCENCE 101 (HCF101)	25.64	15.43	20.53	46.32	43.76	50.12
AT5G62190	1.18638	Up	0.887296	DEAD/DEAH box RNA helicase PRH75	(ATRH7); (PRH75)	40.01	32.61	34.77	78.52	84.88	81
ATCG00810	1.18593	Up	0.895253	encodes a chloroplast ribosomal protein L22, a constituent of the large subunit of the ribosomal complex	RIBOSOMAL PROTEIN L22 (RPL22)	188.75	112.49	167.11	368.25	335.98	361.31
AT1G78010	1.18354	Up	0.829136	tRNA modification GTPase;(source:Araport11)	(TRME)	6.92	5.25	6.81	13.72	15.2	14.19
AT2G02170	1.18354	Up	0.85906	Remorin family protein;(source:Araport11)		13.06	8.68	10.95	25.36	25.21	23.68
AT1G32060	1.18352	Up	0.895664	phosphoribulokinase;(source:Araport11)	PHOSPHORIBULOKINASE (PRK)	291.15	182.7	306.07	620.5	545.91	605.03
AT1G35420	1.18237	Up	0.868315	alpha/beta-Hydrolases superfamily protein;(source:Araport11)		18.38	10.06	14.01	31.03	31.65	33.66
AT5G03940	1.17994	Up	0.8847	mutant has Yellow first leaves; Chloroplast Signal Recognition Particle Subunit	FIFTY-FOUR CHLOROPLAST HOMOLOGUE (FFC);SIGNAL RECOGNITION PARTICLE 54 KDA SUBUNIT CHLOROPLAST PROTEIN (SRP54CP);CHLOROPLAST SIGNAL RECOGNITION PARTICLE 54 KDA SUBUNIT (CPSRP54);54 CHLOROPLAST PROTEIN (54CP)	35.57	24.6	30.24	68.53	64.44	71.87
AT5G22640	1.17954	Up	0.886051	EMB1211 is a MORN (multiple membrane occupation and recognition nexus) motif containing protein involved in embryo development and chloroplast biogenesis. The mRNA is cell-to-cell mobile.	TRANSLOCON AT THE INNER ENVELOPE MEMBRANE OF CHLOROPLASTS 100 (TIC100);EMBRYO DEFECTIVE 1211 (emb1211)	40.31	27.03	33.89	79.37	74.81	75.11
AT1G77060	1.17932	Up	0.853261	Phosphoenolpyruvate carboxylase family protein;(source:Araport11)		10.36	8.28	10.11	23.23	20.92	20.96
AT1G52100	1.17856	Up	0.888123	Mannose-binding lectin superfamily protein;(source:Araport11)		49.71	39.14	34.9	95.67	92.78	91.66
AT3G43540	1.17837	Up	0.862383	initiation factor 4F subunit (DUF1350);(source:Araport11)		12.65	9.1	14.04	27.86	24.13	29.01
AT1G50900	1.17807	Up	0.889103	Encodes GDC1 (Grana Deficient Chloroplast 1), an ankyrin domain containing protein required fro chloroplast thylakoid grana formation. The mRNA is cell-to-cell mobile.	GRANA DEFICIENT CHLOROPLAST 1 (GDC1);LHCP TRANSLOCATION DEFECT (LTD)	53.48	30.95	53.92	102.47	107.93	102.65
AT3G25660	1.17804	Up	0.876604	Amidase family protein;(source:Araport11)		19.91	15.54	22.68	46.02	40.01	45.5
AT1G52510	1.17803	Up	0.849282	alpha/beta-Hydrolases superfamily protein;(source:Araport11)		8.98	7.43	10.2	17.77	21.46	20.98
AT3G60210	1.17779	Up	0.88807	GroES-like family protein;(source:Araport11)		40.65	31.53	50.85	102.03	90.99	85.31
AT1G04620	1.17678	Up	0.876352	Encodes a 7-hydroxymethyl chlorophyll a reductase, an enzyme of the chlorophyll cycle that converts 7-hydroxymethyl chlorophyll a to chlorophyll a.	7-HYDROXYMETHYL CHLOROPHYLL A (HMCHL) REDUCTASE (HCAR)	23.63	14.6	19.42	42.94	43.83	43.56
AT2G17972	1.17672	Up	0.831274	transmembrane protein;(source:Araport11)		8.68	4.43	6.65	12.94	16.94	14.79
AT5G17170	1.17631	Up	0.872982	rubredoxin family protein;(source:Araport11)	ENHANCER OF SOS3-1 (ENH1)	21.07	12.57	16.75	38.09	34.73	41.06
AT5G19370	1.17621	Up	0.876498	rhodanese-like domain-containing protein / PPIC-type PPIASE domain-containing protein;(source:Araport11)		20.42	16.3	21.32	43.29	41.09	46.78
AT2G41840	1.17526	Up	0.895372	Ribosomal protein S5 family protein;(source:Araport11)		231.52	177.27	242.56	489.87	498.17	482.93
AT4G39510	1.17439	Up	0.857425	member of CYP96A	CYTOCHROME P450, FAMILY 96, SUBFAMILY A, POLYPEPTIDE 12 (CYP96A12)	13.69	8.52	10.05	24.37	26.01	22.43
ATCG00150	1.17263	Up	0.864727	Encodes a subunit of ATPase complex CF0, which is a proton channel that supplies the proton motive force to drive ATP synthesis by CF1 portion of the complex.	(ATPI)	15.21	9.6	14.25	34.23	25.33	28.49
AT1G15290	1.17262	Up	0.864813	Encodes REDUCED CHLOROPLAST COVERAGE 3 (REC3). Contributes to establishing the size of the chloroplast compartment.	REDUCED CHLOROPLAST COVERAGE 3 (REC3)	14.23	10.02	14.93	32.42	26.31	29.59
AT1G43560	1.17181	Up	0.868686	thioredoxin Y2;(source:Araport11)	THIOREDOXIN Y2 (ty2);THIOREDOXIN Y2 (Aty2)	17.27	11.19	15.82	30.6	33.86	35.3
AT5G55050	1.17169	Up	0.870546	GDSL-motif esterase/acyltransferase/lipase. Enzyme group with broad substrate specificity that may catalyze acyltransfer or hydrolase reactions with lipid and non-lipid substrates. The mRNA is cell-to-cell mobile.		16.09	15.27	15.76	35.65	33.89	36.61
AT2G42740	1.17121	Up	0.831069	encodes a cytosolic ribosomal protein L16, which is a constituent of 60S large ribosomal complex. Gene is expressed in root stele and anthers and expression is induced by auxin treatment.	RIBOSOMAL PROTEIN LARGE SUBUNIT 16A (RPL16A)	7.23	5.23	7.5	14.63	15.88	14.44
AT1G75460	1.17098	Up	0.839821	ATP-dependent protease La (LON) domain protein;(source:Araport11)		9.09	5.58	8.14	17.25	14.99	19.12
AT1G18810	1.16964	Up	0.858788	phytochrome kinase substrate-like protein;(source:Araport11)		14.27	9.33	9.86	26.74	24.28	24.25
AT3G61490	1.16769	Up	0.868203	Pectin lyase-like superfamily protein;(source:Araport11)		16.65	11.67	15.53	33.1	30.9	34.51
AT5G07900	1.16752	Up	0.823244	Mitochondrial transcription termination factor family protein;(source:Araport11)		6.1	5.93	6	13.35	14.02	13.13
AT5G46110	1.16749	Up	0.893486	Encodes a chloroplast triose phosphate / 3-phosphoglycerate translocator that transports triose phosphates derived from the Calvin cycle in the stroma to the cytosol for use in sucrose synthesis and other biosynthetic processes. A tpt mutant has altered acclimation responses. The mRNA is cell-to-cell mobile.	TRIOSE-PHOSPHATE &#8260; PHOSPHATE TRANSLOCATOR (TPT);ACCLIMATION OF PHOTOSYNTHESIS TO ENVIRONMENT 2 (APE2)	143.86	83.06	124.77	261.37	242.61	285.99
AT4G16400	1.16715	Up	0.863674	transmembrane protein;(source:Araport11)		14.24	9.11	14.79	26.59	29.34	29.72
AT3G04550	1.16671	Up	0.878345	Encodes an ancillary chaperone protein that functions in Rubisco biogenesis. RAF1 dimers function in the assembly of the large subunit of Rubisco. Co-expression of RAF1 and rbcL in tobacco cells results in increased photosynthesis and plant growth. The mRNA is cell-to-cell mobile.	RUBISCO ACCUMULATION FACTOR 1 (RAF1)	24.26	17.97	22.59	51.27	47.92	46.33
AT3G26900	1.1667	Up	0.885098	Encodes a protein with some sequence similarity to shikimate kinases, but a truncated form of this protein (lacking a putative N-terminal chloroplast transit peptide) does not have shikimate kinase activity in vitro. skl1-3 mutants have a variegated phenotype and skl1-8 mutants have an albino phenotype consistent with the observation of chloroplast defects in these mutants.	ARABIDOPSIS THALIANA SHIKIMATE KINASE-LIKE 1 (ATSKL1);SHIKIMATE KINASE-LIKE 1 (SKL1)	33.92	30.29	34.86	73.28	76.36	72.77
AT1G55140	1.16669	Up	0.836749	Encodes one of two chloroplast Mini-RNase III-like enzymes in Arabidopsis. Double mutants display imprecise maturation of 23S rRNA and other rRNAs.	(RNC3)	9.64	5.03	7.13	16.48	15.18	17.28
AT3G18600	1.16568	Up	0.834644	P-loop containing nucleoside triphosphate hydrolases superfamily protein;(source:Araport11)		6.4	7.8	7	16.98	16.12	14.46
AT3G01670	1.16563	Up	0.853141	Encodes a protein localized to phloem filaments that is required for phloem filament formation. The mRNA is cell-to-cell mobile.	ARABIDOPSIS THALIANA SIEVE ELEMENT OCCLUSION-RELATED 2 (ATSEOR2);SIEVE ELEMENT OCCLUSION A (SEOA);SIEVE ELEMENT OCCLUSION-RELATED 2 (SEOR2)	9.49	11.57	8.45	24.55	21.21	20.44
ATCG00800	1.16559	Up	0.895015	encodes a chloroplast ribosomal protein S3, a constituent of the small subunit of the ribosomal complex		265.94	185.05	262.64	538.57	503.79	558.49
AT3G02060	1.16479	Up	0.815399	DEAD/DEAH box helicase;(source:Araport11)		5.81	4.8	5.96	12.44	12.42	12.29
AT5G27820	1.16455	Up	0.854115	Ribosomal L18p/L5e family protein;(source:Araport11)		10.37	9.83	10.59	26.43	21.15	21.44
AT1G79560	1.16391	Up	0.806415	Encodes an FtsH protease that is localized to the chloroplast. Mutations in this locus result in embryo lethality.	EMBRYO DEFECTIVE 36 (EMB36);EMBRYO DEFECTIVE 1047 (EMB1047);EMBRYO DEFECTIVE 156 (EMB156);FTSH PROTEASE 12 (FTSH12)	6.05	3.95	4.96	12.36	10.78	10.38
AT2G27720	1.16376	Up	0.889249	60S acidic ribosomal protein family;(source:Araport11)		62.03	45.44	60.21	124.01	129.6	122.06
ATCG00080	1.16282	Up	0.890109	PSII I protein	PHOTOSYSTEM II REACTION CENTER PROTEIN I (PSBI)	73.6	40.74	77.75	187.49	112.61	129.98
ATCG00730	1.16261	Up	0.85861	A chloroplast gene encoding subunit IV of the cytochrome b6/f complex	PHOTOSYNTHETIC ELECTRON TRANSFER D (PETD)	15.64	7.46	11.18	28.17	23.41	25.16
AT3G62910	1.16241	Up	0.843641	Encodes a plastid-localized ribosome release factor 1 that is essential in chloroplast development. Pale green, albino mutant seedlings arrest early in seedling development.	ALBINO AND PALE GREEN (APG3);CHLOROPLAST RIBOSOME RELEASE FACTOR 1 (CPRF1);ARABIDOPSIS THALIANA CHLOROPLAST RF1 (ATCPRF1)	9.59	6.97	8.45	19.9	17.28	18.8
AT4G32590	1.16233	Up	0.803979	2Fe-2S ferredoxin-like superfamily protein;(source:Araport11)		5.72	3.64	5.25	10.25	12.17	10.28
AT5G05965	1.16213	Up	0.877756	cell wall RBR3-like protein;(source:Araport11)		21.87	18.52	25.61	47.98	51.03	48.69
AT1G14240	1.16209	Up	0.829355	GDA1/CD39 nucleoside phosphatase family protein;(source:Araport11)	APYRASE3 (APY3)	6.6	6.99	6.3	12.22	16.72	15.57
AT3G11090	1.162	Up	0.826084	LOB domain-containing protein 21;(source:Araport11)	LOB DOMAIN-CONTAINING PROTEIN 21 (LBD21)	6.49	5.88	6.69	11.83	12.63	18.19
AT4G18390	1.16191	Up	0.859517	TEOSINTE BRANCHED 1, cycloidea and PCF transcription factor 2;(source:Araport11)	TEOSINTE BRANCHED 1, CYCLOIDEA AND PCF TRANSCRIPTION FACTOR 2 (TCP2)	15.06	7.55	12.5	28.12	26.29	24.15
AT4G20360	1.16093	Up	0.893128	RAB GTPase homolog E1B;(source:Araport11)	(ATRAB8D);RAB GTPASE HOMOLOG E1B (RABE1b);RAB GTPASE HOMOLOG E1B (ATRABE1B)	168.04	110.18	136.7	343.72	293.53	290.52
AT5G12050	1.1608	Up	0.860391	rho GTPase-activating protein;(source:Araport11)		13.39	11.05	11.52	28.7	26.19	25.51
AT2G29630	1.15995	Up	0.88374	Encodes a protein involved in thiamin biosynthesis. The protein is an iron-sulfur cluster protein predicted to catalyze the conversion of 5-aminoimidazole ribonucleotide (AIR) to hydroxymethylpyrimidine (HMP) or hydroxymethylpyrimidine phosphate (HMP-P). A severe reduction of THIC levels in plants decreases vitamin B1 (thiamin diphosphate (TPP)) levels and also leads to changes in the levels of n…	THIAMINC (THIC)	35.69	27.75	32.17	73.34	67.12	73.18
AT3G06680	1.15949	Up	0.874823	Ribosomal L29e protein family;(source:Araport11)		20.26	17.06	20.98	38.55	51.85	39.83
AT3G27830	1.15893	Up	0.894167	50S ribosomal protein L12-A The mRNA is cell-to-cell mobile.	RIBOSOMAL PROTEIN L12-A (RPL12-A);RIBOSOMAL PROTEIN L12 (RPL12)	255.45	169.1	284.39	628.59	454.87	499.54
AT3G14600	1.15871	Up	0.892459	Ribosomal protein L18ae/LX family protein;(source:Araport11)		117.34	91.35	125.65	248.05	250.68	247.71
AT1G32550	1.15849	Up	0.842926	Encodes FdC2, a ferredoxin protein capable of alternative electron partitioning. FdC1 level increases in conditions of acceptor limitation at PSI.	FERREDOXIN C 2 (FdC2)	11.05	4.73	8.98	17.02	18.99	19.26
AT5G02120	1.15743	Up	0.886832	Encodes a one helix protein homologous to cyanobacterial high-light inducible proteins. The protein is localized to the thylakoid membrane and its transcript is transiently induced by exposure to high light conditions. The mRNA is cell-to-cell mobile.	PIGMENT DEFECTIVE 335 (PDE335);ONE HELIX PROTEIN (OHP)	52.01	26.65	48.36	95.47	90.49	97.37
AT3G53630	1.15684	Up	0.875319	hypothetical protein;(source:Araport11)		21.61	18.3	19.78	42.8	47.01	43.28
AT4G39235	1.15669	Up	0.816286	hypothetical protein;(source:Araport11)		6.34	4.19	6.38	11.22	13.19	13.29
AT5G43470	1.15625	Up	0.826687	Confers resistance to Peronospora parasitica. In arabidopsis ecotype Dijon-17, HRT-mediated signaling is dependent on light for the induction of hypersensitive response and resistance to turnip crinkle virus.	RECOGNITION OF PERONOSPORA PARASITICA 8 (RPP8);HYPERSENSITIVE RESPONSE TO TCV (HRT);RESISTANT TO CMV(Y) 1 (RCY1)	7.24	6.38	5.7	14.85	14.85	13.36
AT2G35410	1.15509	Up	0.881264	RNA-binding (RRM/RBD/RNP motifs) family protein;(source:Araport11)		31.36	22.02	27.73	60.67	59.31	60.65
AT5G23120	1.15426	Up	0.889209	encodes a stability and/or assembly factor of photosystem II The mRNA is cell-to-cell mobile.	HIGH CHLOROPHYLL FLUORESCENCE 136 (HCF136)	69.64	48.46	63.6	138.66	131.69	134.06
AT3G18080	1.15399	Up	0.888964	B-S glucosidase 44;(source:Araport11)	B-S GLUCOSIDASE 44 (BGLU44)	65.15	50.53	61.21	136.23	132.47	124.93
AT2G44650	1.15256	Up	0.871288	Encodes a chloroplast-localized chaperonin 10 whose mRNA is expressed in leaves and stems but not roots.	CHLOROPLAST CHAPERONIN 10 (CHL-CPN10);CHLOROPLAST CHAPERONIN 10 (CPN10)	19.34	14.78	18.06	33.88	41.81	40.31
AT1G22630	1.15021	Up	0.818649	SSUH2-like protein;(source:Araport11)		6.53	3.82	7.33	12.74	12.27	14.23
ATCG00120	1.14931	Up	0.878398	Encodes the ATPase alpha subunit, which is a subunit of ATP synthase and part of the CF1 portion which catalyzes the conversion of ADP to ATP using the proton motive force. This complex is located in the thylakoid membrane of the chloroplast.	ATP SYNTHASE SUBUNIT ALPHA (ATPA)	35.43	14.31	21.52	66.71	44.23	47.12
AT3G63140	1.14866	Up	0.888666	Encodes a protein with ribonuclease activity that is involved in plastid rRNA maturation.	CHLOROPLAST STEM-LOOP BINDING PROTEIN OF 41 KDA (CSP41A)	66.94	37.22	66.1	131	114.67	131.81
AT3G29240	1.14772	Up	0.893658	PPR containing protein (DUF179);(source:Araport11)		279.05	196.9	260.47	521.87	534.93	574.84
AT1G14410	1.14684	Up	0.806548	Encodes a homolog of the potato p24 protein. Binds single strand telomeric repeats. Negatively regulates telomerase activity and telomere length.	A. THALIANA WHIRLY 1 (ATWHY1);WHIRLY 1 (WHY1); (PTAC1)	6.57	3.6	5.23	11.24	11.91	10.95
AT4G25910	1.14649	Up	0.845495	Encodes a protein containing the NFU domain that may be involved in iron-sulfur cluster assembly. Part of a five member gene family, more closely related to NFU1 and 2 than to NFU4 and 5. Targeted to the chloroplast. The mRNA is cell-to-cell mobile.	NFU DOMAIN PROTEIN 3 (NFU3); (AtCNFU3)	10.27	6.11	10.24	21.55	19.39	17.99
AT3G03710	1.14555	Up	0.854095	Encodes a chloroplast polynucleotide phosphorylase (PNPase). Involved in response to phosphorus (P) starvation. Mutants impaired in the expression of this gene have been selected through their resistance to fosmidomycin, a strong inhibitor of DXR, an enzyme of the methylerythritol-dependent IPP biosynthesis pathway. The pathway enzymes were upregulated in the mutant seedlings.	RESISTANT TO INHIBITION WITH FSM 10 (RIF10);PIGMENT DEFECTIVE 326 (PDE326);POLYNUCLEOTIDE PHOSPHORYLASE (PNP)	12.55	9.81	9.48	25.68	20.81	23.95
AT1G13740	1.14509	Up	0.826428	Encodes a member of a small plant-specific gene family whose members interact with ABI5 and appear to be involved in mediating stress responses. AFP2 mutants affect a number of ABA mediated processes such as germination and response to osmotic and sugar stress. AFP2 nuclear localization is stress dependent.	ABI FIVE BINDING PROTEIN 2 (AFP2)	7.93	6.19	5.54	12.53	16.18	14.77
AT1G18650	1.14491	Up	0.884919	Encodes a member of the X8-GPI family of proteins. It localizes to the plasmodesmata and is predicted to bind callose.	PLASMODESMATA CALLOSE-BINDING PROTEIN 3 (PDCB3)	42.01	26.43	48.54	89.39	79.79	89.5
AT5G23310	1.14478	Up	0.85379	Fe superoxide dismutase	FE SUPEROXIDE DISMUTASE 3 (FSD3);SUPEROXIDE DISMUTASE 3 (SOD3)	11.86	7.42	12.74	22.58	24.95	23.27
AT3G14110	1.14416	Up	0.887243	Encodes a novel coiled-coil, TPR domain containing protein that is localized to the chloroplast membrane and is involved in chlorophyll biosynthesis. Mutants accumulate protochlorophyllide, an intermediate in the chlorophyll biosynthesis pathway, in dark and release singlet oxygen in plastids in a controlled and non-invasive manner upon a dark/light shift.	FLUORESCENT IN BLUE LIGHT (FLU)	55.87	38.29	57.19	116.27	104.54	113.7
AT1G18250	1.14396	Up	0.860106	encodes a thaumatin-like protein	(ATLP-1)	14.31	8.29	14.71	31.07	27.68	23.7
AT3G50685	1.1439	Up	0.870142	anti-muellerian hormone type-2 receptor;(source:Araport11)		20.72	11.22	19.4	35.39	39.34	38.72
AT3G48670	1.14388	Up	0.809335	Encodes IDN2 (INVOLVED IN DE NOVO 2), a double-stranded RNA-binding protein involved in de novo methylation and small interfering RNA (siRNA)-mediated maintenance methylation. IND2 is a component of the RNA-directed DNA methylation pathway.	RNA-DIRECTED DNA METHYLATION 12 (RDM12);INVOLVED IN DE NOVO 2 (IDN2)	5.63	5.64	4.75	12.48	12.36	10.56
AT5G15230	1.14293	Up	0.894101	Encodes gibberellin-regulated protein GASA4. Promotes GA responses and exhibits redox activity.	GAST1 PROTEIN HOMOLOG 4 (GASA4)	2395.76	2294.83	2451.08	4821.99	5514.26	5434.67
AT5G02710	1.14246	Up	0.85289	zinc/iron-chelating domain protein;(source:Araport11)		12.65	6.46	12.35	23.33	24.32	21.8
AT3G01860	1.14227	Up	0.863019	hypothetical protein;(source:Araport11)		15.07	12.11	13.49	30.94	29.19	29.64
AT3G12080	1.14215	Up	0.881595	Encodes a putative plastid-targeted GTP-binding protein that is essential for embryogenesis and chloroplast development.	(ENGA-1);EMBRYO DEFECTIVE 2738 (emb2738)	31.29	25.35	32.88	67.93	62.57	67.08
AT2G05310	1.14194	Up	0.885257	transmembrane protein;(source:Araport11)		51.84	31.06	38.2	82.57	89.85	94.82
AT3G14420	1.14185	Up	0.892301	Encodes a glycolate oxidase that modulates reactive oxygen species-mediated signal transduction during nonhost resistance. The mRNA is cell-to-cell mobile.	GLYCOLATE OXIDASE 1 (GOX1)	177.04	103.83	176.32	345.14	312.95	350.76
AT3G51740	1.14135	Up	0.822059	encodes a leucine-repeat receptor kinase expressed in inflorescence meristem. Locus association was made from performing sequence analysis with IMK3 (MRLK) whose locus association was provided by the authors. The mRNA is cell-to-cell mobile.	INFLORESCENCE MERISTEM RECEPTOR-LIKE KINASE 2 (IMK2)	6.48	6.33	5.94	15.97	12.74	12.65
ATCG00890	1.14111	Up	0.838636	NADH dehydrogenase ND2	(NDHB.1)	9.45	5.92	8.57	17.71	17.36	17.73
ATCG01250	1.14111	Up	0.838636	NADH dehydrogenase ND2	(NDHB.2)	9.45	5.92	8.57	17.71	17.36	17.73
AT5G46640	1.14077	Up	0.811314	AT hook motif DNA-binding family protein;(source:Araport11)	AT-HOOK MOTIF NUCLEAR LOCALIZED PROTEIN 8 (AHL8)	5	4.68	6.76	14.7	10.89	10.66
AT3G46970	1.13932	Up	0.859331	Encodes a cytosolic alpha-glucan phosphorylase. In vitro, the enzyme has a preference for branched polysaccharides, such as glycogen.	ALPHA-GLUCAN PHOSPHORYLASE 2 (PHS2);ARABIDOPSIS THALIANA ALPHA-GLUCAN PHOSPHORYLASE 2 (ATPHS2)	13.28	11.41	12.1	27.49	26.46	27.09
AT2G28900	1.13916	Up	0.888203	Encodes AtOEP16, a 16-KDa plastid outer membrane protein involved in plastid import of protochlorophyllide oxidoreductase A. Predominantly expressed in leaves and is also inducible by cold treatment.	OUTER PLASTID ENVELOPE PROTEIN 16-L (ATOEP16-L);OUTER PLASTID ENVELOPE PROTEIN 16-1 (ATOEP16-1);OUTER PLASTID ENVELOPE PROTEIN 16-1 (OEP16-1);OUTER ENVELOPE PROTEIN 16 (OEP16)	67.55	41.72	61.67	114.8	135.9	125.8
AT1G06002	1.13783	Up	0.879722	Potential natural antisense gene, locus overlaps with AT1G06000		28.23	24.53	27.59	67.46	49.55	59.8
AT1G44446	1.1373	Up	0.881304	Encodes chlorophyllide <i>a</i> oxygenase which converts chlorophyllide <i>a</i> to chlorophyllide <i>b</i> by catalyzing two successive hydroxylations at the 7-methyl group of chlorophyllide <i>a</i> . Mutants are deficient in pigments that associate with thylakoid membrane proteins, lacking chlorophyll <i>b</i> and light-harvesting proteins of photosystem II. The protein was shown through cross…	CHLORINA 1 (CH1);ARABIDOPSIS THALIANA CHLOROPHYLL A OXYGENASE (ATCAO);CHLOROPHYLL A OXYGENASE (CAO)	33.85	24.84	30.05	67.77	57.51	69.92
AT3G19800	1.13725	Up	0.858444	Encodes the DUF177B version of the two DUF177 proteins in Arabidopsis. This version differs from DUF177A in containing a 23 aa insertion compared to the DUF177A sequence.	DOMAIN OF UNKNOWN FUNCTION 177 B (DUF177B)	15.72	7.36	13.04	29.44	22.46	27.55
AT2G26870	1.13721	Up	0.81665	non-specific phospholipase C2;(source:Araport11)	NON-SPECIFIC PHOSPHOLIPASE C2 (NPC2)	7.01	4.55	6.08	13.15	12.41	13.24
AT2G40490	1.13705	Up	0.883065	Uroporphyrinogen decarboxylase;(source:Araport11)	(HEME2)	41.83	28.09	30.68	73.45	71.28	76.52
AT5G27560	1.13695	Up	0.823171	DUF1995 domain protein, putative (DUF1995);(source:Araport11)		6.35	5.87	6.91	13.85	14.09	14.13
AT4G07825	1.13537	Up	0.891758	transmembrane protein;(source:Araport11)		132.07	100.57	144.89	297.52	259.65	272.17
AT4G36390	1.13533	Up	0.875147	Methylthiotransferase;(source:Araport11)		23.89	18.81	20.85	49.94	44.34	45.32
AT5G08540	1.13485	Up	0.876994	ribosomal RNA small subunit methyltransferase J;(source:Araport11)		24.73	20.19	26.93	50.52	51.58	55.68
AT3G10620	1.13454	Up	0.829619	Encodes a ppGpp pyrophosphohydrolase.	NUDIX HYDROLASE HOMOLOG 26 (NUDX26);NUDIX HYDROLASE HOMOLOG 26 (ATNUDX26)	9.15	4.19	7.89	11.87	17.79	16.95
AT5G49665	1.13413	Up	0.836008	Zinc finger (C3HC4-type RING finger) family protein;(source:Araport11)		8.47	6.83	8.05	16.68	17.79	16.78
ATCG00490	1.13402	Up	0.880602	large subunit of RUBISCO. Protein is tyrosine-phosphorylated and its phosphorylation state is modulated in response to ABA in Arabidopsis thaliana seeds.	(RBCL)	52.49	11.28	25.65	68.9	49.37	77.98
AT1G74070	1.13281	Up	0.812877	Cyclophilin-like peptidyl-prolyl cis-trans isomerase family protein;(source:Araport11)		6.75	4.37	5.94	13.92	12.84	10.65
AT1G21830	1.13146	Up	0.890109	hypothetical protein;(source:Araport11)		102.58	86.1	101.04	221.68	205.73	207.31
AT1G53800	1.13131	Up	0.864753	muscle M-line assembly protein;(source:Araport11)		16.49	13.36	14.7	33.23	31.96	32.4
AT4G35250	1.13129	Up	0.874955	HCF244 is a member of the atypical short-chain dehydrogenase/reductase superfamily, a modified group, which has lost enzyme activity.HCF244 interacts with unknown partners in a 200-400 kD membrane associated complex.	HIGH CHLOROPHYLL FLUORESCENCE PHENOTYPE 244 (HCF244)	28.41	16.86	20.12	48.29	41.39	53.56
AT5G45390	1.1305	Up	0.886759	One of several nuclear-encoded ClpPs (caseinolytic protease). Contains a highly conserved catalytic triad of Ser-type proteases (Ser-His-Asp). The name reflects nomenclature described in Adam et. al (2001). The mRNA is cell-to-cell mobile.	NUCLEAR-ENCODED CLP PROTEASE P4 (NCLPP4);CLP PROTEASE P4 (CLPP4)	62.58	45.77	51.09	122.34	111.77	114.96
AT5G10920	1.12948	Up	0.829474	L-Aspartase-like family protein;(source:Araport11)		8.24	6.76	6.3	16.6	15.33	14.67
AT4G38370	1.12864	Up	0.82662	Phosphoglycerate mutase family protein;(source:Araport11)		7.8	5.94	6.74	12.79	14.87	17.12
AT3G10405	1.12777	Up	0.867507	vacuolar acid trehalase;(source:Araport11)		18.37	12.23	18.48	33.86	34.52	38.87
ATCG00770	1.1275	Up	0.89185	chloroplast 30S ribosomal protein S8	RIBOSOMAL PROTEIN S8 (RPS8)	190	159.6	185.63	401.26	352.27	415.84
AT4G21445	1.12722	Up	0.838491	CRR9 gene encodes a novel stromal protein without any known functional domains or motifs. It is highly conserved in cyanobacteria and land plants but not in green algae.	CHLORORESPIRATORY REDUCTION 9 (CRR9)	9.11	6.16	9.3	19.68	16.54	17.45
AT1G15390	1.12639	Up	0.813836	encodes a peptide deformylase-like protein. Removes N-formyl groups, a prerequisite for the action of methionine aminopeptidase during protein synthesis. Targeted to mitochondria. Requires Zn for catalysis.	(ATDEF1);PEPTIDE DEFORMYLASE 1A (PDF1A)	7.4	4.77	5.25	13.83	12.02	12.18
AT2G41720	1.12584	Up	0.803456	Encodes a pentatricopeptide repeat protein that is essential for trans-splicing of a chloroplast small ribosomal subunit transcript.	EMBRYO DEFECTIVE 2654 (EMB2654)	6.05	4.48	4.94	11.08	11.95	10.73
AT3G23940	1.12551	Up	0.850394	Encodes a member of the dihydroxyacid dehydrates family of proteins that encode enzymes involved in branched chain amino acid biosynthesis. Loss of function mutations have significantly reduced transmission and fertility due to defects in male and female gametophyte development and embryo lethality. Mutants have increased sensitivity to abiotic stressors which may be partially compensated by addi…	DIHYDROXYACID DEHYDRATASE (DHAD)	10.48	10.67	9.71	23.44	22.96	20.93
AT2G28790	1.12487	Up	0.874671	Pathogenesis-related thaumatin superfamily protein;(source:Araport11)		26.48	14.28	26.16	53.76	46.19	45.99
AT5G42480	1.12398	Up	0.821569	Shows homology to the cyanobacterial cell division protein Ftn2, mutant only has two mesophyll cell chloroplasts. Protein was localized to a ring at the center of the chloroplasts. Probably involved in functions in the assembly and/or stabilization of the plastid-dividing FtsZ ring, inhibiting FtsZ filament formation in the chloroplast.	ACCUMULATION AND REPLICATION OF CHLOROPLASTS 6 (ARC6)	6.96	6.04	6.39	15.78	13.71	12.77
AT4G14870	1.12219	Up	0.857246	Encodes a component of the thylakoid-localized Sec system involved in the translocation of cytoplasmic proteins into plastid. The mRNA is cell-to-cell mobile.	(SECE1)	13.9	11.52	11.52	27.37	26.79	26.25
AT3G49290	1.12184	Up	0.855233	One of four ABI-like proteins.	ABL INTERACTOR-LIKE PROTEIN 2 (ABIL2)	10.56	9.62	15	27.23	23.31	26.02
AT3G01142	1.12174	Up	0.819285	Potential natural antisense gene, locus overlaps with AT3G01140		7.33	4.8	6.78	13.28	14.87	13
AT1G23740	1.12168	Up	0.857584	AOR is an alkenal/one oxidoreductase that acts on compounds with unsaturated alpha,beta-carbonyls. The activity of this enzyme with a number of substrates, including acrolein and 3-buten-2-one, was demonstrated in vitro using a truncated form of the protein that lacked approximately 80 of the first amino acids. This protein appears to localize to the chloroplast where it likely helps to maintain …	ALKENAL/ONE OXIDOREDUCTASE (AOR)	16.45	8.86	12.02	25.91	27.51	27.81
AT1G49130	1.11996	Up	0.889454	B-box type zinc finger protein with CCT domain-containing protein;(source:Araport11)	B-BOX DOMAIN PROTEIN 17 (BBX17)	114.52	80.05	100.56	219.8	224.19	197.45
AT3G02690	1.1194	Up	0.86043	Nucleotide/sugar transporter family protein		16.43	9.7	14.32	29.21	28.15	30.52
AT5G57170	1.11829	Up	0.866316	Tautomerase/MIF superfamily protein;(source:Araport11)		19.64	12.75	16.41	36.7	36.25	32.99
AT4G09040	1.11803	Up	0.877213	RNA-binding (RRM/RBD/RNP motifs) family protein;(source:Araport11)		29.3	21.09	26.91	57.82	55	54.96
AT1G68190	1.11687	Up	0.883767	B-box zinc finger family protein;(source:Araport11)	B-BOX DOMAIN PROTEIN 27 (BBX27)	48.12	30.75	45.57	89.58	84.69	95.61
AT5G20630	1.11678	Up	0.892559	Encodes a germin-like protein. Its transcripts are more abundant in RNA from leaves collected in the evening, suggesting some kind of circadian regulation.	GERMIN-LIKE PROTEIN 3 (GLP3); (GLP3A);GERMIN 3 (GER3);ARABIDOPSIS THALIANA GERMIN 3 (ATGER3); (GLP3B)	1268.15	659.79	1116.72	2322.44	2034.55	2245.72
AT4G33470	1.11606	Up	0.800689	Encodes HDA14, a member of the histone deacetylase family proteins that can deacetylate a-tubulin, associates with a/b-tubulin and is retained on GTP/taxol-stabilized microtubules, at least in part, by direct association with the PP2A-A2 subunit. The association of a histone deacetylase with PP2A suggests a direct link between protein phosphorylation and acetylation.	(ATHDA14);HISTONE DEACETYLASE 14 (hda14)	4.57	4.41	6.36	10.45	11.44	11.36
AT2G40760	1.11532	Up	0.845872	Rhodanese/Cell cycle control phosphatase superfamily protein;(source:Araport11)		9.39	8.45	11.06	21.71	20.33	20.57
AT2G46910	1.11526	Up	0.855273	Plastid-lipid associated protein PAP / fibrillin family protein;(source:Araport11)		13.54	9.36	12.63	24.8	25.31	26.86
AT1G06000	1.11485	Up	0.875816	encodes a flavonol-7-O-rhamnosyltransferase involved in the formation of rhamnosylated flavonols	(UGT89C1)	24.62	23.16	26.32	55.05	50.13	55.3
AT1G54780	1.11441	Up	0.887004	Encodes a thylakoid lumen protein regulating photosystem II repair cycle. Has acid phosphatase activity. The mRNA is cell-to-cell mobile.	(ATTLP18.3);THYLAKOID LUMEN PROTEIN 18.3 (TLP18.3)	79.6	47.57	74.08	165.96	129.03	140.73
AT5G15390	1.11397	Up	0.815955	tRNA/rRNA methyltransferase (SpoU) family protein;(source:Araport11)		7.21	5.27	5.95	12.7	14.72	12.47
AT1G64680	1.11293	Up	0.873029	beta-carotene isomerase D27;(source:Araport11)		24.12	15.99	24.86	42.46	48.14	49.92
ATCG00070	1.11284	Up	0.880305	PSII K protein	PHOTOSYSTEM II REACTION CENTER PROTEIN K PRECURSOR (PSBK)	36.8	14.82	46.28	86.39	71.6	53.74
AT1G11870	1.11222	Up	0.849136	Seryl-tRNA synthetase targeted to chloroplasts and mitochondria. Its inactivation causes developmental arrest of chloroplasts and mitochondria in Nicotiana benthamiana.	SERYL-TRNA SYNTHETASE (SRS); (ATSRS)	10.56	8.86	11.92	24.64	20.62	22.49
AT1G15250	1.11218	Up	0.861728	Zinc-binding ribosomal protein family protein;(source:Araport11)		12.91	15.01	15.18	28.34	35.56	29.27
AT1G07010	1.11213	Up	0.842681	Calcineurin-like metallo-phosphoesterase superfamily protein;(source:Araport11)	(ATSLP1);SHEWENELLA-LIKE PROTEIN PHOSPHATASE 1 (SLP1)	10.42	7.46	9.71	20.07	18.72	20.85
AT2G36990	1.11209	Up	0.867282	Encodes a general sigma factor in chloroplasts and is probably responsible for the recognition of sigma 70 type standard bacteria-type multi-subunit RNA polymerase (PEP) promoters in young cotyledons. It is a substrate for regulatory phosphorylation by cpCK2, a nuclear-coded plastid-targeted casein kinase 2, that has been implicated as a key component in plant sigma factor phosphorylation and tra…	RNAPOLYMERASE SIGMA-SUBUNIT F (SIGF);SIGMA FACTOR 6 (SIG6);SIGMA FACTOR 6 (ATSIG6); (SOLDAT8)	21.94	12.89	16.97	38.02	35.7	38.25
AT5G64650	1.11027	Up	0.855551	Ribosomal protein L17 family protein;(source:Araport11)		11.93	10.34	14.24	25.65	26.17	27
AT2G21530	1.10904	Up	0.875419	SMAD/FHA domain-containing protein;(source:Araport11)		30.67	15.31	26.88	54.09	43.63	59.44
AT4G34830	1.10719	Up	0.835684	Encodes MRL1, a conserved pentatricopeptide repeat protein, required for stabilization of rbcL mRNA.	PIGMENT DEFECTIVE 346 (PDE346);MATURATION OF RBCL 1 (MRL1)	10.14	6.47	7.96	18.34	16.68	17.91
AT5G55120	1.10684	Up	0.868117	Encodes a GDP-L-galactose phosphorylase, with similar biochemical properties as VTC2.	VITAMIN C DEFECTIVE 5 (VTC5)	18.87	17.28	17.58	37.4	39.36	38.96
AT5G48010	1.10661	Up	0.886322	Encodes an oxidosqualene cyclase involved in the biosynthesis of thalianol, a tricyclic triterpenoid of unknown function. Overexpression of THAS leads to dwarfing in the aerial tissues of Arabidopsis plants, but increases their root length. THAS is part of a small operon-like cluster of genes (with At5g48000 (THAH) and At5g47990 (THAD)) involved in thalianol metabolism.	THALIANOL SYNTHASE (THAS);ARABIDOPSIS THALIANA THALIANOL SYNTHASE 1 (AtTHAS1);THALIANOL SYNTHASE 1 (THAS1)	62.09	68.06	53.69	112.41	150.51	132.96
AT1G05385	1.10599	Up	0.830976	Encodes a Psb27 homolog involved in photosystem II biogenesis.	(Psb27-H1);LOW PSII ACCUMULATION 19 (LPA19)	8.81	5.35	8.73	15.15	15.64	18.48
AT3G04630	1.10561	Up	0.8647	Member of a small gene family which have a KLEEK domain which may be involved in protein- protein interactions. Over expression of WDL1 results in abnormal root development.	WVD2-LIKE 1 (WDL1)	16.9	12.55	18.41	34.67	33.78	34.54
AT4G37240	1.10398	Up	0.806898	HTH-type transcriptional regulator;(source:Araport11)		5.41	4.47	6.98	10.95	14.26	11.03
AT4G17740	1.10391	Up	0.85377	Peptidase S41 family protein;(source:Araport11)		12.83	9.11	13.81	24.86	26.28	25.7
AT5G07020	1.10316	Up	0.881013	Encodes an integral thylakoid membrane protein that interacts with PSII core complexes and contributes to the maintenance of PSII homeostasis upon exposure to photoinhibitory light conditions by participating in the protection and stabilization of PSII under photoinhibitory stress.	MAINTENANCE OF PSII UNDER HIGH LIGHT 1 (MPH1)	39.53	27.03	43.19	86.43	67.55	81.79
AT3G25830	1.10315	Up	0.876359	Encodes the monoterpene 1,8-cineole synthase, atTPS-Cin. This polypeptide was also shown to synthesize other monoterpenes albeit in minor quantities. The same polypeptide is encoded at two different loci, the result of gene duplication: at3g25820 and at3g25830.	TERPENE SYNTHASE-LIKE SEQUENCE-1,8-CINEOLE (ATTPS-CIN); (TPS27);"TERPENE SYNTHASE-LIKE SEQUENCE-1,8-CINEOLE" (TPS-CIN);TERPENE SYNTHASE-LIKE SEQUENCE-1,8-CINEOLE (TPS-CIN)	22.27	30.45	27.56	52.21	65.82	54.43
ATCG01020	1.1026	Up	0.890818	encodes a chloroplast ribosomal protein L32, a constituent of the large subunit of the ribosomal complex	RIBOSOMAL PROTEIN L32 (RPL32)	463.02	207.78	318.33	714.34	692.61	717.12
AT5G52520	1.10169	Up	0.854631	Encodes a chloroplast and mitochondria localized prolyl-tRNA synthetase.	OVULE ABORTION 6 (OVA6); (ATPRORS-ORG);PROLYL-TRNA SYNTHETASE ORGANELLAR (PRORS-ORG);PROLYL-TRNA SYNTHETASE 1 (PRORS1)	14.77	10.16	11.63	27.9	25.23	25.33
AT5G02450	1.10137	Up	0.886442	Ribosomal protein L36e family protein;(source:Araport11)		71.42	60.49	72.71	145.66	150.59	142.78
AT1G06360	1.10094	Up	0.885899	Fatty acid desaturase family protein;(source:Araport11)		70.48	59.98	58.72	127.56	137.28	140.94
AT4G02770	1.10083	Up	0.891036	Encodes a protein predicted by sequence similarity with spinach PsaD to be photosystem I reaction center subunit II (PsaD1)	PHOTOSYSTEM I SUBUNIT D-1 (PSAD-1)	523.94	310.13	507.3	1064.23	842.63	970.09
AT1G65230	1.10062	Up	0.86662	transmembrane protein, putative (DUF2358);(source:Araport11)		18.18	12.82	21.4	41.65	32.35	38.37
AT1G50450	1.0999	Up	0.8324	Saccharopine dehydrogenase;(source:Araport11)		9.66	6.26	7.79	15.26	16.83	18.73
AT5G13100	1.09942	Up	0.872016	Gap junction beta-4 protein;(source:Araport11)		22.94	20.26	21.7	41.53	48.95	48.58
AT1G32080	1.09918	Up	0.877345	Encodes a plant LrgAB/CidAB protein localized to the chloroplast envelope that is involved in chloroplast development, carbon partitioning and leaf senescence. The gene may have evolved from gene fusion of bacterial lrgA and lrgB.	(LrgB); (PLGG1); (PLGG); (AtLrgB)	34.22	19.91	31.31	59.22	56.67	67.15
AT3G51870	1.09855	Up	0.804621	Mitochondrial substrate carrier family protein;(source:Araport11)		5.03	5.51	6.01	11.5	13.3	10.64
AT4G28080	1.09772	Up	0.885601	Encodes REDUCED CHLOROPLAST COVERAGE 2 (REC2). Along with REC1 and REC3 it contributes to establishing the size of the chloroplast compartment.	REDUCED CHLOROPLAST COVERAGE 2 (REC2)	66.53	49.09	66.25	145.84	109.75	133.64
AT1G02150	1.09707	Up	0.879841	Tetratricopeptide repeat (TPR)-like superfamily protein;(source:Araport11)		40.5	26.24	33.98	72.54	72.74	70.18
AT3G59040	1.09676	Up	0.828745	Tetratricopeptide repeat (TPR)-like superfamily protein;(source:Araport11)		9.03	6.98	6.55	15.57	17.18	15.5
AT2G36885	1.09665	Up	0.826064	translation initiation factor;(source:Araport11)		9.16	5.16	7.33	14.86	14.55	16.89
AT1G68010	1.09498	Up	0.887064	Encodes hydroxypyruvate reductase.	HYDROXYPYRUVATE REDUCTASE (HPR)	97.93	67.83	101.32	200.61	177.6	192.3
AT5G44650	1.09484	Up	0.876326	Encodes a nucleus-encoded thylakoid protein, cooperates with the plastid-encoded Ycf3 protein in photosystem i assembly. Also induces tolerance to multiple environmental stresses and reduces photooxidative damage.	CHLOROPLAST PROTEIN-ENHANCING STRESS TOLERANCE (CEST);YCF3-INTERACTING PROTEIN 1 (Y3IP1);ARABIDOPSIS THALIANA CHLOROPLAST PROTEIN-ENHANCING STRESS TOLERANCE (AtCEST)	32.77	20.11	31.23	61.38	57.44	60.83
AT4G02990	1.09476	Up	0.816822	Encodes BELAYA SMERT (BSM), a plastid-localized protein homologous to mitochondrial transcription termination factors (mTERF) found in animal. Mutant bsm cells are albino, are compromised in growth, and suffer defects in global plastidic gene expression. The mRNA is cell-to-cell mobile.	RUGOSA 2 (RUG2);BELAYA SMERT (BSM)	7.54	5.62	6.21	12.68	14.22	14.47
AT3G50790	1.09456	Up	0.827236	esterase/lipase/thioesterase family protein;(source:Araport11)		7.84	6.22	8.23	15.94	14.19	17.47
AT1G07770	1.0938	Up	0.886051	Encodes cytoplasmic ribosomal protein S15a.	RIBOSOMAL PROTEIN S15A (RPS15A)	77.82	68.66	70.86	139.81	158.76	165.31
ATCG01070	1.09367	Up	0.836094	NADH dehydrogenase ND4L	(NDHE)	12.27	8.57	4.8	26.55	14.28	13.89
AT4G34620	1.09299	Up	0.889573	Encodes ribosomal protein S16, has embryo-defective lethal mutant phenotype	SMALL SUBUNIT RIBOSOMAL PROTEIN 16 (SSR16)	217.28	166.2	231.86	419.27	451.08	442.27
AT5G14520	1.09217	Up	0.871758	Encodes a nucleolar protein that plays an essential role in cell growth and survival through its regulation of ribosome biogenesis and mitotic progression.	PESCADILLO (PES)	24.79	21.16	20.52	48.8	46.58	46.33
AT3G27280	1.09209	Up	0.827706	Part of protein complexes that are necessary for proficient mitochondrial function or biogenesis, thereby supporting cell division and differentiation in apical tissues	PROHIBITIN 4 (ATPHB4);PROHIBITIN 4 (PHB4)	7.97	7.73	6.83	16.15	16.13	15.75
AT5G26820	1.09053	Up	0.87898	Mutations in MAR1 confer resistance, while MAR1 overexpression causes hypersensitivity to multiple aminoglycoside antibiotics. Localizes to the chloroplast envelope. MAR1 may act as a plastid transporter involved in cellular iron homeostasis. The mRNA is cell-to-cell mobile.	(RTS3);MULTIPLE ANTIBIOTIC RESISTANCE 1 (MAR1);IRON REGULATED 3 (IREG3)	35.18	25.22	39.27	72.3	66.66	73.29
AT5G06060	1.08906	Up	0.855194	NAD(P)-binding Rossmann-fold superfamily protein;(source:Araport11)		13.4	10.29	14.63	26.41	30.51	24.6
AT1G17100	1.08872	Up	0.874379	SOUL heme-binding family protein;(source:Araport11)	(ATHBP1);HAEM-BINDING PROTEIN 1 (HBP1)	29.34	17.46	28.56	47.37	51.2	61.71
AT3G04860	1.08801	Up	0.812929	hypothetical protein (DUF868);(source:Araport11)		7.03	5.82	5.75	12.14	14.42	12.98
AT5G59250	1.08737	Up	0.808911	Major facilitator superfamily protein;(source:Araport11)	(HP59)	7.49	4.65	5.56	11.44	11.68	14.49
AT4G09730	1.08702	Up	0.848083	Encodes RH39, a DEAD-box protein involved in the introduction of the hidden break into the 23S rRNA in the chloroplasts. Recombinant RH39 binds to the 23S rRNA in a segment adjacent to the stem-loop creating the hidden break target loop in a sequence-dependent manner. Has ATP-hydrolyzing activity at a Kcat of 5.3 /min in the presence of rRNA sequence. Mutants have drastically reduced level of lev…	RH39 (RH39)	12.31	9.63	10.55	24.38	20.62	24.02
AT1G78180	1.08665	Up	0.822198	Mitochondrial substrate carrier family protein;(source:Araport11)		7.34	6.28	7.38	15.48	13.68	15.44
AT1G16350	1.08657	Up	0.861781	Aldolase-type TIM barrel family protein;(source:Araport11)		16.76	14.68	14.97	31.38	37.28	29.9
AT1G60550	1.08654	Up	0.87524	enoyl-CoA hydratase/isomerase D;(source:Araport11)	ENOYL-COA HYDRATASE/ISOMERASE D (ECHID); (DHNS)	30.52	19.51	29.47	55.71	55.86	57.26
AT1G64720	1.08635	Up	0.890268	membrane related protein CP5	(CP5)	414.59	315.71	387.07	826.57	761.45	784.56
AT5G38410	1.08564	Up	0.890751	Encodes a member of the Rubisco small subunit (RBCS) multigene family: RBCS1A (At1g67090), RBCS1B (At5g38430), RBCS2B (At5g38420), and RBCS3B (At5g38410). Functions to yield sufficient Rubisco content for leaf photosynthetic capacity.	RUBISCO SMALL SUBUNIT 3B (RBCS3B);RIBULOSE BISPHOSPHATE CARBOXYLASE SMALL CHAIN 1A (RBCS1A)	1393.53	707.56	1368.62	2633.33	2074.61	2655.87
AT5G28500	1.08494	Up	0.873274	rubisco accumulation factor-like protein;(source:Araport11)		30.42	18.34	25.28	57.43	53	46.63
AT2G24820	1.08472	Up	0.853499	translocon at the inner envelope membrane of chloroplasts 55-II;(source:Araport11)	TRANSLOCON AT THE INNER ENVELOPE MEMBRANE OF CHLOROPLASTS 55 (AtTic55);TRANSLOCON AT THE INNER ENVELOPE MEMBRANE OF CHLOROPLASTS 55 (Tic55);TRANSLOCON AT THE INNER ENVELOPE MEMBRANE OF CHLOROPLASTS 55-II (TIC55-II)	14.97	10.57	11.99	28.54	24.52	26.54
AT3G21560	1.08468	Up	0.875915	Encodes a protein with sinapic acid:UDP-glucose glucosyltransferase activity. Mutants defective in this gene are hyper-fluorescent (which accumulate in their trichomes a compound that is likely to be 3',5'-dimethoxynaringenin chalcone or sinapoyltriacetic acid lactone, potential products of the concerted action of 4-coumarate CoA ligase and chalcone synthase on sinapic acid). Also shown to be req…	(BRT1);UDP-GLUCOSYL TRANSFERASE 84A2 (UGT84A2);BRIGHT TRICHOMES 1 (BRT1)	33.07	27.1	26.18	66.23	58.7	58.21
AT1G76450	1.08382	Up	0.873717	Photosystem II reaction center PsbP family protein;(source:Araport11)		25.98	22.18	27.57	52.82	51.15	56.55
AT4G02510	1.08372	Up	0.885276	An integral membrane GTPase that functions as a transit-sequence receptor required for the import of proteins necessary for chloroplast biogenesis. Located in the outer chloroplast membrane. Phosphorylation of the G-domains regulate translocon assembly. The mRNA is cell-to-cell mobile.	TRANSLOCON AT THE OUTER ENVELOPE MEMBRANE OF CHLOROPLASTS 159 (TOC159);TRANSLOCON AT THE OUTER ENVELOPE MEMBRANE OF CHLOROPLASTS 86 (TOC86); (ATTOC159);TRANSLOCON AT THE OUTER ENVELOPE MEMBRANE OF CHLOROPLASTS 160 (TOC160);PLASTID PROTEIN IMPORT 2 (PPI2)	77.86	62.26	73.29	159.9	143.05	149.37
AT3G18960	1.08252	Up	0.817286	AP2/B3-like transcriptional factor family protein;(source:Araport11)		7.33	5.43	7.2	14.95	14.75	12.57
AT5G35790	1.08141	Up	0.863774	Encodes a plastidic glucose-6-phosphate dehydrogenase that is sensitive to reduction by DTT and whose mRNA is more prevalent in developing organs but absent in the root.	GLUCOSE-6-PHOSPHATE DEHYDROGENASE 1 (G6PD1)	20.14	13.72	17.13	37.07	33.69	37.14
AT4G18730	1.081	Up	0.879974	encodes a cytosolic ribosomal protein L16, which is a constituent of 60S large ribosomal complex. Gene is expressed in root and shoot apical meristems and in lateral root primordia. Expression in lateral root primordia is induced by auxin.	RIBOSOMAL PROTEIN L16B (RPL16B)	44.78	30.3	40.41	73.14	86.15	85.03
AT4G26110	1.08099	Up	0.879576	Encodes a member of a small gene family of proteins with similarity to nucleosome assembly proteins.May function in nucleotide excision repair. Loss of function mutations have no obvious visible phenotypes but do seem to affect transcription of NER related genes. The mRNA is cell-to-cell mobile. Plants mutated in three ubiquitously expressed NAP1 genes (NAP1;1~NAP1;3) and organ-specifically expre…	ARABIDOPSIS THALIANA NUCLEOSOME ASSEMLY PROTEIN 1;1 (ATNAP1;1);NUCLEOSOME ASSEMBLY PROTEIN1;1 (NAP1;1)	35.84	35.67	40.1	77.8	83.77	74.54
ATCG00530	1.07846	Up	0.849891	CemA-like proton extrusion protein-like protein;(source:Araport11)	(YCF10)	17.44	6.23	11.04	25.72	21.06	26.52
AT3G23830	1.07839	Up	0.806806	encodes a glycine-rich RNA binding protein. Gene expression is induced by cold and reduced by ionic (salt) and non-ionic (mannitol) osmotic stress. Lines overexpressing the gene are slightly more tolerant to osmotic stress during germination.	(GR-RBP4);RNA-BINDING GLYCINE-RICH PROTEIN A4 (RBGA4); (AtGRP4);GLYCINE-RICH RNA-BINDING PROTEIN 4 (GRP4)	5.24	5.91	6.49	11.16	14.46	11.63
AT3G02080	1.07837	Up	0.88662	Ribosomal protein S19e family protein;(source:Araport11)		104.72	77.15	102.58	193.04	206.34	201.28
AT5G16400	1.07811	Up	0.869096	Encodes an f-type thioredoxin (Trx-f2) localized in chloroplast stroma.	(ATF2);THIOREDOXIN F2 (TRXF2)	23.68	15.78	22.73	44.71	40.99	45.6
AT5G16980	1.07755	Up	0.867878	Zinc-binding dehydrogenase family protein;(source:Araport11)		22.75	14.56	21.99	36.88	42.31	45.96
AT1G03760	1.07671	Up	0.803456	Prefoldin chaperone subunit family protein;(source:Araport11)		5.33	5.85	5.85	13.45	11.05	11.42
AT1G26220	1.07663	Up	0.822648	Acyl-CoA N-acyltransferases (NAT) superfamily protein;(source:Araport11)		8.18	6.75	6.61	15.81	14.45	15.17
AT1G19600	1.07496	Up	0.878126	pfkB-like carbohydrate kinase family protein;(source:Araport11)		35.98	31.39	38.57	69.32	77.35	76.51
AT3G57150	1.07412	Up	0.86337	Encodes a putative pseudouridine synthase (NAP57).	HOMOLOGUE OF NAP57 (NAP57); (AtNAP57); (CBF5); (AtCBF5)	19.31	14.16	18.41	37.71	38.4	33.12
AT5G24490	1.07393	Up	0.885819	30S ribosomal protein;(source:Araport11)		107.46	79.91	91.24	201.73	191.82	192.97
AT4G32320	1.07388	Up	0.831122	Encodes a cytosolic ascorbate peroxidase APX6. Ascorbate peroxidases are enzymes that scavenge hydrogen peroxide in plant cells. Eight types of APX have been described for Arabidopsis: three cytosolic (APX1, APX2, APX6), two chloroplastic types (stromal sAPX, thylakoid tAPX), and three microsomal (APX3, APX4, APX5) isoforms.	ASCORBATE PEROXIDASE 6 (APX6)	9.7	6.22	8.82	15.63	17.72	18.73
AT5G28750	1.07321	Up	0.878259	Bacterial sec-independent translocation protein mttA/Hcf106;(source:Araport11)		34.28	29.66	43.26	79.89	71.85	73.82
AT3G04790	1.07309	Up	0.850844	Ribose 5-phosphate isomerase, type A protein;(source:Araport11)	EMBRYO DEFECTIVE 3119 (EMB3119)	14.3	10.52	11.55	24.34	25.72	26.46
AT4G37930	1.07293	Up	0.884436	Encodes a protein with mitochondrial serine hydroxymethyltransferase activity, which functions in the photorespiratory pathway, catalyzes the conversion of serine and tetrahydrofolate to glycine and 5,10-methylene tetrahydrofolate. Involved in controlling cell damage caused by abiotic stress, such as high light and salt and the hypersensitive defense response of plants.	SERINE TRANSHYDROXYMETHYLTRANSFERASE (STM);SERINE TRANSHYDROXYMETHYLTRANSFERASE 1 (SHM1);SERINE HYDROXYMETHYLTRANSFERASE 1 (SHMT1)	85.83	52.24	72.54	159.05	132.01	152
AT5G19510	1.07274	Up	0.887971	Translation elongation factor EF1B/ribosomal protein S6 family protein;(source:Araport11)		195.29	153.09	204.31	351.7	413.3	397.54
AT1G27400	1.0726	Up	0.886746	Ribosomal protein L22p/L17e family protein;(source:Araport11)		120.69	101.92	131.08	239.87	262.63	241.39
AT5G58330	1.07241	Up	0.880384	lactate/malate dehydrogenase family protein;(source:Araport11)	NADP-DEPENDENT MALATE DEHYDROGENASE (NADP-MDH)	49.61	31.43	47.57	99.86	80.87	89.73
AT1G49975	1.07184	Up	0.871261	photosystem I reaction center subunit N;(source:Araport11)		25	21.71	24	53.05	46.47	49.12
AT1G25260	1.07145	Up	0.878464	Ribosomal protein L10 family protein;(source:Araport11)		39.26	31.4	38.55	71.88	79.74	77.89
AT3G06510	1.06937	Up	0.854359	Encodes a protein with beta-glucosidase and galactosyltransferase activity, mutants show increased sensitivity to freezing. Though it is classified as a family I glycosyl hydrolase, it has no hydrolase activity in vitro.	SENSITIVE TO FREEZING 2 (SFR2)	14.64	10.74	14.41	26.88	27.67	28.95
AT2G28950	1.06922	Up	0.883959	Encodes an expansin. Naming convention from the Expansin Working Group (Kende et al, 2004. Plant Mol Bio). Involved in the formation of nematode-induced syncytia in roots of Arabidopsis thaliana.	ARABIDOPSIS THALIANA TEXPANSIN 6 (ATEXP6);EXPANSIN A6 (ATEXPA6); (ATHEXP ALPHA 1.8);EXPANSIN A6 (EXPA6)	76.67	56.38	63.49	130.44	138.86	143.1
AT1G51400	1.06777	Up	0.888805	Photosystem II 5 kD protein;(source:Araport11)		350.99	239.27	324.68	600.73	610.02	707.14
AT1G01790	1.0677	Up	0.839153	Encodes a member of the cation/proton antiporters-2 antiporter superfamily, the K efflux antiporter KEA1 that is localized to the chloroplast envelope.	K+ EFFLUX ANTIPORTER 1 (ATKEA1);K+ EFFLUX ANTIPORTER 1 (KEA1)	11.64	8.31	8.67	19.42	17.74	22.83
AT1G03687	1.06746	Up	0.819543	DTW domain-containing protein;(source:Araport11)		8.09	4.77	8.24	14.61	13.7	15.91
AT5G35970	1.06714	Up	0.846177	P-loop containing nucleoside triphosphate hydrolases superfamily protein;(source:Araport11)		12.9	8.91	11.04	22.89	19.86	26.08
AT5G13730	1.06705	Up	0.843456	Encodes sigma 4 factor, involved in regulating the activity of the plastid-encoded RNA polymerase PEP. Regulates the overall quantity of NDH complexes and thus influences NDH activity.	(SIGD);SIGMA FACTOR 4 (SIG4)	10.72	8.71	11.68	22.51	21.53	21.14
AT1G07830	1.06676	Up	0.828507	ribosomal protein L29 family protein;(source:Araport11)		7.23	7.74	9.1	15.81	18.72	15.89
AT3G20230	1.06672	Up	0.878921	Ribosomal L18p/L5e family protein;(source:Araport11)		42.76	30.38	40.63	83.37	74.32	80.62
AT3G28900	1.06662	Up	0.873658	Ribosomal protein L34e superfamily protein;(source:Araport11)		28.84	26.34	24.91	54.64	58.18	54.93
AT1G14030	1.06653	Up	0.800086	Encodes a lysine methyltransferase whose main soluble physiological substrates are chloroplastic fructose 1,6-bisphosphate aldolases, FBA1, FBA2, and FBA3. Lysines near the C-terminal end of the target proteins are trimethylated.	LYSINE METHYLTRANSFERASE (LSMT)-LIKE (LSMT-L)	7.41	3.37	5.96	11.84	11.93	11.29
AT2G47420	1.06606	Up	0.876591	Encodes a putative rRNA dimethyltransferase.	ADENOSINE DIMETHYL TRANSFERASE 1A (DIM1A)	32.91	26.59	36.22	68.31	69.58	62.52
AT4G31850	1.06562	Up	0.808785	encodes a protein containing 27 pentatrico-peptide repeat (PPR) motifs	PROTON GRADIENT REGULATION 3 (PGR3)	7.15	4.63	6.7	13.15	12.44	13.09
ATCG00700	1.06538	Up	0.84713	PSII low MW protein	PHOTOSYSTEM II REACTION CENTER PROTEIN N (PSBN)	16.29	10.61	6.75	23.93	18.17	28.32
AT1G22700	1.06534	Up	0.875061	Encodes a TPR protein with homology to Ycf37 from Synechocystis that is localized to the thylakoid membrane and is involved in photosystem I biogenesis.	(PYG7)	31.32	22.36	33.84	58.04	59.86	65.25
AT1G63660	1.06472	Up	0.845323	GMP synthase (glutamine-hydrolyzing), putative / glutamine amidotransferase;(source:Araport11)		11.77	10.38	10.65	23	22.85	22.76
AT3G17465	1.06452	Up	0.818504	encodes a putative L3 ribosomal protein targeted to the plastid.	RIBOSOMAL PROTEIN L3 PLASTID (RPL3P)	7.15	7.05	6.9	14.94	15.07	14.12
AT3G52380	1.06445	Up	0.868732	Encodes a chloroplast RNA-binding protein that stabilizes chloroplast RNAs as evidenced by analyses of transcript accumulation in null mutants. Essential for seedling development (albino, strongly retarded growth even on sucrose-containing medium).	PIGMENT DEFECTIVE 322 (PDE322);CHLOROPLAST RNA-BINDING PROTEIN 33 (CP33)	23.88	16.85	25.26	51.92	42.73	43.36
AT4G25740	1.0644	Up	0.873254	RNA binding Plectin/S10 domain-containing protein;(source:Araport11)		33.25	20.98	27.59	53.42	57.43	60.26
AT4G37980	1.0639	Up	0.858775	cinnamyl alcohol dehydrogenase 7;(source:Araport11)	ELICITOR-ACTIVATED GENE 3-1 (ELI3-1);CINNAMYL-ALCOHOL DEHYDROGENASE 7 (CAD7); (ATCAD7);ELICITOR-ACTIVATED GENE 3 (ELI3)	16.58	12.07	17.5	32.1	31.3	33.08
AT5G52420	1.06389	Up	0.857643	transmembrane protein;(source:Araport11)	PSI-INTERACTING ROOT-CELL ENRICHED 3 (PRCE3)	15.67	11.41	17.53	34.44	30.45	28.37
AT2G31070	1.06383	Up	0.860569	TCP family protein involved in heterchronic regulation of leaf differentiation.	TCP DOMAIN PROTEIN 10 (tcp10)	20.11	12.01	16.73	34.84	31.51	35.77
ATCG00650	1.06242	Up	0.857398	chloroplast-encoded ribosomal protein S18	RIBOSOMAL PROTEIN S18 (RPS18)	21.13	8.23	15.08	38.12	24.14	30.55
AT1G57720	1.06237	Up	0.88668	Translation elongation factor EF1B, gamma chain;(source:Araport11)		156.06	126.16	148.83	298.78	294.33	307.08
AT2G39140	1.06106	Up	0.842939	Suppressor of var2 variegation phenotype. Chloroplast localized. Loss of function mutant has defects in chloroplast protein translation and rRNA processing. Similar in sequence to pseudouridine synthase proteins.	PIGMENT DEFECTIVE 328 (PDE328);SUPPRESSOR OF VARIEGATION 1 (SVR1)	12.04	8.7	10.72	23.87	20.7	21.07
AT3G07050	1.06073	Up	0.862277	Arabidopsis NSN1 encodes a nucleolar GTP- binding protein and is required for maintenance of inflorescence meristem identity and floral organ development.	NUCLEOSTEMIN-LIKE 1 (NSN1)	17.57	17.47	17.06	35.55	40.29	32.84
AT3G63510	1.06016	Up	0.827355	FMN-linked oxidoreductases superfamily protein;(source:Araport11)		8.25	6.68	9.14	16.85	15.32	18.02
AT4G00030	1.05944	Up	0.857358	Plastid-lipid associated protein PAP / fibrillin family protein;(source:Araport11)		15.11	14.54	14.93	33.13	26.95	32.83
AT1G32200	1.0591	Up	0.855074	Encodes a chloroplast glycerol-3-phosphate acyltransferase.Involved in the biosynthesis of chloroplast phosphatidylglycerol.	ACYLTRANSFERASE 1 (ACT1); (ATS1)	16.33	12.68	12.72	28.96	27.21	30.78
AT5G64860	1.05816	Up	0.829805	Encodes a maltotriose-metabolizing enzyme with chloroplastic &#945;-1,4-glucanotransferase activity. Mutant has altered starch degradation.	(ATDPE1);DISPROPORTIONATING ENZYME (DPE1)	8.71	6.96	9.37	18.29	16.06	17.79
AT1G29900	1.0579	Up	0.864694	Encodes carbamoyl phosphate synthetase (CPS) large subunit (CARB), also named as VEN3. Heterologous expression of the Arabidopsis VEN3 and VEN6 genes in a CPS-deficient Escherichia coli strain fully restored bacterial growth in minimal medium, demonstrating the enzymatic activity of the VEN3 and VEN6 proteins.	CARBAMOYL PHOSPHATE SYNTHETASE B (CARB);VENOSA 3 (VEN3);CELLULOSE SYNTHASE LIKE B6 (CLSB6)	21.26	19.29	16.11	41.34	39.32	37.3
AT3G26085	1.05661	Up	0.836683	CAAX amino terminal protease family protein;(source:Araport11)		10.44	6.84	10.83	15.26	18.89	24.32
ATCG00740	1.05657	Up	0.885733	RNA polymerase alpha subunit	RNA POLYMERASE SUBUNIT ALPHA (RPOA)	120.65	99.3	108.38	247.59	193.13	242.2
AT3G53190	1.05652	Up	0.848884	Pectin lyase-like superfamily protein;(source:Araport11)		12.91	12.4	10.73	24.68	26.2	24.08
AT1G71260	1.0564	Up	0.841807	Encodes WHY2, a homolog of the potato p24 protein. It shares the conserved KGKAAL domain, a putative DNA-binding domain, with potato p24 and is localized to mitochondria and not the nucleus. WHY2 is a member of the Whirly family proteins present mainly in the plant kingdom performing various activities related to DNA metabolism. Crystal structure of Solanum tuberosum WHY2, a close homolog of Arab…	WHIRLY 2 (WHY2);WHIRLY 2 (ATWHY2)	9.06	8.71	13.21	21.55	21.73	21.15
AT1G51402	1.05565	Up	0.887779	hypothetical protein;(source:Araport11)		266.5	201.76	262.33	469.64	482.74	566.26
AT1G09795	1.05423	Up	0.853439	ATP phosphoribosyl transferase, catalyses first step of histidine biosynthesis	ATP PHOSPHORIBOSYL TRANSFERASE 2 (ATATP-PRT2);ATP PHOSPHORIBOSYL TRANSFERASE 2 (ATP-PRT2); (HISN1B)	16.6	10.89	13.63	27.63	30.02	27.74
AT5G57180	1.05394	Up	0.875955	Transcription regulator responsible for specific upregulation of the translocon genes atToc33 and atToc75 in leaves. Involved in protein import into chloroplast.	CHLOROPLAST IMPORT APPARATUS 2 (CIA2)	37.33	26.56	39.13	80.5	68.06	65.33
AT2G47400	1.0538	Up	0.886448	CP12-1 encodes a small peptide found in the chloroplast stroma. It belongs to the CP12 gene family thought to be involved in the formation of a supramolecular complex with glyceraldehyde-3-phosphate dehydrogenase (GAPDH) and phosphoribulokinase (PRK) embedded in the Calvin cycle. The mRNA is cell-to-cell mobile.	CP12 DOMAIN-CONTAINING PROTEIN 1 (CP12);CP12 DOMAIN-CONTAINING PROTEIN 1 (CP12-1)	218.7	168.5	186.98	387.72	440.94	363.33
AT1G17220	1.05374	Up	0.87232	Encodes a chloroplast localized protein with similarity to translation initiation factor 2. Can complement loss of INFB in E.coli suggesting FUG1 does function as a translation initiation factor in vivo. Identified as a suppressor of the leaf variegation mutant var2-6. Suppression is only seen in hypomorphs as complete loss of function alleles are embryo lethal. The mRNA is cell-to-cell mobile.	FU-GAERI1 (FUG1)	32.47	24.68	25.46	62.52	52.11	56.86
AT1G07070	1.0535	Up	0.808977	Ribosomal protein L35Ae family protein;(source:Araport11)		7.34	6.87	4.98	8.36	16.86	14.61
AT5G06210	1.05302	Up	0.82435	Encodes a chloroplast protein involved in the responses to salt and oxidative stresses.	SMALL RNA-BINDING PROTEIN 11 (S-RBP11)	7.85	7.76	7.9	14.29	17.49	17
AT2G24540	1.05264	Up	0.824786	Galactose oxidase/kelch repeat superfamily protein;(source:Araport11)	ATTENUATED FAR-RED RESPONSE (AFR)	8.24	7.53	7.91	18.2	16.52	14.4
AT1G52000	1.05167	Up	0.824786	Mannose-binding lectin superfamily protein;(source:Araport11)		8.69	6.06	8.97	15.87	16.42	16.88
AT5G08270	1.05156	Up	0.827203	C5orf35;(source:Araport11)		9.61	5.66	9.33	18.87	14.05	18.07
AT2G21130	1.0513	Up	0.808765	Cyclophilin-like peptidyl-prolyl cis-trans isomerase family protein;(source:Araport11)		6.45	5.45	7.3	12.54	15.17	12.08
AT5G52970	1.05102	Up	0.862953	thylakoid lumen 15.0 kDa protein;(source:Araport11)		20.32	15.09	20.01	39.74	36.08	39.01
AT4G37553	1.04999	Up	0.844489	Potential natural antisense gene, locus overlaps with AT4G37550 and AT4G37560		12.11	8.42	12.94	22.95	21.8	24.55
AT2G36250	1.04998	Up	0.847891	Encodes one of two FtsZ proteins, tubulin-like proteins, in Arabidopsis. It is involved in chloroplast division.	(ATFTSZ2-1); (FTSZ2-1)	13.39	10.48	12.3	23.99	24.42	26.48
AT5G26890	1.04994	Up	0.838828	hypothetical protein;(source:Araport11)		8.95	10.72	10.28	19.15	25.5	17.36
AT2G46070	1.04962	Up	0.816902	Encodes a MAP kinase protein. MPK12 interacts with the IBR5 protein phosphatase in vitro and in vivo, and it can be dephosphorylated and inactivated by IBR5. MPK12 appears to be a negative regulator of auxin signlaing. MPK12 RNAi lines are hypersensitive to auxin in root elongation and transcriptional response assays, but they appear to have normal sensitivity to ABA. MPK12 is a nuclear protein a…	(ATMPK12);MITOGEN-ACTIVATED PROTEIN KINASE 12 (MPK12); (MAPK12)	7.07	6.03	8.19	14.19	14.17	15.71
AT1G75240	1.04739	Up	0.878775	Encodes a zinc finger-homeodomain transcription factor ZHD5. Nuclear import and DNA binding of the ZHD5 transcription factor is modulated by a competitive peptide inhibitor MIF1 (AT1G74660).	HOMEOBOX PROTEIN 33 (AtHB33);ZINC-FINGER HOMEODOMAIN 5 (ZHD5);HOMEOBOX PROTEIN 33 (HB33)	45.48	34.81	51.46	98.28	86.72	87.3
AT2G36170	1.04736	Up	0.867898	60S ribosomal protein L40-1;(source:Araport11)	UBIQUITIN EXTENSION PROTEIN 2 (UBQ2);60S RIBOSOMAL PROTEIN L40 A (RPL40A)	22.86	22.29	22.42	43.25	49.1	47.3
AT4G31120	1.04706	Up	0.816544	Involved in vernalization. Required for epigenetic silencing of FLC, and for vernalization-mediated histone modification.	SHK1 BINDING PROTEIN 1 (SKB1);CALCIUM UNDERACCUMULATION 1 (CAU1); (AtPMRT5);PROTEIN ARGININE METHYLTRANSFERASE 5 (PRMT5)	8.19	6.97	6.1	13.67	14.91	15.35
AT2G45340	1.04675	Up	0.844628	Leucine-rich repeat protein kinase family protein;(source:Araport11)		12.95	9.32	11.43	24.33	22.91	22.38
AT3G46740	1.04574	Up	0.860708	Component of the translocon outer membrane (TOC) complex. Forms the outer envelope translocation channel (beta-barrel). Plays a role in preprotein conductance. Imported into chloroplast. Expressed in young dividing photosynthetic tissues. Knockout mutants are embryo lethal with arrested development at the two-cell stage. Knockout mutants have abnormal etioplasts.	TRANSLOCON AT THE OUTER ENVELOPE MEMBRANE OF CHLOROPLASTS 75-III (TOC75-III); (TOC75);MODIFIER OF ARG1 1 (MAR1)	18.81	16.21	16.67	37.18	34.84	34.69
AT3G49680	1.045	Up	0.858722	Encodes a chloroplast branched-chain amino acid aminotransferase. Complements the yeast leu/iso-leu/val auxotrophy mutant.	BRANCHED-CHAIN AMINOTRANSFERASE 3 (BCAT3); (ATBCAT-3)	18.04	15.41	16.42	32.6	35.89	34.41
AT4G33680	1.04393	Up	0.866289	Encodes an L,L-diaminopimelate aminotransferase. Involved in disease resistance against Pseudomonas syringae. mutants have elevated SA levels, a low level of spontaneous cell death, callose deposition, and enlarged cells in leaves. genetically maps on chr 4 between L23H3 and nga1139.	ABERRANT GROWTH AND DEATH 2 (AGD2)	25.02	20.49	20.31	45.81	44.87	45.03
AT2G35020	1.04388	Up	0.838365	Encodes a protein that functions as an N-acetylglucosamine-1-phosphate uridylyltransferase that catalyzes the formation of UDP-N-acetylglucosamine (UDP-GlcNAc). This is an essential precursor for glycolipid and glycoprotein synthesis and is also used for regulatory protein modification in signaling pathways. The enzyme can also catalyze the reverse reaction using both UDP-GlcNAc and the less comm…	N-ACETYLGLUCOSAMINE-1-PHOSPHATE URIDYLYLTRANSFERASE 2 (GLCNA.UT2);N-ACETYLGLUCOSAMINE-1-PHOSPHATE URIDYLYLTRANSFERASE 2 (GlcNAc1pUT2)	9.85	10.37	10.22	21.88	21.39	19.49
AT3G57020	1.0432	Up	0.838855	Calcium-dependent phosphotriesterase superfamily protein;(source:Araport11)		11.22	10.17	9.37	20.12	22.33	20.94
AT3G47560	1.04293	Up	0.800814	alpha/beta-Hydrolases superfamily protein;(source:Araport11)		5.72	5.29	6.87	10.81	13.28	12.75
AT1G20810	1.04279	Up	0.848183	FKBP-like peptidyl-prolyl cis-trans isomerase family protein;(source:Araport11)		14.31	10.41	12.82	26.5	26.26	24.58
AT1G15910	1.04246	Up	0.847951	Belongs to a subgroup of SGS3-like proteins that act redundantly in RNA-directed DNA methylation: AT1G15910 (FDM1), AT4G00380 (FDM2), AT3G12550 (FDM3), AT1G13790 (FDM4), AT1G80790 (FDM5).	FACTOR OF DNA METHYLATION 1 (FDM1);IDN2 PARALOG 1 (IDP1);INVOLVED IN DE NOVO 2 (IDN2) - LIKE 1 (IDNL1)	14.7	10.7	11.93	27.71	25.6	23.58
AT1G03680	1.041	Up	0.881913	encodes a chloroplast thioredoxin similar to prokaryotic thioredoxins.	THIOREDOXIN M-TYPE 1 (ATHM1);ABC TRANSPORTER OF THE MITOCHONDRION 1 (ATM1);THIOREDOXIN M-TYPE 1 (THM1);ARABIDOPSIS THIOREDOXIN M-TYPE 1 (ATM1);THIOREDOXIN M-TYPE 1 (TRX-M1)	84.43	54.67	77.52	146.06	142.01	157.66
AT5G50250	1.04084	Up	0.857948	Encodes a RNA binding protein. A substrate of the type III effector HopU1 (mono-ADP-ribosyltransferase). Supports editing of specific CP31A-dependent sites.	CHLOROPLAST RNA-BINDING PROTEIN 31B (CP31B)	18.28	14.17	16.66	34.72	35.28	31.04
AT1G49380	1.0401	Up	0.805938	cytochrome c biogenesis protein family;(source:Araport11)		7.29	5.32	6.37	14.07	11.96	13
AT1G31180	1.03956	Up	0.833227	The AtIMD3 is one out of 3 genes encoding the enzyme 3-isopropylmalate dehydrogenase involved in leucine biosynthesis in Arabidopsis. Its subcellular location has been targeted to plastids.	ISOPROPYLMALATE DEHYDROGENASE 1 (IPMDH1);ISOPROPYLMALATE DEHYDROGENASE 3 (IMD3);ARABIDOPSIS ISOPROPYLMALATE DEHYDROGENASE 3 (ATIMD3)	10.37	7.53	9.98	16.85	20.04	20.42
AT1G76100	1.03879	Up	0.880914	One of two Arabidopsis plastocyanin genes. Expressed at 1/10th level of PETE2. Does not respond to increased copper levels and is thought to be the isoform that participates in electron transport under copper-limiting conditions. Mutation of this gene does not have obvious effect on photosynthesis.	PLASTOCYANIN 1 (PETE1)	77.7	45.68	65.39	126.16	121.95	139.72
AT2G37600	1.03718	Up	0.836888	Ribosomal protein L36e family protein;(source:Araport11)		11.05	8.22	10.61	16.65	25.78	18.89
AT5G09660	1.03672	Up	0.883357	encodes a microbody NAD-dependent malate dehydrogenase encodes an peroxisomal NAD-malate dehydrogenase that is involved in fatty acid beta-oxidation through providing NAD to the process of converting fatty acyl CoA to acetyl CoA.	PEROXISOMAL NAD-MALATE DEHYDROGENASE 2 (PMDH2)	113.24	71.83	104.51	188.01	193.23	212.85
AT1G34000	1.03623	Up	0.880642	Encodes a novel member of the Lhc family from Arabidopsis with one predicted transmembrane alpha-helix closely related to helix I of Lhc protein from PSI (Lhca4). Gene expression is triggered by light stress and both transcript and protein accumulate in a light intensity-dependent manner. Ohp2 is associated with PSI under low- or high-light conditions.	ONE-HELIX PROTEIN 2 (OHP2)	69.94	44.07	68.84	129.93	116.96	128.11
AT2G21660	1.03618	Up	0.886064	Encodes a small glycine-rich RNA binding protein that is part of a negative-feedback loop through which AtGRP7 regulates the circadian oscillations of its own transcript. Gene expression is induced by cold. GRP7 appears to promote stomatal opening and reduce tolerance under salt and dehydration stress conditions, but, promotes stomatal closing and thereby increases stress tolerance under conditio…	COLD, CIRCADIAN RHYTHM, AND RNA BINDING 2 (CCR2);GLYCINE-RICH RNA-BINDING PROTEIN 7 (GR-RBP7);GLYCINE-RICH RNA-BINDING PROTEIN 7 (GRP7);RNA-BINDING GLYCINE-RICH PROTEIN A3 (RBGA3);GLYCINE RICH PROTEIN 7 (ATGRP7)	269.51	208.44	296.23	510.95	571.76	504.97
AT5G02160	1.03613	Up	0.882794	transmembrane protein;(source:Araport11)		100.36	67.03	90.7	170.72	166.35	192.2
AT1G23280	1.03602	Up	0.804462	MAK16 protein-like protein;(source:Araport11)		6.45	6.03	6.31	13.17	13.71	11.65
AT1G33040	1.03558	Up	0.869633	nascent polypeptide-associated complex subunit alpha-like protein 5;(source:Araport11)	NASCENT POLYPEPTIDE-ASSOCIATED COMPLEX SUBUNIT ALPHA-LIKE PROTEIN 5 (NACA5)	25.53	23.21	27.95	47.64	59.03	50.54
AT5G16290	1.03543	Up	0.83001	Encodes a regulatory subunit of acetohydroxy acid synthase (AHAS), the &#64257;rst committed enzyme in the branched chain amino acid biosynthesis pathway.	VALINE-TOLERANT 1 (VAT1);ALS-INTERACTING PROTEIN3 (AIP3);ACETOLACTATE SYNTHASE SMALL SUBUNIT 2 (AHASS2)	8.59	9.27	8.69	18.56	18.74	17.12
AT5G22620	1.03512	Up	0.818769	encodes a putative 2-carboxy-D-arabinitol 1-phosphate phosphatase		8.34	6.22	7.96	14.96	15.82	15.37
AT3G12670	1.03475	Up	0.853704	CTP synthase family protein;(source:Araport11)	EMBRYO DEFECTIVE 2742 (emb2742)	17.35	13.43	13.93	31.76	31.58	28.26
AT5G24000	1.03346	Up	0.828057	keratin-associated protein (DUF819);(source:Araport11)		9.86	5.36	10.99	17.77	17.35	18.53
AT2G30160	1.03315	Up	0.844449	Mitochondrial substrate carrier family protein;(source:Araport11)		11.61	10.31	13.79	26.33	24.55	22.2
ATCG00540	1.03234	Up	0.835405	Encodes cytochrome f apoprotein; involved in photosynthetic electron transport chain; encoded by the chloroplast genome and is transcriptionally repressed by a nuclear gene HCF2.	PHOTOSYNTHETIC ELECTRON TRANSFER A (PETA)	12.31	5.29	12.18	25.58	16.83	18.5
AT4G31840	1.03195	Up	0.851572	early nodulin-like protein 15;(source:Araport11)	(AtENODL15);EARLY NODULIN-LIKE PROTEIN 15 (ENODL15)	16.08	12.68	13.66	29.08	25.9	31.76
AT5G48790	1.03144	Up	0.856372	LOW PSII ACCUMULATION protein (DUF1995);(source:Araport11)		16.74	14.16	17.89	31.98	33.48	34.27
AT1G02110	1.03123	Up	0.855564	bZIP domain class transcription factor (DUF630 and DUF632);(source:Araport11)		16.68	12.19	18.65	33.97	32.04	31.11
AT1G80480	1.03123	Up	0.863707	plastid transcriptionally active 17;(source:Araport11)	PLASTID TRANSCRIPTIONALLY ACTIVE 17 (PTAC17)	23.12	18.42	21.29	43.03	41.32	44.06
AT1G48650	1.03062	Up	0.815339	DEA(D/H)-box RNA helicase family protein;(source:Araport11)		7.82	6.71	7.38	15.77	15.01	13.98
AT5G42270	1.03042	Up	0.877881	VAR1 contains a conserved motif for ATPase and a metalloprotease characteristic to FtsH proteins, and is targeted into chloroplasts. A VAR1-fusion protein synthesized in vitro exhibited ATPase activity and partial metalloprotease activity. This protein is located to the thylakoid membrane and forms a complex with VAR2. FtsH1 (VAR1) and FtsH5 are interchangeable in thylakoid membranes. Phosphoryla…	(FTSH5);VARIEGATED 1 (VAR1)	56.43	46.15	47.83	118.95	92.63	95.65
AT4G28220	1.03005	Up	0.829189	NAD(P)H dehydrogenase B1;(source:Araport11)	NAD(P)H DEHYDROGENASE B1 (NDB1)	9.43	8.35	9.06	17.33	18.26	19.22
AT5G39860	1.03005	Up	0.87289	Encodes PRE1 (PACLOBUTRAZOL RESISTANCE1). PRE1 and IBH1 form a pair of antagonistic HLH/bHLH transcription factors that function downstream of BZR1 to mediate brassinosteroid regulation of cell elongation. BNQ1 is directly and negatively regulated by AP3 and PI in petals.Required for appropriate regulation of flowering time.	BANQUO 1 (BNQ1);PACLOBUTRAZOL RESISTANCE1 (PRE1);BASIC HELIX-LOOP-HELIX PROTEIN 136 (BHLH136)	31.04	35.68	32.33	65.73	62.62	73.92
AT2G20450	1.02955	Up	0.859364	Ribosomal protein L14;(source:Araport11)		19.99	18.16	15.73	36.19	44.7	29.1
AT3G48110	1.02947	Up	0.821079	glycine-tRNA ligase	(EDD);EMBRYO-DEFECTIVE-DEVELOPMENT 1 (EDD1)	8.83	7.23	7.68	16.55	15.68	16.23
AT4G00750	1.0278	Up	0.845078	S-adenosyl-L-methionine-dependent methyltransferases superfamily protein;(source:Araport11)		13.81	10.39	12.29	24.89	23.9	25.61
AT1G49760	1.02662	Up	0.865462	polyadenylate-binding protein, putative / PABP, putative, similar to poly(A)-binding protein GB:AAF66825 GI:7673359 from (Nicotiana tabacum). Highly and ubiquitously expressed. Member of the class II PABP family.	POLY(A) BINDING PROTEIN 8 (PAB8);POLY(A) BINDING PROTEIN 8 (PABP8)	24.9	21.26	21.77	45.39	45.59	47.41
AT2G42690	1.02452	Up	0.868633	alpha/beta-Hydrolases superfamily protein;(source:Araport11)		31.89	24.57	25.52	54.48	59.98	52.31
AT3G56040	1.02377	Up	0.85767	UDP-glucose pyrophosphorylase 3;(source:Araport11)	UDP-GLUCOSE PYROPHOSPHORYLASE 3 (UGP3)	18.35	15.87	18.75	36.38	34.83	36.49
AT5G44520	1.02375	Up	0.804674	NagB/RpiA/CoA transferase-like superfamily protein;(source:Araport11)		7.64	5.42	6.52	13.16	12.49	14.16
AT1G19720	1.02369	Up	0.823966	Pentatricopeptide repeat (PPR-like) superfamily protein;(source:Araport11)		9.59	8.33	7.45	19.82	15.38	16.38
AT4G24780	1.02336	Up	0.865667	Encodes a pectate lyase involved in response to nematodes.	(PLL19)	27.02	22.27	22.37	50.07	45.64	49.95
AT2G40360	1.02332	Up	0.85091	Encodes BOP1, an ortholog of Block of cell proliferation (BOP) protein. A T-DNA null allele of the BOP1 gene is lethal, and a 50% decrease in transcript accumulation is sufficient to cause severe developmental defects linked to defective cell division.	ARABIDOPSIS THALIANA PESCADILLO ORTHOLOG1 (ATPEP1);BLOCK OF CELL PROLIFERATION 1 (BOP1); (ATPEIP1)	14	14.27	15	29.09	30.41	28.45
AT4G37470	1.02195	Up	0.857385	HTL belonging to the alpha/beta fold hydrolase superfamily. Mutant and over-expression studies indicates its involvement in seedling de-etiolation process.	KARRIKIN INSENSITIVE 2 (KAI2)	20.67	13.53	18.32	32.13	34.54	39.98
AT2G04039	1.0215	Up	0.854207	NdhV is loosely associated with the NDH complex and is required for stabilizing NDH subcomplexes A and E.	(NDHV)	17.7	13	16.92	33.21	29.56	33.9
AT3G48390	1.02102	Up	0.855346	MA3 domain-containing protein;(source:Araport11)		16.3	16.65	16.44	35.2	30.91	34.12
AT1G33265	1.02056	Up	0.82662	Transmembrane proteins 14C;(source:Araport11)		9.65	7.79	9.03	16.14	18.58	18.98
AT5G58600	1.02035	Up	0.847349	Belongs to a large family of plant-specific genes of unknown function. Involved in resistance to the powdery mildew species Erysiphe cichoracearum and Erysiphe orontii, but not to the unrelated pathogens Pseudomonas syringae or Peronospora parasitica. A member of the TBL (TRICHOME BIREFRINGENCE-LIKE) gene family containing a plant-specific DUF231 (domain of unknown function) domain. TBL gene fami…	TRICHOME BIREFRINGENCE-LIKE 44 (TBL44);POWDERY MILDEW RESISTANT 5 (PMR5)	15.42	11.22	13.13	25.05	27.47	28.15
AT5G52960	1.01992	Up	0.866018	tRNA dimethylallyltransferase;(source:Araport11)		26.29	20.52	26.2	48.84	48.78	50.43
AT1G48520	1.01984	Up	0.825164	Encodes Glu-tRNA(Gln) amidotransferase subunit B (from Genbank record AF239836).	GLU-ADT SUBUNIT B (GATB)	9.95	7.55	8.5	17.17	18.8	16.75
AT4G27440	1.0198	Up	0.884614	light-dependent NADPH:protochlorophyllide oxidoreductase B The mRNA is cell-to-cell mobile.	PROTOCHLOROPHYLLIDE OXIDOREDUCTASE B (PORB)	593.42	361.55	504.5	963.01	963.94	1032.33
AT5G15200	1.0193	Up	0.881291	Ribosomal protein S4;(source:Araport11)		111.33	78.8	103.13	171.68	214.61	208.13
AT1G78915	1.01868	Up	0.82239	Tetratricopeptide repeat (TPR)-like superfamily protein;(source:Araport11)		9.82	6.5	8.62	17.62	17.73	15.18
AT4G10060	1.01865	Up	0.836445	Beta-glucosidase, GBA2 type family protein;(source:Araport11)		11.85	9.42	10.25	23.15	20.42	20.29
AT5G65740	1.01802	Up	0.803734	zinc ion binding protein;(source:Araport11)		6.69	5.13	7.67	12.67	12.75	14.05
AT2G45850	1.01777	Up	0.84862	AT hook motif DNA-binding family protein;(source:Araport11)	AT-HOOK MOTIF NUCLEAR LOCALIZED PROTEIN 9 (AHL9)	15.22	11.15	14.79	27.45	26.73	29.16
AT1G60160	1.01743	Up	0.823734	Potassium transporter family protein;(source:Araport11)		10.78	6.81	7.92	16.04	16.95	18.65
AT5G26800	1.01734	Up	0.830844	xaa-pro aminopeptidase P;(source:Araport11)		10.24	8.31	9.99	17.1	20.74	19.93
AT5G17710	1.01716	Up	0.861165	Co-chaperone GrpE family protein;(source:Araport11)	EMBRYO DEFECTIVE 1241 (EMB1241)	22.3	16.36	21.53	37.98	44.4	39.44
AT4G07507	1.01603	Up	0.824694	transposable_element_gene;(source:Araport11);pseudogene, replication protein A1 -related, similar to putative replication protein A1;(source:TAIR10)		9.82	6.82	9.32	17.76	19.54	15.2
AT2G11910	1.01592	Up	0.873241	hypothetical protein;(source:Araport11)		38.21	37.57	34.16	71.17	85.02	66.13
AT3G48560	1.01559	Up	0.881569	Catalyzes the formation of acetolactate from pyruvate, the first step in valine and isoleucine biosynthesis. Requires FAD, thiamine pyrophosphate and Mg. Inhibited by the sulphonylurea herbicide, chlorsulphuron, and the imidazolinone herbicide, imazapyr. The obtained crystal structure of acetohydroxyacid synthase AHAS, EC 2.2.1.6)in complex with herbicides of the sulphonylurea and imidazolinone f…	TRIAZOLOPYRIMIDINE RESISTANT 5 (TZP5);IMIDAZOLE RESISTANT 1 (IMR1);CHLORSULFURON/IMIDAZOLINONE RESISTANT 1 (CSR1);ACETOLACTATE SYNTHASE (ALS);ACETOHYDROXY ACID SYNTHASE (AHAS)	112.6	96.37	106.32	238.24	205.42	193.77
ATCG00300	1.01552	Up	0.842317	encodes PsbZ, which is a subunit of photosystem II. In Chlamydomonas, this protein has been shown to be essential in the interaction between PS II and the light harvesting complex II.	(YCF9)	16.84	6.05	12.7	27.63	19.2	25.12
AT4G37510	1.0153	Up	0.873088	Ribonuclease III family protein;(source:Araport11)		40.21	31.36	37.25	79.17	68.3	72.49
AT3G63430	1.01488	Up	0.812645	zinc finger CCCH domain protein;(source:Araport11)	TON1 RECRUITING MOTIF 5 (TRM5)	7.73	6.42	8.03	17.3	13.87	13.65
AT5G04900	1.01487	Up	0.810943	Encodes a chlorophyll b reducatase involved in the degradation of chlorophyll b and LHCII (light harvesting complex II).	NYC1-LIKE (NOL)	8.13	5.79	7.8	15.02	13.63	15.24
AT4G03150	1.01417	Up	0.844561	plant/protein;(source:Araport11)		14.12	10.97	13.4	25.66	26.04	26.04
AT3G51140	1.01296	Up	0.841582	DnaJ (DUF3353);(source:Araport11)		13.74	9.55	12.73	22.75	23.93	26.01
AT1G01320	1.01252	Up	0.872526	Encodes REDUCED CHLOROPLAST COVERAGE 1 (REC1). Located in the nucleus and cytosol. Contributes to establishing the size of the chloroplast compartment.	REDUCED CHLOROPLAST COVERAGE (REC1)	41.07	30.49	42.03	82.05	70.19	76.92
AT4G17300	1.01057	Up	0.830645	Asparaginyl-tRNA synthetase protein involved in amino acid activation/protein synthesis.	(NS1); (ATNS1);OVULE ABORTION 8 (OVA8)	10.87	7.9	10.48	19.65	18.47	20.81
AT1G70310	1.0103	Up	0.863548	Spermidine synthase.	SPERMIDINE SYNTHASE 2 (SPDS2)	27.73	17.7	24.37	44.02	48.56	48.02
AT4G30720	1.01003	Up	0.837047	Encodes a putative oxidoreductase/electron carrier detected in the chloroplast stroma that is essential to ensure a correct electron flow through the photosynthetic chain and, hence, photosynthesis efficiency and normal growth. Mutations in the Col-0 allele result in pale green pigmentation and defective growth.	PIGMENT DEFECTIVE 327 (PDE327)	11.86	9.14	11.97	22.11	20.78	23.51
AT4G25080	1.00995	Up	0.880755	Encodes a protein with methyltransferase activity responsible for the methylation of magnesium protoporphyrin IX. Mutants defective in this gene are affected in chlorophyll biosynthesis and show a reduction in the accumulation of a number of major thylakoid-associated proteins including components of PSI (LHCI), PSII (LHCII, D1, CP43) and the cytochrome b6f complex (Cytf). By contrast, no signifi…	MAGNESIUM-PROTOPORPHYRIN IX METHYLTRANSFERASE (CHLM)	125.16	86.65	126.15	229.69	212.09	238.82
AT3G19170	1.00954	Up	0.854922	Zinc metalloprotease pitrilysin subfamily A. Signal peptide degrading enzyme targeted to mitochondria and chloroplasts. Expressed only in siliques and flowers	PRESEQUENCE PROTEASE 1 (PREP1); (ATZNMP);PRESEQUENCE PROTEASE 1 (ATPREP1)	19.25	15.4	16.61	37.49	32.08	33.63
ATCG00760	1.00885	Up	0.880735	encodes a chloroplast ribosomal protein L36, a constituent of the large subunit of the ribosomal complex	RIBOSOMAL PROTEIN L36 (RPL36)	126.21	93.79	113.92	245.09	216.55	210.31
AT2G45770	1.00874	Up	0.832784			12.27	8.53	9.64	22.49	17.22	21.54
AT1G22750	1.00843	Up	0.808739	transmembrane protein;(source:Araport11)		9.22	4.87	7.23	14.42	13.55	14.92
AT4G29410	1.0084	Up	0.878471	Ribosomal L28e protein family;(source:Araport11)		73.14	63.43	78.24	142.7	140.4	149.03
ATCG01100	1.00709	Up	0.84188	NADH dehydrogenase ND1	(NDHA)	14.06	11.23	11.23	28	20.78	24.62
AT2G30150	1.00601	Up	0.813644	UDP-Glycosyltransferase superfamily protein;(source:Araport11)		8.94	6.76	7.05	16.42	14.12	15.15
AT5G59480	1.0057	Up	0.864555	Haloacid dehalogenase-like hydrolase (HAD) superfamily protein;(source:Araport11)		26.15	22.7	24.35	53	46.65	47.33
AT4G32260	1.0052	Up	0.883482	ATPase, F0 complex, subunit B/B, bacterial/chloroplast;(source:Araport11)	PIGMENT DEFECTIVE 334 (PDE334)	489.81	307.21	554.64	1027.56	830.34	855.18
AT2G46280	1.00459	Up	0.876597	Encodes a homolog of mammalian TGF-beta receptor interacting protein. Co-immunoprecipitates with BRI1 and can be phosphorylated in vitro by BRI1 at specific sites (Thr-14, Thr-89, and either Thr-197 or Ser-198). May therefore be a cytoplasmic BRI1 substrate and involved in brassinosteroid regulated plant growth and development.The encoded protein has two DWD motifs. It can bind to DDB1a in Y2H as…	(TIF3I1);TGF-BETA RECEPTOR INTERACTING PROTEIN 1 (TRIP-1); (TRIP1)	66.61	54.83	66.93	122.6	122.86	132.48
AT1G52980	1.00391	Up	0.866415	Encodes a GTPase that belongs to the subfamily of YlqF/YawG GTPases. Functions in Pre-60S ribosomal subunit maturation. The mRNA is cell-to-cell mobile.	NUCLEAR/NUCLEOLAR GTPASE 2 (Nug2);NUCLEAR/NUCLEOLAR GTPASE 2 (AtNug2)	30.41	23.99	28.55	57.57	52.63	56.15
AT3G07430	1.00328	Up	0.873658	YGGT family protein;(source:Araport11)	EMBRYO DEFECTIVE 1990 (emb1990); (ATYLMG1-1); (YLMG1-1)	49.23	35.23	51.72	92.29	92.37	88.32
AT1G49650	1.0026	Up	0.843423	alpha/beta-Hydrolases superfamily protein;(source:Araport11)		12.57	10.38	15.87	29.54	22.35	25.89
AT5G15850	1.00207	Up	0.867296	Homologous to the flowering-time gene CONSTANS.	CONSTANS-LIKE 1 (COL1); (ATCOL1);B-BOX DOMAIN PROTEIN 2 (BBX2)	34.6	21.84	30.74	63.87	51.92	58.82
AT2G26540	1.00054	Up	0.822973	Encodes a uroporphyrinogen-III synthase involved in tetrapyrrole biosynthesis. The protein localizes to the chloroplast. Member of the plant-specific DUF724 protein family. Arabidopsis has 10 DUF724 proteins. Loss of function mutant has a WT phenotype	(HEMD);UROPORPHYRINOGEN III SYNTHASE (UROS);DOMAIN OF UNKNOWN FUNCTION 724 3 (DUF3);DOMAIN OF UNKNOWN FUNCTION 724 3 (ATDUF3);ARABIDOPSIS THALIANA UROPORPHYRINOGEN III SYNTHASE (ATUROS)	10.16	7.59	8.8	16.4	18	18.72
AT5G09650	1.00051	Up	0.86662	Encodes a protein with inorganic pyrophosphatase activity.	PYROPHOSPHORYLASE 6 (PPa6);PYROPHOSPHORYLASE 6 (AtPPa6)	30.62	26.93	26.6	57.79	55.64	54.93
AT3G54140	-1.00129	Down	0.869705	Encodes a di- and tri-peptide transporter that recognizes a variety of different amino acid combinations. GFP-tagged PTR1 localizes to the plasma membrane and has 8 to 11 predicted transmembrane domains. PTR1 is expressed in a number of different vascular tissues throughout the plant based on promoter:GUS expression analysis. ptr1 mutants have a lower dry weight than wild type plants when both ar…	ARABIDOPSIS THALIANA PEPTIDE TRANSPORTER 1 (ATPTR1); (ATNPF8.1);NRT1/ PTR FAMILY 8.1 (NPF8.1);PEPTIDE TRANSPORTER 1 (PTR1)	71.91	68.95	61.3	29.77	37.66	33.56
AT5G66920	-1.00216	Down	0.871791	SKU5 similar 17;(source:Araport11)	SKU5 SIMILAR 17 (sks17)	72.69	88.85	72.49	41.84	39.73	35.27
AT5G17910	-1.00224	Down	0.834393	cardiomyopathy-associated protein;(source:Araport11)		20.45	26.61	17.32	10.9	11.07	10.17
AT1G13700	-1.00253	Down	0.812572	Encodes a cytosolic 6-phosphogluconolactonase (PGL) thought to be involved in the oxidative pentose-phosphate pathway (OPPP).	6-PHOSPHOGLUCONOLACTONASE 1 (PGL1)	13.59	14.14	17.91	7.86	7.57	7.35
AT4G16563	-1.00324	Down	0.810765	Eukaryotic aspartyl protease family protein;(source:Araport11)		13.57	15.53	15.52	8.38	7.17	6.71
AT3G11420	-1.00412	Down	0.85573	beta-1,3-N-acetylglucosaminyltransferase lunatic protein, putative (DUF604);(source:Araport11)		32.21	38.85	37.77	18.58	17.72	17.96
AT5G57910	-1.00577	Down	0.812546	ribosomal RNA small subunit methyltransferase G;(source:Araport11)		14.85	17.45	12.76	6.5	8.76	7.18
AT5G26270	-1.00658	Down	0.870771	transmembrane protein;(source:Araport11)		64.76	65.79	73.82	32.83	34.75	34.14
AT5G17330	-1.00687	Down	0.878146	Encodes one of two isoforms of glutamate decarboxylase. The mRNA is cell-to-cell mobile.	GLUTAMATE DECARBOXYLASE 1 (GAD1); (ATGAD1);GLUTAMATE DECARBOXYLASE (GAD)	140.91	153.36	116.38	61.51	75.62	67.22
AT3G02880	-1.00887	Down	0.860364	Leucine-rich repeat protein kinase family protein;(source:Araport11)		39.57	45.54	38.89	19.52	21.09	21.01
AT1G04030	-1.01038	Down	0.867296	eisosome protein;(source:Araport11)		54.9	54.59	56.46	24.78	31.19	26.41
AT4G37390	-1.01086	Down	0.821238	Encodes an IAA-amido synthase that conjugates Asp and other amino acids to auxin in vitro. Lines carrying insertions in this gene are hypersensitive to auxin. May function as a negative component in auxin signaling by regulating auxin activity.	AUXIN UPREGULATED 3 (AUR3); (GH3-2); (BRU6); (GH3.2);YADOKARI 1 (YDK1)	14.68	23.89	12.09	8.48	8.88	7.78
AT4G08850	-1.01134	Down	0.871824	MIK1 encodes a receptor kinase that forms a complex with MDIS1/MIK2 and binds LURE1, the female pollen guidance chemi-attractant. MIK1 phosphorylates MDIS1 and is autophosphorylated.	MDIS1-INTERACTING RECEPTOR LIKE KINASE2 (MIK2)	66.58	84.51	65.97	37.53	34.84	35.31
AT1G21920	-1.01147	Down	0.870262	Histone H3 K4-specific methyltransferase SET7/9 family protein;(source:Araport11)		64.8	73.27	58.95	32.45	35.4	29.88
AT1G13390	-1.01216	Down	0.855962	translocase subunit seca;(source:Araport11)		31.69	37.72	36.62	17.28	17.33	17.96
AT1G44970	-1.01316	Down	0.849692	Peroxidase superfamily protein;(source:Araport11)		26.5	34.52	27.1	14.56	14.03	15.07
AT2G14900	-1.01423	Down	0.873426	Gibberellin-regulated family protein;(source:Araport11)		81.95	89.43	75.2	36.73	49.57	35.78
AT1G47670	-1.01476	Down	0.853929	Transmembrane amino acid transporter family protein;(source:Araport11)		32.73	37.77	28.73	16.98	16.91	15.22
AT5G49710	-1.01508	Down	0.860053	RING finger protein;(source:Araport11)		37.04	41.42	38.88	17.74	18.79	21.53
AT5G50900	-1.01586	Down	0.810401	ARM repeat superfamily protein;(source:Araport11)		13.62	17.29	12.08	6.21	8.38	6.67
AT4G20860	-1.0169	Down	0.87332	FAD-binding Berberine family protein;(source:Araport11)	(ATBBE22)	67.61	93.78	62.7	35.04	37.79	37.91
AT4G19200	-1.01699	Down	0.883204	proline-rich family protein;(source:Araport11)		326.73	350.95	385.65	165.39	184.87	175.18
AT1G76560	-1.01792	Down	0.840311	CP12 domain-containing protein 3;(source:Araport11)	CP12 DOMAIN-CONTAINING PROTEIN 3 (CP12-3)	21.17	22.29	25.39	12.36	12.02	9.62
AT1G58070	-1.01868	Down	0.842158	WEB family protein;(source:Araport11)		18.89	29.37	23.24	15.39	11.97	7.93
AT2G45400	-1.01894	Down	0.841516	involved in the regulation of brassinosteroid metabolic pathway	BRI1-5 ENHANCED 1 (BEN1)	21.17	25.79	23.58	12.42	11.95	10.44
AT1G69570	-1.01911	Down	0.868428	CDF5 is a circadian regulated transcript that is antiphasic with respect to its natural antisense transcript (NAT) FLORE (AT1G69572).CDF5 transcript accumulation delays flowering. CDF5 links circadian oscillation and photoperiodism.	CYCLING DOF FACTOR 5 (CDF5)	51.03	58.78	55.83	25.98	29.25	26.5
AT1G17500	-1.02047	Down	0.818405	ATPase E1-E2 type family protein / haloacid dehalogenase-like hydrolase family protein;(source:Araport11)		13.58	19.1	14.87	7.41	8.3	7.73
AT4G34150	-1.02057	Down	0.87481	Calcium-dependent lipid-binding (CaLB domain) family protein;(source:Araport11)		71.25	89.74	91.83	47.94	37.45	39.23
AT1G78000	-1.02088	Down	0.805435	Encodes a sulfate transporter that can restore sulfate uptake capacity of a yeast mutant lacking sulfate transporter genes.	SELENATE RESISTANT 1 (SEL1);SULFATE TRANSPORTER 1;2 (SULTR1;2)	14.61	13.48	12.27	6.48	5.91	7.5
AT3G60130	-1.02172	Down	0.875147	beta glucosidase 16;(source:Araport11)	BETA GLUCOSIDASE 16 (BGLU16)	83.39	101.95	75.05	41.96	46.05	40.24
AT1G49050	-1.02222	Down	0.805978	Encodes a member of the aspartyl protease family. Interacts with BAGP1 and BAG6 and appears to be required for cleavage of BAG6 as BAG6 is not cleaved in APCB1 mutant backgrounds.	(APCB1)	11.78	15.25	13.53	7.2	6.18	6.59
AT1G68230	-1.02239	Down	0.838928	Reticulon family protein;(source:Araport11)		22.95	25.14	18.8	14.61	9.84	8.48
AT2G40000	-1.02278	Down	0.880735	ortholog of sugar beet HS1 PRO-1 2;(source:Araport11)	ARABIDOPSIS ORTHOLOG OF SUGAR BEET HS1 PRO-1 2 (ATHSPRO2);ORTHOLOG OF SUGAR BEET HS1 PRO-1 2 (HSPRO2)	156.47	205.43	167.96	88.19	88.02	84.57
AT1G35580	-1.02389	Down	0.881291	CINV1 / A/N-InvG is an alkaline/neutral invertase that breaks sucrose down into fructose and glucose (GH100). The exact localization of CINV1 remains under investigation but there is evidence that fluorescently-tagged CINV1 localizes to the cytoplasm. atinvg mutants have reduced root growth, reduced invertase activity, and increased expression of antioxidant genes under basal conditions. The leve…	ALKALINE/NEUTRAL INVERTASE G (A/N-InvG);CYTOSOLIC INVERTASE 1 (CINV1)	185.24	215.78	192.02	95.94	100.72	94.99
AT1G62570	-1.02421	Down	0.865528	belongs to the flavin-monooxygenase (FMO) family, encodes a glucosinolate S-oxygenase that catalyzes the conversion of methylthioalkyl glucosinolates to methylsulfinylalkyl glucosinolates The mRNA is cell-to-cell mobile.	FLAVIN-MONOOXYGENASE GLUCOSINOLATE S-OXYGENASE 4 (FMO GS-OX4)	50.62	50.95	43.28	23.41	22.7	25.11
AT1G03080	-1.02432	Down	0.849553	kinase interacting (KIP1-like) family protein;(source:Araport11)	NETWORKED 1D (NET1D)	25.12	35.43	24.39	15.14	14.01	12.61
AT5G45510	-1.02539	Down	0.87334	Leucine-rich repeat (LRR) family protein;(source:Araport11)		65.94	86.11	57.2	33.25	36.74	32.81
AT1G70890	-1.02632	Down	0.87148	MLP-like protein 43;(source:Araport11)	MLP-LIKE PROTEIN 43 (MLP43);MAJOR LATEX PROTEIN LIKE 43 (MLP43)	59.65	68.09	58.12	23.04	39.56	28.65
AT2G22510	-1.02674	Down	0.883462	hydroxyproline-rich glycoprotein family protein;(source:Araport11)		217.67	306.63	294.29	139.51	139.08	123.19
AT1G32560	-1.02747	Down	0.87669	Encodes LEA4-1, a member of the Late Embryogenesis Abundant (LEA) proteins which typically accumulate in response to low water availability conditions imposed during development or by the environment.	LATE EMBRYOGENESIS ABUNDANT 4-1 (LEA4-1);LATE EMBRYOGENESIS ABUNDANT 4-1 (AtLEA4-1)	94.93	58.51	118.51	41.78	46.32	45.31
AT3G12110	-1.02754	Down	0.857895	Encodes an actin that is expressed predominantly during reproductive development.	ACTIN-11 (ACT11)	36.32	36.95	31.45	16.04	18.17	17.16
AT4G08150	-1.02824	Down	0.874982	A member of class I knotted1-like homeobox gene family (together with KNAT2). Similar to the knotted1 (kn1) homeobox gene of maize. Normally expressed in the peripheral and rib zone of shoot apical meristem but not in the leaf primordia. It is also expressed in the fourth floral whorl, in the region that would become style, particularly in the cell surrounding the transmitting tissue. No expressi…	KNOTTED-LIKE FROM ARABIDOPSIS THALIANA (KNAT1);BREVIPEDICELLUS 1 (BP1);BREVIPEDICELLUS (BP)	71.35	81.61	82.3	36.59	38.14	40.62
AT1G61890	-1.029	Down	0.850209	MATE efflux family protein;(source:Araport11)		26.12	32.31	25.5	11.82	15.35	13.96
AT2G20080	-1.02965	Down	0.841284	hypothetical protein;(source:Araport11)	TCP INTERACTOR CONTAINING EAR MOTIF PROTEIN 2 (TIE2)	22.32	24.57	21.44	10.99	11.81	10.67
AT3G26450	-1.03044	Down	0.884025	Polyketide cyclase/dehydrase and lipid transport superfamily protein;(source:Araport11)		278.05	347.91	343.56	155.28	169.17	150.19
AT1G70670	-1.03155	Down	0.823151	The gene encodes a stress-responsive and OB-associated non-seed caleosin-like protein. It plays a negative regulator role in ABA signaling.	CALEOSIN 4 (CLO4);PEROXYGENASE 4 (PXG4);ARABIDOPSIS THALIANA CALEOSIN 4 (AtCLO4)	15.59	20.4	13.93	9.25	7.6	7.57
AT1G54090	-1.03215	Down	0.8428	A member of EXO70 gene family, putative exocyst subunits, conserved in land plants. Arabidopsis thaliana contains 23 putative EXO70 genes, which can be classified into eight clusters on the phylogenetic tree.	EXOCYST SUBUNIT EXO70 FAMILY PROTEIN D2 (EXO70D2);EXOCYST SUBUNIT EXO70 FAMILY PROTEIN D2 (ATEXO70D2)	21.86	26.11	22.36	10.84	11.11	12.44
AT4G15390	-1.03255	Down	0.864707	HXXXD-type acyl-transferase family protein;(source:Araport11)		48.8	36.37	48.39	20.97	22.09	22.23
AT1G76160	-1.0329	Down	0.879027	SKU5 similar 5;(source:Araport11)	SKU5 SIMILAR 5 (sks5)	114.49	127.07	108.8	54.81	62.71	53.71
AT3G25290	-1.03417	Down	0.861728	Auxin-responsive family protein;(source:Araport11)		38.43	44.69	35.66	16.21	22.97	18.82
AT1G55920	-1.03422	Down	0.87518	Encodes a chloroplast/cytosol localized serine O-acetyltransferase involved in sulfur assimilation and cysteine biosynthesis. Expressed in the vascular system. The mRNA is cell-to-cell mobile.	SERINE ACETYLTRANSFERASE 1 (SAT1);SERINE ACETYLTRANSFERASE 2;1 (SERAT2;1);SERINE ACETYLTRANSFERASE 2;1 (ATSERAT2;1);SERINE ACETYLTRANSFERASE 5 (SAT5)	79.16	86.81	71.21	39	37.83	38.98
AT4G27470	-1.03438	Down	0.870573	Encodes a RING finger E3 ubiquitin ligase.	RING MEMBRANE-ANCHOR 3 (RMA3); (ATRMA3)	54.85	62.18	58.34	26.21	30.25	29.16
AT1G07640	-1.03575	Down	0.852208	A member of the DOF transcription factors. Prominently expressed in the phloem of leaves and other organs. Expression is induced by wounding, MeJA and insect feeding. Upregulates glucosinolate biosynthesis.	UAS-TAGGED ROOT PATTERNING3 (URP3); (OBP2)	30.63	26.9	28.27	12.8	14.36	14.69
AT1G76892	-1.03638	Down	0.877345	Potential natural antisense gene, locus overlaps with AT1G76890		77.62	95.28	88.55	44.05	42.17	41.25
AT1G52140	-1.03819	Down	0.856094	Avr9/Cf-9 rapidly elicited protein;(source:Araport11)		30.99	33.25	31.07	14.94	15.68	15.79
AT5G58540	-1.03886	Down	0.85528	Protein kinase superfamily protein;(source:Araport11)		26.87	32.48	33.6	15.62	14.1	15.52
AT4G37520	-1.03899	Down	0.882443	Peroxidase superfamily protein;(source:Araport11)		150.89	184.62	154.35	78.92	83.19	76.29
AT5G64250	-1.0394	Down	0.880755	Aldolase-type TIM barrel family protein;(source:Araport11)		131.56	129.05	119.9	55.87	61.87	67.39
AT2G16630	-1.04002	Down	0.839735	Pollen Ole e 1 allergen and extensin family protein;(source:Araport11)	FUSED OUTER CUTICULAR LEDGE1 (FOCL1)	18.17	23.67	22.85	10.39	9.65	11.42
AT5G62100	-1.04042	Down	0.818663	A member of Arabidopsis BAG (Bcl-2-associated athanogene) proteins, plant homologs of mammalian regulators of apoptosis. Plant BAG proteins are multi-functional and remarkably similar to their animal counterparts, as they regulate apoptotic-like processes ranging from pathogen attack, to abiotic stress, to plant development.	BCL-2-ASSOCIATED ATHANOGENE 2 (BAG2);BCL-2-ASSOCIATED ATHANOGENE 2 (ATBAG2)	14.22	17.27	14.48	8.34	7.33	6.68
AT1G26440	-1.04059	Down	0.843529	uptake assays in yeast mutants indicated this splice variant is a cellular importer for allantoin, uracil and xanthine	UREIDE PERMEASE 5 (ATUPS5);UREIDE PERMEASE 5 (UPS5); (UPS5)	22.08	25.84	21.65	10.34	10.28	13.2
AT3G61890	-1.0446	Down	0.870877	Encodes a homeodomain leucine zipper class I (HD-Zip I) protein. Loss of function mutant has abnormally shaped leaves and stems.	HOMEOBOX 12 (ATHB-12);HOMEOBOX 12 (HB-12);ARABIDOPSIS THALIANA HOMEOBOX 12 (ATHB12)	54.14	59.36	53.69	26.22	29.67	25.16
AT5G53370	-1.04508	Down	0.841304	pectin methylesterase PCR fragment F;(source:Araport11)	PECTIN METHYLESTERASE PCR FRAGMENT F (PMEPCRF);PECTIN METHYLESTERASE PCR FRAGMENT F (ATPMEPCRF)	20.75	22.27	22.31	10.22	11.11	10.33
AT3G10740	-1.04574	Down	0.884217	Encodes a bifunctional alpha-l-arabinofuranosidase/beta-d-xylosidase that belongs to family 51 of glycoside hydrolases. It may be involved in cell wall modification.	ALPHA-L-ARABINOFURANOSIDASE (ARAF);ALPHA-L-ARABINOFURANOSIDASE 1 (ASD1);ALPHA-L-ARABINOFURANOSIDASE 1 (ARAF1);ARABIDOPSIS THALIANA ALPHA-L-ARABINOFURANOSIDASE 1 (ATASD1)	181.79	224.52	179.82	99.36	94.36	90.2
AT1G32920	-1.04666	Down	0.880887	hypothetical protein;(source:Araport11)		103.81	125.21	116.31	51.55	54.28	61.34
AT4G34180	-1.04719	Down	0.877968	Encodes a cyclase-family protein that is a negative regulator of cell death that regulates pathogen-induced symptom development.	CYCLASE1 (CYCLASE1)	77.57	95.34	80.65	38.34	45.93	38.43
AT5G05440	-1.04839	Down	0.861245	Encodes a member of the PYR (pyrabactin resistance )/PYL(PYR1-like)/RCAR (regulatory components of ABA receptor) family proteins with 14 members. PYR/PYL/RCAR family proteins function as abscisic acid sensors. Mediate ABA-dependent regulation of protein phosphatase 2Cs ABI1 and ABI2.	PYRABACTIN RESISTANCE 1-LIKE 5 (PYL5); (ATPYL5);REGULATORY COMPONENT OF ABA RECEPTOR 8 (RCAR8)	35.9	34.61	38.03	15.59	19.69	17.2
AT2G38090	-1.04839	Down	0.838616	Duplicated homeodomain-like superfamily protein;(source:Araport11)		20.33	21.2	20.31	9.33	11.36	9.21
AT3G57410	-1.05187	Down	0.874565	Encodes a protein with high homology to animal villin. VLN3 is a Ca2+-regulated villin involved in actin filament bundling.	(ATVLN3);VILLIN 3 (VLN3)	58.73	73.83	63.69	32.94	31.94	29.78
AT4G23400	-1.05187	Down	0.886971	plasma membrane intrinsic protein 1;(source:Araport11)	PLASMA MEMBRANE INTRINSIC PROTEIN 1;5 (PIP1;5); (PIP1D)	544.88	579.07	486.77	213.16	310.68	253.08
AT1G06640	-1.05348	Down	0.882006	encodes a protein whose sequence is similar to a 2-oxoglutarate-dependent dioxygenase The mRNA is cell-to-cell mobile.		120.37	140.73	132.4	57.84	69.91	61.84
AT1G78310	-1.05362	Down	0.852552	VQ motif-containing protein;(source:Araport11)	VQ MOTIF-CONTAINING PROTEIN 9 (VQ9)	23.44	29.91	30.24	13.83	12.4	14.04
AT4G38820	-1.05369	Down	0.866978	hypothetical protein;(source:Araport11)		39.86	49.22	44.77	19.45	25.67	19.36
AT5G41800	-1.05417	Down	0.832764	Transmembrane amino acid transporter family protein;(source:Araport11)		16.12	21	18.51	9.47	8.29	9.03
AT2G46780	-1.05543	Down	0.867216	RNA-binding (RRM/RBD/RNP motifs) family protein;(source:Araport11)		42.29	43.9	44.33	22.98	20.79	19.03
AT1G53163	-1.0558	Down	0.80331	membrane-associated kinase regulator;(source:Araport11)		12.19	14.04	10.67	5.67	7.15	4.93
AT2G23450	-1.05751	Down	0.868302	Protein kinase superfamily protein;(source:Araport11)		45.44	43.73	47.22	22.01	20.85	22.67
AT1G62510	-1.05806	Down	0.885124	Bifunctional inhibitor/lipid-transfer protein/seed storage 2S albumin superfamily protein;(source:Araport11)		184.25	173.57	231.82	107.79	86.43	88.97
AT3G24030	-1.05885	Down	0.856485	hydroxyethylthiazole kinase family protein;(source:Araport11)		32.87	29.6	27.84	13.58	17.01	12.76
AT3G13965	-1.05989	Down	0.874512	Probably not a pseudogene based on evidence for transcription (RNA-seq) and translation (Ribo-seq) described in PMID:27791167		48.17	60.95	76.05	32.03	30.75	26.04
AT3G25600	-1.05994	Down	0.839259	Calcium-binding EF-hand family protein;(source:Araport11)		19.41	21.85	19.93	8	10.7	10.65
AT2G48140	-1.06023	Down	0.879186	Bifunctional inhibitor/lipid-transfer protein/seed storage 2S albumin superfamily protein;(source:Araport11)	EMBRYO SAC DEVELOPMENT ARREST 4 (EDA4)	80.68	96.91	81.88	34.53	48.06	41.84
AT3G16850	-1.06096	Down	0.883654	Pectin lyase-like superfamily protein;(source:Araport11)		134.73	154.54	149.15	64.8	74.06	71.28
AT5G37740	-1.06113	Down	0.8666	Calcium-dependent lipid-binding (CaLB domain) family protein;(source:Araport11)		40.78	48.39	37.61	17.1	21.73	21.93
AT3G27890	-1.06348	Down	0.878815	Encodes NAD(P)H:quinone reductase which is an FMN binding protein that catalyzes the reduction of quinone substrates to hydroquinones.The enzyme activity was confirmed by in vitro assay.	NADPH:QUINONE OXIDOREDUCTASE (NQR)	78.91	90.52	81.01	36.72	43.44	39.67
AT5G18490	-1.06376	Down	0.830606	vacuolar sorting-associated protein (DUF946);(source:Araport11)		16.19	20.88	15.44	8.11	9.41	7.6
AT1G53910	-1.06383	Down	0.885766	Encodes a member of the ERF (ethylene response factor) subfamily B-2 of ERF/AP2 transcription factor family (RAP2.12). The protein contains one AP2 domain. There are 5 members in this subfamily including RAP2.2 AND RAP2.12. Involved in oxygen sensing. It plays a key role in controlling root bending in response to hypoxia.	RELATED TO AP2 12 (RAP2.12);ETHYLENE RESPONSE FACTOR 74 (ERF74)	225.24	223.2	235.69	105.16	114.67	107.43
AT2G15320	-1.06415	Down	0.851281	Leucine-rich repeat (LRR) family protein;(source:Araport11)		25.64	26.21	27.02	12.97	12.76	11.99
AT3G61420	-1.06475	Down	0.841165	BSD domain (BTF2-like transcription factors, Synapse-associated proteins and DOS2-like proteins);(source:Araport11)		21.14	18.98	23.22	9.84	10.09	10.35
AT4G24340	-1.06476	Down	0.83052	Phosphorylase superfamily protein;(source:Araport11)		15.75	20.79	15.86	7.12	10.23	7.7
AT2G47160	-1.06578	Down	0.849705	Boron transporter. Protein accumulates in shoots and roots under conditions of boron deficiency and is degraded within several hours of restoring boron supply. Localized to the plasma membrane under B limitation, and to the cytoplasm after B application before degradation. Protein is transferred via the endosomes to the vacuole for degradation. Localized to the inner plasma membrane domain in the…	(AtBOR1);REQUIRES HIGH BORON 1 (BOR1)	25.43	25.29	23.99	12.62	10.63	12.44
AT3G15356	-1.06672	Down	0.886693	Legume lectin family protein;(source:Araport11)		194.66	332.85	209.33	102.41	133.12	116.24
AT4G30910	-1.0671	Down	0.84141	Cytosol aminopeptidase family protein;(source:Araport11)		19.62	23.07	20.02	10.72	9.65	9.56
AT1G62990	-1.06732	Down	0.837411	Encodes a homeodomain transcription factor of the Knotted family. May be involved in secondary cell wall biosynthesis. Mutants have moderately irregular xylem development. Expression of this gene is upregulated by SND1 and MYB46.	IRREGULAR XYLEM 11 (IRX11);KNOTTED-LIKE HOMEOBOX OF ARABIDOPSIS THALIANA 7 (KNAT7)	17	24.03	17.1	9.17	9.95	8.62
AT3G14090	-1.06742	Down	0.829321	A member of EXO70 gene family, putative exocyst subunits, conserved in land plants. Arabidopsis thaliana contains 23 putative EXO70 genes, which can be classified into eight clusters on the phylogenetic tree.	EXOCYST SUBUNIT EXO70 FAMILY PROTEIN D3 (EXO70D3);EXOCYST SUBUNIT EXO70 FAMILY PROTEIN D3 (ATEXO70D3)	15.58	19.18	16.27	8.14	8.59	7.62
AT5G07440	-1.06764	Down	0.888421	Encodes the beta-subunit of the glutamate dehydrogenase. The enzyme is almost exclusively found in the mitochondria of stem and leaf companion cells.	GLUTAMATE DEHYDROGENASE 2 (GDH2)	449.11	544.83	477.91	213.17	239.07	249.98
AT1G51420	-1.06799	Down	0.837491	sucrose-phosphatase 1;(source:Araport11)	SUCROSE-PHOSPHATASE 1 (SPP1);SUCROSE-PHOSPHATASE 1 (ATSPP1)	21.47	17.82	18.93	9.61	7.86	10.3
AT1G55265	-1.06864	Down	0.884714	DUF538 family protein, putative (Protein of unknown function, DUF538);(source:Araport11)		139.48	158.14	167.66	70.92	76.15	74.76
AT5G56660	-1.07116	Down	0.831394	encodes IAA-amino acid hydrolase that has a broad range of substrate specificity. It is most active on IAA-Ala among the IAA-conjugate hydrolases tested.	IAA-LEUCINE RESISTANT (ILR)-LIKE 2 (ILL2)	16.11	19.77	16.48	7.09	8.92	8.91
AT1G29690	-1.07233	Down	0.815114	Encodes a protein containing a domain with significant homology to the MACPF (membrane attack complex and perforin) domain of complements and perforin proteins that are involved in innate immunity in animals. Transgenic <i>cad1-1</i> mutant plants show lesions seen in the hypersensitive response, as well as a spontaneous activation of expression of pathogenesis-related genes and leading to a 32-f…	CONSTITUTIVELY ACTIVATED CELL DEATH 1 (CAD1);NECROTIC SPOTTED LESION 2 (NSL2)	11.87	16.4	13.45	6.55	7.25	6.04
AT4G38825	-1.07246	Down	0.867441	SAUR-like auxin-responsive protein family;(source:Araport11)	SMALL AUXIN UPREGULATED RNA 13 (SAUR13)	39.34	49.5	38.14	19.04	19.63	21.71
AT4G17170	-1.07257	Down	0.886296	member of RAB gene family	(AT-RAB2); (ATRABB1C); (ATRAB2A);RAB GTPASE HOMOLOG B1B (RAB-B1B);RAB GTPASE HOMOLOG B1C (RABB1C);ARABIDOPSIS RAB GTPASE HOMOLOG B1B (ATRAB-B1B); (RAB2A)	214.71	237.75	198.6	94.35	115.6	99.61
AT5G24870	-1.07257	Down	0.818702	RING/U-box superfamily protein;(source:Araport11)		13.73	16.89	13	6.14	7.88	6.72
AT5G18130	-1.07331	Down	0.881165	transmembrane protein;(source:Araport11)		94.15	96.79	102.52	47.06	43.32	49.08
AT2G47770	-1.07366	Down	0.864535	Encodes a membrane-bound protein designated AtTSPO (Arabidopsis thaliana TSPO-related). AtTSPO is related to the bacterial outer membrane tryptophan-rich sensory protein (TspO) and the mammalian mitochondrial 18 kDa Translocator Protein (18 kDa TSPO), members of the TspO/MBR domain-containing membrane proteins. Mainly detected in dry seeds, but can be induced in vegetative tissues by osmotic or s…	TSPO(OUTER MEMBRANE TRYPTOPHAN-RICH SENSORY PROTEIN)-RELATED (TSPO);TSPO(OUTER MEMBRANE TRYPTOPHAN-RICH SENSORY PROTEIN)-RELATED (ATTSPO)	45.36	24.53	43.62	16.87	19.58	17.48
AT2G35380	-1.07379	Down	0.841648	Peroxidase superfamily protein;(source:Araport11)		20.1	21.19	21.48	10.73	11.97	7.12
AT3G20130	-1.07443	Down	0.822953	Encodes a member of the CYP705A family of cytochrome P450 enzymes. Mutants show altered gravitropic responses.	GRAVITY PERSISTENCE SIGNAL 1 (GPS1);CYTOCHROME P450, FAMILY 705, SUBFAMILY A, POLYPEPTIDE 22 (CYP705A22)	15.01	17.5	13.63	6.36	8.62	6.93
AT4G17900	-1.07452	Down	0.877795	PLATZ transcription factor family protein;(source:Araport11)		70.78	74.69	71.05	31.5	34.13	37.18
AT5G63800	-1.07533	Down	0.870063	Involved in mucilage formation. Mutants form columella and outer cell wall architecture of the mucilage cells resembles wild-type. However, mum2 seeds completely lack seed coat mucilage. This mutation appears to represent a later step in the development of this cell-type. Encodes a beta-galactosidase involved in seed coat mucilage biosynthesis. Member of Glycoside Hydrolase Family 35	BETA-GALACTOSIDASE 6 (BGAL6);MUCILAGE-MODIFIED 2 (MUM2)	42.98	54.58	39.45	19.35	23.99	21.68
AT3G52790	-1.07539	Down	0.86143	peptidoglycan-binding LysM domain-containing protein;(source:Araport11)		30.74	35.85	33.38	15.66	17.26	14.52
AT5G03360	-1.07549	Down	0.820073	cysteine/histidine-rich C1 domain protein;(source:Araport11)		13.39	17.24	13.31	6.65	7.21	6.99
AT5G23220	-1.07656	Down	0.866018	nicotinamidase 3;(source:Araport11)	NICOTINAMIDASE 3 (NIC3)	35.91	39.73	40.84	18.49	19.58	17.16
AT3G19553	-1.07755	Down	0.863416	Encodes POLYAMINE UPTAKE TRANSPORTER 5, an amino acid permease family protein.	POLYAMINE UPTAKE TRANSPORTER 5 (PUT5)	36.49	35.74	34.39	15.78	18.35	16.39
AT1G56660	-1.07779	Down	0.881311	MAEBL domain protein;(source:Araport11)		82.37	97.99	95.1	42.68	49.01	38.81
AT5G24770	-1.07863	Down	0.83054	Has acid phosphatase activity dependent on the presence of divalent cations (Mg2+, Co2+, Zn2+, Mn2+) and anti-insect activity. Insects fed with the protein show a retarded development. Induced in response to abscisic acid, jasmonic acid, salt, water deficiency and wounding.	(ATVSP2);VEGETATIVE STORAGE PROTEIN 2 (VSP2)	17.62	19.58	13.89	6.93	10.31	6.95
AT4G38060	-1.07904	Down	0.860179	hypothetical protein;(source:Araport11)	CLAVATA COMPLEX INTERACTOR 2 (CCI2)	28.96	34.32	32.57	14.52	16.78	14.07
AT5G66790	-1.08077	Down	0.823323	Protein kinase superfamily protein;(source:Araport11)		14.92	14.28	16.53	6.15	7.38	8.09
AT2G35710	-1.08087	Down	0.825872	Nucleotide-diphospho-sugar transferases superfamily protein;(source:Araport11)	PLANT GLYCOGENIN-LIKE STARCH INITIATION PROTEIN 7 (PGSIP7)	13.63	18.72	15.16	6.93	7.5	8.03
AT1G30510	-1.08152	Down	0.838788	Encodes a root-type ferredoxin:NADP(H) oxidoreductase.	ROOT FNR 2 (RFNR2);ROOT FNR 2 (ATRFNR2)	18.73	21	18.7	9.59	10.13	7.89
AT3G06125	-1.08233	Down	0.856087	Unknown gene The mRNA is cell-to-cell mobile.	SHORT OPEN READING FRAME 22 (SORF22)	28.27	31.01	25.63	9.38	18.66	12.06
AT5G45110	-1.08264	Down	0.852605	Encodes NPR3, a paralog of NPR1. Involved in negative regulation of defense responses against bacterial and oomycete pathogens. npr3 mutants has elevated level of PR1 expression. Interacts with TGA2, TGA3, TGA5 and TGA6 in yeast two hybrid assays. NPR3 and NPR4 are receptors for the immune signal salicylic acid. The mRNA is cell-to-cell mobile.	NPR1-LIKE PROTEIN 3 (NPR3); (ATNPR3)	24.45	29.03	24.48	11.48	12.33	13
AT1G78340	-1.08328	Down	0.849633	Encodes glutathione transferase belonging to the tau class of GSTs. Naming convention according to Wagner et al. (2002).	GLUTATHIONE S-TRANSFERASE TAU 22 (GSTU22);GLUTATHIONE S-TRANSFERASE TAU 22 (ATGSTU22)	22.32	26.1	24.32	11.37	10.81	12.15
AT1G44770	-1.08399	Down	0.878252	elongation factor;(source:Araport11)		65.39	75.07	70.83	29.7	37.5	32.47
AT3G50830	-1.08453	Down	0.88188	cold acclimation protein WCOR413-like protein beta form. Transcript is not detectable.	(ATCOR413-PM2);COLD-REGULATED 413-PLASMA MEMBRANE 2 (COR413-PM2)	99.41	106.27	87.76	42.77	47.49	48.11
AT2G20950	-1.08474	Down	0.859212	phospholipase-like protein (PEARLI 4) family protein;(source:Araport11)		27.73	35.71	29.29	14.48	14.48	14.76
AT1G69600	-1.0848	Down	0.861218	Encodes ZFHD1, a member of the zinc finger homeodomain transcriptional factor family. Binds to the 62 bp promoter region of ERD1 (early responsive to dehydration stress 1). Expression of ZFHD1 is induced by drought, high salinity and abscisic acid.	ZINC FINGER HOMEODOMAIN 1 (ZFHD1);ZINC FINGER HOMEODOMAIN 11 (ZHD11);ARABIDOPSIS THALIANA HOMEOBOX PROTEIN 29 (ATHB29)	31.6	28.73	38.47	16.84	13.78	15.96
AT4G16260	-1.08593	Down	0.875286	Encodes a putative beta-1,3-endoglucanase that interacts with the 30C02 cyst nematode effector. May play a role in host defense.		48.81	73.79	47.22	25.92	26.11	27.97
AT4G26060	-1.0862	Down	0.845528	Ribosomal protein L18ae family;(source:Araport11)		22.39	21.85	21.28	8.39	10.72	11.75
AT2G45920	-1.08638	Down	0.836028	U-box domain-containing protein;(source:Araport11)		15.71	19.51	19.67	7.34	10.11	8.4
AT4G25780	-1.08642	Down	0.873525	CAP (Cysteine-rich secretory proteins, Antigen 5, and Pathogenesis-related 1 protein) superfamily protein;(source:Araport11)	(ATCAPE2)	51.51	52.17	50.08	21.36	25.97	25.08
AT3G11430	-1.08663	Down	0.819921	sn-glycerol-3-phosphate 2-O-acyltransferas, involved in the biosynthesis of suberin polyester.	GLYCEROL-3-PHOSPHATE SN-2-ACYLTRANSFERASE 5 (GPAT5);GLYCEROL-3-PHOSPHATE SN-2-ACYLTRANSFERASE 5 (ATGPAT5)	12.73	17.41	13.1	5.87	7.9	6.59
AT3G50350	-1.08805	Down	0.847329	membrane insertase, putative (DUF1685);(source:Araport11)		22.68	21.19	23.86	9.04	10.95	11.87
AT3G51730	-1.0887	Down	0.889864	saposin B domain-containing protein;(source:Araport11)		510.18	551.68	562.08	222.25	270.31	270.99
AT4G35060	-1.08935	Down	0.854055	Heavy metal transport/detoxification superfamily protein;(source:Araport11)	HEAVY METAL ASSOCIATED ISOPRENYLATED PLANT PROTEIN 25 (HIPP25)	23.75	33.01	22.5	8.19	16.26	12.8
AT5G59550	-1.09034	Down	0.842032	Encodes an ABA- and drought-induced RING-DUF1117 gene whose mutation results in hyposensitive phenotypes toward ABA in terms of germination rate and stomatal closure and markedly reduced tolerance to drought stress relative to wild-type plants.	RING AND DOMAIN OF UNKNOWN FUNCTION 1117 2 (RDUF2);ARABIDOPSIS THALIANA RING AND DOMAIN OF UNKNOWN FUNCTION 1117 2 (ATRDUF2)	19.33	22.3	19.33	8.89	9.86	9.88
AT1G72790	-1.09164	Down	0.8515	hydroxyproline-rich glycoprotein family protein;(source:Araport11)		21.17	27.64	25.61	12.44	11.74	10.74
AT3G51860	-1.09372	Down	0.850202	cation exchanger 3;(source:Araport11)	(ATCAX3); (CAX1-LIKE); (ATHCX1);CATION EXCHANGER 3 (CAX3)	23.25	27.32	21.61	10.86	11.73	11.23
AT5G53588	-1.09389	Down	0.852075			25.19	26.96	23.24	13.14	12.69	9.49
AT5G53590	-1.09389	Down	0.852075	SAUR-like auxin-responsive protein family;(source:Araport11)	SMALL AUXIN UPREGULATED RNA 30 (SAUR30)	25.19	26.96	23.24	13.14	12.69	9.49
AT4G27450	-1.09396	Down	0.887375	aluminum induced protein with YGL and LRDR motifs;(source:Araport11)		208.66	190.08	210.26	97.75	93.05	94.5
AT3G60690	-1.09459	Down	0.81718	SAUR-like auxin-responsive protein family;(source:Araport11)	SMALL AUXIN UPREGULATED RNA 59 (SAUR59)	13.46	14.48	13.66	6.49	6.37	6.62
AT5G38610	-1.0957	Down	0.844283	Plant invertase/pectin methylesterase inhibitor superfamily protein;(source:Araport11)		18.58	26.28	17.93	10.28	10.02	9.08
AT1G07590	-1.09646	Down	0.881946	Tetratricopeptide repeat (TPR)-like superfamily protein;(source:Araport11)		99.94	79.93	77.73	36.63	44.68	39.16
AT5G67300	-1.0966	Down	0.869427	Member of the R2R3 factor MYB gene family involved in mediating plant responses to a variety of abiotic stimiuli. The mRNA is cell-to-cell mobile.	(ATMYBR1); (MYB44);MYB DOMAIN PROTEIN R1 (MYBR1);ARABIDOPSIS THALIANA MYB DOMAIN PROTEIN 44 (ATMYB44)	41.68	43.95	39.75	19.38	20.49	18.76
AT1G33800	-1.09733	Down	0.826634	Encodes a glucuronoxylan(GX)-speci&#64257;c 4-O-methyltransferase responsible for methylating GlcA residues in GX. Reduced methylation of GX ingxmt1-1 plants is correlated with altered lignin composition. The mRNA is cell-to-cell mobile.	GLUCURONOXYLAN METHYLTRANSFERASE 1 (GXMT1);GLUCURONOXYLAN METHYLTRANSFERASE 1 (GXM1); (ATGXMT1)	15.28	18.29	13.18	6.93	8.25	6.67
AT3G29035	-1.0984	Down	0.862913	Encodes a protein with transcription factor activity. Note: this protein (AT3G29035) on occasion has also been referred to as AtNAC3, not to be confused with the AtNAC3 found at locus AT3G15500. The mRNA is cell-to-cell mobile.	NAC DOMAIN CONTAINING PROTEIN 3 (ATNAC3);ORE1 SISTER1 (ORS1);NAC DOMAIN CONTAINING PROTEIN 3 (NAC3);ARABIDOPSIS NAC DOMAIN CONTAINING PROTEIN 59 (ANAC059)	29.44	37.58	32.33	13.36	17.41	15.63
AT1G30640	-1.09893	Down	0.83285	Protein kinase family protein;(source:Araport11)		15.56	20.52	15.07	7.89	7.74	8.25
AT4G24060	-1.09928	Down	0.861933	Dof-type zinc finger DNA-binding family protein;(source:Araport11)		31.71	32.18	32.5	14.67	15.69	14.63
AT4G06744	-1.1	Down	0.862152	Leucine-rich repeat (LRR) family protein;(source:Araport11)		35.99	31.59	29.48	14.76	14.11	16.41
AT1G53903	-1.10073	Down	0.849209	linoleate 9S-lipoxygenase-4 protein, putative (DUF581);(source:Araport11)		24.12	26.46	18.67	10.5	12.65	9.14
AT5G61340	-1.10124	Down	0.879278	transmembrane protein;(source:Araport11)		61.11	76.97	67.92	31.89	34.74	29.39
AT5G23350	-1.10209	Down	0.844621	GRAM domain protein/ABA-responsive-like protein;(source:Araport11)		21.15	22.96	18.83	9.82	10.1	9.4
AT5G22140	-1.10223	Down	0.827911	FAD/NAD(P)-binding oxidoreductase family protein;(source:Araport11)		13.89	23.87	9.75	6.84	8.18	7.11
AT3G11690	-1.10413	Down	0.83904	hypothetical protein;(source:Araport11)		19.48	19.92	17.18	7.9	9.72	8.7
AT1G76890	-1.10488	Down	0.880689	encodes a plant trihelix DNA-binding protein	(GT2); (AT-GT2)	70.59	82.83	77.34	39.46	34.95	32.88
AT3G61820	-1.10549	Down	0.856233	Eukaryotic aspartyl protease family protein;(source:Araport11)		28.51	28.85	23.05	12.32	13.12	11.93
AT5G15350	-1.10644	Down	0.890215	early nodulin-like protein 17;(source:Araport11)	(AtENODL17);EARLY NODULIN-LIKE PROTEIN 17 (ENODL17)	325.68	370.75	330.57	153.68	173.3	150
AT4G23190	-1.10656	Down	0.810434	Encodes putative receptor-like protein kinase that is induced by the soil-borne vascular bacteria, Ralstonia solanacearum. Naming convention from Chen et al 2003 (PMID 14756307)	RECEPTOR LIKE PROTEIN KINASE 3 (AT-RLK3);CYSTEINE-RICH RLK (RECEPTOR-LIKE PROTEIN KINASE) 11 (CRK11)	9.3	18.91	9.15	5.67	6.15	5.53
AT3G01650	-1.10659	Down	0.870957	Encodes RGLG1 (RING domain ligase 1), a RING domain ubiquitin E3 ligase that negatively regulates the drought stress response by mediating ERF53 transcriptional activity.	RING DOMAIN LIGASE1 (RGLG1)	37.19	49.45	42.82	20.23	19.79	20.1
AT3G14050	-1.10687	Down	0.876279	RELA/SPOT homolog 2;(source:Araport11)	RELA/SPOT HOMOLOG 2 (RSH2);RELA/SPOT HOMOLOG 2 (ATRSH2);RELA-SPOT HOMOLOG 2 (AT-RSH2)	51.74	62.56	50.68	24	27.2	25.4
AT4G15530	-1.1078	Down	0.881688	Encodes a dual-targeted protein believed to act as a pyruvate, orthophosphate dikinase. These enzymes are normally associated with C4 photosynthesis which does not occur in Arabidopsis. However, PPDK may play a role in remobilizing nitrogen during leaf senescence in Arabidopsis. The product of the long transcript (.1 gene model) was shown to be targeted to the chloroplast, whereas the shorter tra…	PYRUVATE ORTHOPHOSPHATE DIKINASE (PPDK)	76.76	90.22	71.23	35.09	35.55	39.89
AT3G17580	-1.11039	Down	0.864124	SsrA-binding protein;(source:Araport11)		34.12	28.62	37.85	15.44	16.44	14.71
AT5G01715	-1.11067	Down	0.80192	pseudogene of RNI-like superfamily protein;(source:Araport11)		10.99	10.85	12.15	4.44	5.33	5.97
AT3G14310	-1.11124	Down	0.885521	encodes a pectin methylesterase, targeted by a cellulose binding protein (CBP) from the parasitic nematode Heterodera schachtii during parasitism.	PECTIN METHYLESTERASE 3 (ATPME3);PECTIN METHYLESTERASE 3 (PME3);OVERLY ZINC SENSITIVE 2 (OZS2)	116.74	136.11	102.63	53.45	57.67	53.43
AT4G25260	-1.11125	Down	0.886819	Plant invertase/pectin methylesterase inhibitor superfamily protein;(source:Araport11)		134.43	152.24	137.38	64.02	71.39	60.88
AT3G51890	-1.11169	Down	0.870533	Clathrin light chain protein;(source:Araport11)	CLATHRIN LIGHT CHAIN 3 (CLC3)	40.6	44.37	41.75	19.61	20.03	19
AT3G22060	-1.11268	Down	0.805429	contains Pfam profile: PF01657 Domain of unknown function that is usually associated with protein kinase domain Pfam:PF00069, however this protein does not have the protein kinase domain		9.34	16.15	9.78	5.28	5.74	5.29
AT4G21960	-1.11505	Down	0.892314	Encodes AT4g21960 (AT4g21960/T8O5_170). The mRNA is cell-to-cell mobile.	(PRXR1)	1040.03	1115.02	1048.14	452.76	520.28	505.79
AT1G17990	-1.11722	Down	0.816783	FMN-linked oxidoreductases superfamily protein;(source:Araport11)		12.09	11.69	16.2	6.76	2.34	9.33
AT5G35370	-1.11862	Down	0.823807	S-locus lectin protein kinase family protein;(source:Araport11)		14.34	16.52	12.85	6.23	6.78	7.12
AT1G68690	-1.1208	Down	0.830321	Encodes a member of the proline-rich extensin-like receptor kinase (PERK) family. This family consists of 15 predicted receptor kinases (PMID: 15653807).	PROLINE-RICH EXTENSIN-LIKE RECEPTOR KINASE 9 (AtPERK9);PROLINE-RICH EXTENSIN-LIKE RECEPTOR KINASE 9 (PERK9)	13.25	18.34	16.34	7.9	7.83	6.31
AT3G56060	-1.12087	Down	0.803125	Glucose-methanol-choline (GMC) oxidoreductase family protein;(source:Araport11)		11.53	13.34	9.1	4.64	6.4	4.58
AT1G80830	-1.12092	Down	0.859662	Thought to be involved in iron homeostasis. Induced in leaves in response to iron deficiency. Transgenic plants accumulate toxic levels of iron. Gene complements yeast iron uptake mutants.	NATURAL RESISTANCE-ASSOCIATED MACROPHAGE PROTEIN 1 (NRAMP1); (ATNRAMP1); (PMIT1)	30.12	25.44	30.26	12.7	13.65	13.11
AT5G40760	-1.12148	Down	0.869467	Encodes a cytosolic glucose-6-phosphate dehydrogenase that is insensitive to reduction by DTT and whose mRNA is expressed ubiquitously. The mRNA is cell-to-cell mobile.	GLUCOSE-6-PHOSPHATE DEHYDROGENASE 6 (G6PD6)	37.08	42.42	38.51	17.68	18.52	18.04
AT5G18270	-1.12172	Down	0.823807	NAC domain containing protein 87;(source:Araport11)	ARABIDOPSIS NAC DOMAIN CONTAINING PROTEIN 87 (ANAC087)	13.35	16.11	14.17	7.47	6.66	5.92
AT2G38860	-1.12238	Down	0.840722	Encodes protease I (pfpI)-like protein YLS5.	(DJ-1E); (DJ1E); (YLS5)	10.23	37.58	8.75	8.51	9.23	8.24
AT1G17745	-1.12309	Down	0.857537	encodes a 3-Phosphoglycerate dehydrogenase The mRNA is cell-to-cell mobile.	PHOSPHOGLYCERATE DEHYDROGENASE 2 (PGDH2);3-PHOSPHOGLYCERATE DEHYDROGENASE (PGDH)	25.8	34.51	20.76	12.89	12.44	11.89
AT5G06760	-1.12316	Down	0.864217	Encodes LEA4-5, a member of the Late Embryogenesis Abundant (LEA) proteins which typically accumulate in response to low water availability conditions imposed during development or by the environment. Most of the diverse set of LEA proteins can be grouped according to properties such as high hydrophilicity and high content of glycine or other small amino acids in what has been termed hydrophilins…	LATE EMBRYOGENESIS ABUNDANT 4-5 (AtLEA4-5);LATE EMBRYOGENESIS ABUNDANT 4-5 (LEA4-5)	31.42	24.73	42.11	14.57	15.45	15.09
AT3G02480	-1.12321	Down	0.887236	Late embryogenesis abundant protein (LEA) family protein;(source:Araport11)	ABA-RESPONSE PROTEIN (ABR)	140.13	92.15	172.58	52.07	70.24	63.55
AT1G03370	-1.12423	Down	0.819861	C2 calcium/lipid-binding and GRAM domain containing protein;(source:Araport11)		12.96	16.72	11.65	6.38	7.06	5.52
AT3G11280	-1.12467	Down	0.871744	Putative transcription factors interacting with the gene product of VHA-B1 (vacuolar ATPase subunit B1; as shown through yeast two-hybrid assay).		45.86	42.69	40.58	18.28	20.09	20.85
AT1G64740	-1.12804	Down	0.877848	alpha-tubulin expressed primarily in stamens and mature pollen	ALPHA-1 TUBULIN (TUA1)	53.75	59.82	52.93	27.64	24.82	23.72
AT1G78830	-1.12805	Down	0.891023	Curculin-like (mannose-binding) lectin family protein;(source:Araport11)		221.8	379.72	240.23	132.34	131.63	121.16
AT4G14746	-1.12866	Down	0.875048	neurogenic locus notch-like protein;(source:Araport11)		37.11	56.42	50.52	19.96	23.18	22.74
AT2G24300	-1.12881	Down	0.809414	Calmodulin-binding protein;(source:Araport11)		12.16	13.25	10.65	4.97	6.62	4.9
AT1G80440	-1.12967	Down	0.890189	Encodes a member of a family of F-box proteins, called the KISS ME DEADLY (KMD) family, that targets type-B ARR proteins for degradation and is involved in the negative regulation of the cytokinin response. Also named as KFB20, a member of a group of Kelch repeat F-box proteins that negatively regulate phenylpropanoid biosynthesis by targeting the phenypropanoid biosynthesis enzyme phenylalanine …	KELCH REPEAT F-BOX 20 (KFB20);KISS ME DEADLY 1 (KMD1)	214.14	226.99	211.62	104	92.38	101.94
AT3G13430	-1.12969	Down	0.826349	RING/U-box superfamily protein;(source:Araport11)		13.87	18.05	12.63	7.6	6.85	5.91
AT5G23830	-1.13008	Down	0.870096	MD-2-related lipid recognition domain-containing protein;(source:Araport11)		37.34	46.1	34.05	13.89	20.81	18.98
AT3G63310	-1.13117	Down	0.886415	Mediates cell elongation in brassinosteroid signaling.	BRZ-INSENSITIVE-LONG HYPOCOTYLS 4 (BIL4); (ATLFG2);LIFEGUARD 2 (LFG2)	101.85	122.97	110.35	49.18	53.03	50.81
AT1G77920	-1.13319	Down	0.857908	bZIP transcription factor family protein;(source:Araport11)	TGACG SEQUENCE-SPECIFIC BINDING PROTEIN 7 (TGA7)	25.13	30.11	24.82	11.55	13.59	11.36
AT1G13110	-1.13361	Down	0.881595	member of CYP71B The mRNA is cell-to-cell mobile.	CYTOCHROME P450, FAMILY 71 SUBFAMILY B, POLYPEPTIDE 7 (CYP71B7)	64.95	86.9	57.53	29.83	35.01	30.59
AT2G33830	-1.13445	Down	0.893201	Dormancy/auxin associated family protein;(source:Araport11)	DORMANCY ASSOCIATED GENE 2 (DRM2); (ATDRM2)	1685.87	1973.24	2006.89	815.45	925.4	840.06
AT1G23030	-1.13598	Down	0.870056	Encodes a plant U-Box protein that is capable of binding and ubiquitinating MYC2 in vitro, acting as an E3 ligase. Unlike PUB10, its closest homolog in Arabidopsis, it does not appear to play a major role in the MeJA-mediated response.	PLANT U-BOX PROTEIN 11 (PUB11)	37.67	42.59	33.14	17.03	18.6	15.97
AT4G37070	-1.1365	Down	0.890381	Patatin-related phospholipase A. Expressed strongly and exclusively in roots. AtplaIVA-null mutants have reduced lateral root development. Phosphorylation by calcium-dependent protein kinases in vitro enhances its activity.	PHOSPHOLIPASE A IVA (AtPLAIVA); (PLP1); (PLA IVA)	155.64	234.92	175.46	79.46	92.61	85.39
AT3G27960	-1.13826	Down	0.849553	Tetratricopeptide repeat (TPR)-like superfamily protein;(source:Araport11)	KINESIN LIGHT CHAIN-RELATED 2 (KLCR2)	20.78	26.3	17.48	9.68	10.6	9.05
AT4G30190	-1.13834	Down	0.892658	belongs to the P-type ATPase superfamily of cation-transporting ATPases, pumps protons out of the cell, generating a proton gradient that drives the active transport of nutrients by proton symport. has two autoinhibitory regions within the C-terminal dom	H(+)-ATPASE 2 (HA2)	378.15	412.89	380.41	168.65	188.58	174.94
AT4G38080	-1.13852	Down	0.893717	hydroxyproline-rich glycoprotein family protein;(source:Araport11)		807.34	1034.75	1101.55	431.05	492.4	413.63
AT3G27210	-1.13972	Down	0.840854	hypothetical protein;(source:Araport11)		16.11	19.71	19	8.05	9.42	7.41
AT2G28120	-1.14114	Down	0.836544	Major facilitator superfamily protein;(source:Araport11)	OVARIAN TUMOR DOMAIN (OTU)-CONTAINING DUB (DEUBIQUITILATING ENZYME) 1 (OTU1)	17.25	17.22	16.39	8.11	7.42	7.53
AT2G36320	-1.14189	Down	0.889288	A20/AN1-like zinc finger family protein;(source:Araport11)		153.59	149.07	147.22	58.57	75.8	69.5
AT5G42530	-1.14276	Down	0.802873	hypothetical protein;(source:Araport11)		10.75	12.28	9.98	4.75	5.36	4.84
AT1G76410	-1.14356	Down	0.8562	RING/U-box superfamily protein;(source:Araport11)	(ATL8)	24.12	26.58	24.26	13.13	10.11	10.69
AT1G28400	-1.1437	Down	0.891645	GATA zinc finger protein;(source:Araport11)		253.18	301.79	236.33	118.26	128.68	111.2
AT1G32100	-1.14488	Down	0.880477	Encodes a pinoresinol reductase involved in lignan biosynthesis. Expressed strongly in roots and less strongly in stems. Shows specificity for pinoresinol and not lariciresinol.	PSEUDO-RESPONSE REGULATOR 1 (PRR1);PINORESINOL REDUCTASE 1 (PRR1); (ATPRR1)	54.8	79.47	49.2	32.79	24.02	26.16
AT5G03260	-1.14492	Down	0.866369	LAC11 is a putative laccase, a member of laccase family of genes (17 members in Arabidopsis).	LACCASE 11 (LAC11)	23.28	56.75	19.48	24.32	11.16	9.52
AT3G47670	-1.1457	Down	0.881874	Plant invertase/pectin methylesterase inhibitor superfamily protein;(source:Araport11)		61.71	68.49	65.41	32.77	28.67	26.97
AT4G17215	-1.1469	Down	0.870718	Pollen Ole e 1 allergen and extensin family protein;(source:Araport11)		30.92	49.01	34.11	14.77	19.08	17.65
AT4G14750	-1.14699	Down	0.848812	IQ-domain 19;(source:Araport11)	IQ-DOMAIN 19 (IQD19)	19.27	23.96	19.64	9.38	11.66	7.35
AT1G07600	-1.14851	Down	0.894386	metallothionein, binds to and detoxifies excess copper and other metals, limiting oxidative damage.	METALLOTHIONEIN 1A (MT1A);METALLOTHIONEIN 1 (MT1);LIGHT STRESS-REGULATED 4 (LSR4);ARABIDOPSIS METALLOTHIONEIN 1 (ATMT1);METALLOTHIONEIN 2 (ATMT-2); (ATMT-Q);METALLOTHIONEIN Q (MT-Q)	1859.41	1667.21	1829.31	631.22	946.28	838.51
AT5G10830	-1.14875	Down	0.85432	S-adenosyl-L-methionine-dependent methyltransferases superfamily protein;(source:Araport11)		24.33	22.35	24.16	10.4	9.75	11.8
AT1G65690	-1.14947	Down	0.81853	Encodes NHL6 (NDR1/HIN1-like 6). Plays an important role in the abiotic stresses-induced ABA signaling and biosynthesis, particularly during seed germination and early seedling development.	NDR1/HIN1-LIKE 6 (NHL6)	10.41	18.15	10.66	4.36	6.31	7.01
AT3G20510	-1.14961	Down	0.857961	Encodes a member of the Tmemb_14 family that is predicted to be localized to the membranes of the secretory pathway. The mRNA is cell-to-cell mobile.	FATTY ACID EXPORT 6 (FAX6)	24.3	30.54	22.21	7.02	14.64	13.07
AT2G40113	-1.15017	Down	0.883568	Pollen Ole e 1 allergen and extensin family protein;(source:Araport11)		75.53	78.25	66.74	29.86	36.57	32.93
AT1G45145	-1.1503	Down	0.881979	encodes a cytosolic thioredoxin that reduces disulfide bridges of target proteins by the reversible formation of a disulfide bridge between two neighboring Cys residues present in the active site. Thioredoxins have been found to regulate a variety of biological reactions in prokaryotic and eukaryotic cells.	THIOREDOXIN H-TYPE 5 (ATTRX5);THIOREDOXIN H-TYPE 5 (ATH5);THIOREDOXIN H-TYPE 5 (TRX-H5);THIOREDOXIN H-TYPE 5 (TRX5);LOCUS OF INSENSITIVITY TO VICTORIN 1 (LIV1)	54.54	77.36	64.29	22.69	33.67	32.03
AT3G24715	-1.15197	Down	0.841344			16.06	21.66	16.79	7.45	8.55	8.53
AT2G15880	-1.15241	Down	0.88192	Leucine-rich repeat (LRR) family protein;(source:Araport11)		53.07	47.81	94.42	37.74	23.59	26.53
AT1G27030	-1.15299	Down	0.890023	hypothetical protein;(source:Araport11)		148.75	176.38	145.28	62.46	80.33	68.75
AT1G52342	-1.15344	Down	0.872671	hypothetical protein;(source:Araport11)		37.84	41.18	43.48	16.31	17.82	20.94
AT3G45640	-1.1536	Down	0.884694	Encodes a mitogen-activated kinase whose mRNA levels increase in response to touch, cold, salinity stress and chitin oligomers.Also functions in ovule development. Heterozygous MPK3 mutants in a homozygous MPK6 background are female sterile due to defects in integument development. MPK3 can be dephosphorylated by MKP2 in vitro. The mRNA is cell-to-cell mobile.	MITOGEN-ACTIVATED PROTEIN KINASE 3 (ATMPK3); (ATMAPK3);MITOGEN-ACTIVATED PROTEIN KINASE 3 (MPK3)	72.36	87.03	83.1	37.73	33.24	38.03
AT2G46690	-1.15521	Down	0.87808	SAUR-like auxin-responsive protein family;(source:Araport11)	SMALL AUXIN UPREGULATED RNA 32 (SAUR32)	48.62	48.67	53.4	21.47	25.89	20.3
AT4G38250	-1.15539	Down	0.887766	Transmembrane amino acid transporter family protein;(source:Araport11)	(AT4G38250)	102.16	112.98	100.11	46.21	49.92	45.4
AT3G15510	-1.15734	Down	0.878166	Note of caution: not to be confused with another protein (AtNAC6 locus AT5G39610) which on occasion has also been referred to as AtNAC2.	NAC DOMAIN CONTAINING PROTEIN 2 (ATNAC2);ARABIDOPSIS NAC DOMAIN CONTAINING PROTEIN 56 (ANAC056);NAC-REGULATED SEED MORPHOLOGY 1 (NARS1);NAC DOMAIN CONTAINING PROTEIN 2 (NAC2)	51.44	51.25	48.2	22.54	24.48	20.63
AT2G32150	-1.15799	Down	0.892996	Haloacid dehalogenase-like hydrolase (HAD) superfamily protein;(source:Araport11)		281.05	305.89	283.44	118.08	141.19	130.78
AT5G60580	-1.15822	Down	0.86615	RING/U-box superfamily protein;(source:Araport11)		29.83	35.2	30.09	12.3	15.85	14.47
AT2G19970	-1.15879	Down	0.852969	CAP (Cysteine-rich secretory proteins, Antigen 5, and Pathogenesis-related 1 protein) superfamily protein;(source:Araport11)		21.61	26.05	19.79	9.44	9.43	11.34
AT2G27360	-1.15946	Down	0.85575	GDSL-motif esterase/acyltransferase/lipase. Enzyme group with broad substrate specificity that may catalyze acyltransfer or hydrolase reactions with lipid and non-lipid substrates.		24.44	27.15	20.18	9.85	11.75	10.53
AT5G42580	-1.16049	Down	0.880477	a member of the cytochrome P450 family	CYTOCHROME P450, FAMILY 705, SUBFAMILY A, POLYPEPTIDE 12 (CYP705A12)	57.5	67.61	47.1	23.35	29.1	24.59
AT3G28940	-1.16158	Down	0.891129	AIG2-like (avirulence induced gene) family protein;(source:Araport11)		150.02	232.82	143.15	75.28	86.7	73.15
AT1G19770	-1.16209	Down	0.890262	Member of a family of proteins related to PUP1, a purine transporter. May be involved in the transport of purine and purine derivatives such as cytokinins, across the plasma membrane. The mRNA is cell-to-cell mobile.	PURINE PERMEASE 14 (ATPUP14);PURINE PERMEASE 14 (PUP14)	127.66	169.47	143.81	70.89	67.5	58.65
AT3G55840	-1.16336	Down	0.840179	Hs1pro-1 protein;(source:Araport11)		15.43	20.17	16.99	6.56	8.5	8.42
AT1G02000	-1.16428	Down	0.857484	UDP-D-glucuronate 4-epimerase The mRNA is cell-to-cell mobile.	UDP-D-GLUCURONATE 4-EPIMERASE 2 (GAE2)	22.62	27.7	24.29	11.22	10.63	11.44
AT3G43430	-1.16447	Down	0.875094	RING/U-box superfamily protein;(source:Araport11)		41.99	48.57	40.86	18.41	18.51	21.71
AT5G01720	-1.16485	Down	0.858193	RNI-like superfamily protein;(source:Araport11)		25.1	23.93	26.91	11.15	11.73	10.99
AT1G72510	-1.16594	Down	0.884283	DUF1677 family protein (DUF1677);(source:Araport11)		66.14	75.91	65.77	28.06	36.24	28.32
AT1G69450	-1.16652	Down	0.861331	Early-responsive to dehydration stress protein (ERD4);(source:Araport11)		26.76	29.49	24.11	11.68	13.63	10.49
AT3G63210	-1.1674	Down	0.89005	encodes a novel zinc-finger protein with a proline-rich N-terminus, identical to senescence-associated protein SAG102	(MARD1);MEDIATOR OF ABA-REGULATED DORMANCY 1 (MARD1)	110.03	120.95	143.62	58.37	55.18	53.23
AT5G04470	-1.16743	Down	0.894366	Encodes a novel nuclear 14-kD protein containing a cyclin binding motif and a motif found in ICK/KRP cell cycle inhibitor proteins. It is required for coordinating cell division and cell differentiation during the development of Arabidopsis trichomes, playing a key role in the mitosis-to-endoreduplication transition. It interacts with D-type cyclins in vivo.	SIAMESE (SIM)	341.61	313.56	454.25	177.25	158.59	158.09
AT5G44790	-1.16951	Down	0.886501	ATP dependent copper transporter vital for ethylene response pathway	(HMA7);RESPONSIVE-TO-ANTAGONIST 1 (RAN1)	80.64	94.13	75.38	37.58	37.02	36.61
AT3G13720	-1.16985	Down	0.887342	PRA1 (Prenylated rab acceptor) family protein;(source:Araport11)	(PRA8);PRENYLATED RAB ACCEPTOR 1.F3 (PRA1.F3)	90.88	89.62	92.05	29.45	47.63	44.06
AT3G57400	-1.17014	Down	0.879007	transmembrane protein;(source:Araport11)		48.56	48.82	52.74	23.76	21.7	21.25
AT1G05710	-1.17047	Down	0.848236	basic helix-loop-helix (bHLH) DNA-binding superfamily protein;(source:Araport11)		16.32	22.31	21.22	8.27	8.29	10.03
AT5G18850	-1.17185	Down	0.879311	Low-density receptor-like protein;(source:Araport11)		40.68	57.23	54.28	24.47	20.95	22.13
AT5G65925	-1.17186	Down	0.861529	hypothetical protein;(source:Araport11)		27.01	28.43	24.97	9.45	14.78	11.46
AT3G13310	-1.17208	Down	0.885627	Chaperone DnaJ-domain superfamily protein;(source:Araport11)	DNA J PROTEIN C66 (DJC66)	75.4	81.11	74.82	33.86	34.97	33.83
AT4G05190	-1.1722	Down	0.815101	ATK5 encodes a kinesin protein involved in microtubule spindle morphogenesis. It acts as a minus-end directed motor as well as a plus-end tracking protein (+TIP). Localizes to mitotic spindle midzones and regions rich in growing plus-ends within phragmoplasts.	KINESIN 5 (ATK5)	11.38	15.55	9.51	5.55	5.81	4.81
AT3G19680	-1.17367	Down	0.867759	hypothetical protein (DUF1005);(source:Araport11)		32.96	30.48	33.11	12.37	14.88	15.55
AT5G25110	-1.17387	Down	0.834896	member of AtCIPKs	SNF1-RELATED PROTEIN KINASE 3.25 (SnRK3.25);CBL-INTERACTING PROTEIN KINASE 25 (CIPK25)	13.9	18.95	14.71	7.03	8.35	5.7
AT1G20900	-1.17388	Down	0.869374	Encodes an AT hook domain containing protein that acts redundantly with SOB3 to modulate hypocotyl growth inhibition in response to light.	ESCAROLA (ESC);AT-HOOK MOTIF NUCLEAR-LOCALIZED PROTEIN 27 (AHL27);ORESARA 7 (ORE7)	28.95	33.64	39.75	15.39	16.05	13.92
AT5G19810	-1.17412	Down	0.802814	Proline-rich extensin-like family protein;(source:Araport11)		10.44	9.73	11.67	4.38	5.4	4.33
AT1G66270	-1.17501	Down	0.852294	BGLU21 encodes a beta-glucosidase that has a high level of activity against the naturally occuring secondary metabolite scopolin. Recombinant BGLU21 produced in insect cells shows lower levels of activity using the structurally similar substrates esculin (33%) and 4-MU-glucoside (9%). BGLU21 is glycosylated in planta and has a C-terminal ER retention signal. Transcript analysis as well as protein…	(BGLU21)	26.09	17.07	20.74	9.5	9.15	9.65
AT2G41110	-1.17514	Down	0.886958	Encodes a touch-inducible calmodulin that has higher affinity to kinesin-like calmodulin binding motor protein than CAM4 or CAM6. The mRNA is cell-to-cell mobile.	CALMODULIN 2 (CAM2)	73.54	99.07	76.26	33.58	40.23	36.4
AT1G53560	-1.17549	Down	0.887845	Ribosomal protein L18ae family;(source:Araport11)		80.64	101.63	90.31	42.59	41.05	37.04
AT3G51642	-1.17552	Down	0.885369	This gene encodes a small protein and has either evidence of transcription or purifying selection.		66.24	75.31	75.29	50.24	23.26	22.5
AT5G61590	-1.17602	Down	0.890096	Encodes an AP2/ERF-type transcription factor that is preferentially expressed in the epidermis and induced by darkness and negatively regulates cuticular wax biosynthesis.	(ERF107);DECREASE WAX BIOSYNTHESIS (DEWAX)	117.2	119.91	116.28	51.73	56.31	48.36
AT1G56320	-1.17618	Down	0.82184	hypothetical protein;(source:Araport11)		12.87	11.7	14.75	5.67	5.25	6.48
AT2G30362	-1.17626	Down	0.874942	Potential natural antisense gene, locus overlaps with AT2G30360		37.84	43.29	42.08	18.06	20.65	15.81
AT3G19370	-1.17657	Down	0.831989	filament-like protein (DUF869);(source:Araport11)		13.72	17.64	13.78	5.86	7.77	6.34
AT1G03740	-1.17704	Down	0.853803	Protein kinase superfamily protein;(source:Araport11)		19.1	27.22	19.75	8.54	10.48	10.2
AT4G37540	-1.17948	Down	0.87716	LOB domain-containing protein 39;(source:Araport11)	LOB DOMAIN-CONTAINING PROTEIN 39 (LBD39)	46.24	40.75	47.39	19.65	18.76	20.92
AT3G61070	-1.17965	Down	0.889123	member of the peroxin11 (PEX11) gene family, integral to peroxisome membrane, controls peroxisome proliferation.	PEROXIN 11E (PEX11E)	95.53	117.62	100.22	47.76	45.29	45.29
AT4G38620	-1.18051	Down	0.857875	Encodes a R2R3 MYB protein which is involved in the response to UV-B. It functions as a repressor of target gene expression. One of its target genes encodes cinnamate 4-hydroxylase; mutants accumulate sinapate esters in their leaves. MYB4 binds to its own promoter and represses its own expression. Nuclear localization of MYB4 depends on the action of the beta importin SAD2. The mRNA is cell-to-ce…	MYB DOMAIN PROTEIN 4 (MYB4);MYB DOMAIN PROTEIN 4 (ATMYB4)	23.24	25.91	23.38	9.33	12.7	9.97
AT3G48450	-1.18056	Down	0.850328	RPM1-interacting protein 4 (RIN4) family protein;(source:Araport11)		14.91	29.49	16.89	8.04	9.57	9.43
AT3G56250	-1.1806	Down	0.802661	hypothetical protein;(source:Araport11)		10.03	12.73	8.77	3.63	4.06	6.22
AT1G13590	-1.18112	Down	0.868871	Encodes a phytosulfokine-alpha (PSK) precursor, a unique plant peptide growth factor first described in Asparagus.	PHYTOSULFOKINE 1 PRECURSOR (PSK1);PHYTOSULFOKINE 1 PRECURSOR (ATPSK1)	40.04	23.27	35.01	12.14	16.65	14.57
AT4G22780	-1.18422	Down	0.821092	Member of a family of ACT domain containing proteins . ACT domains are involved in amino acid binding .	ACT DOMAIN REPEAT 7 (ACR7)	12.7	15.52	10.57	5.53	6.19	5.35
AT2G44490	-1.18487	Down	0.882317	Encodes a glycosyl hydrolase that localizes to peroxisomes and acts as a component of an inducible preinvasion resistance mechanism. Required for mlo resistance. The mRNA is cell-to-cell mobile.	BETA GLUCOSIDASE 26 (BGLU26);PENETRATION 2 (PEN2)	52.88	75.52	46.54	24.22	27.41	25.32
AT2G05540	-1.18558	Down	0.896127	Glycine-rich protein family;(source:Araport11)		593.57	595.85	580.45	244.19	289.04	244.89
AT3G21260	-1.18778	Down	0.870136	Glycolipid transfer protein (GLTP) family protein;(source:Araport11)	GLYCOLIPID TRANSFER PROTEIN 3 (GLTP3)	30.82	37.52	32.69	14.41	15.1	14.84
AT5G19875	-1.19043	Down	0.834796	transmembrane protein;(source:Araport11)		15.46	15.71	15.25	7.28	5.34	7.72
AT2G31880	-1.19153	Down	0.878994	Encodes a putative leucine rich repeat transmembrane protein that is expressed in response to Pseudomonas syringae. Expression of SRRLK may be required for silencing via lsiRNAs. Regulates cell death and innate immunity.	EVERSHED (EVR);SUPPRESSOR OF BIR1 1 (SOBIR1)	43.85	54.98	42.98	19.66	21.65	20.78
AT5G56980	-1.19174	Down	0.889626	cotton fiber protein;(source:Araport11)		102.07	106.88	104.34	47.06	44.29	45.8
AT4G34920	-1.19187	Down	0.880271	PLC-like phosphodiesterases superfamily protein;(source:Araport11)		49.01	52.84	48.88	19.27	24.33	22.38
AT3G11820	-1.1929	Down	0.878179	Encodes a syntaxin localized at the plasma membrane (SYR1, Syntaxin Related Protein 1, also known as SYP121, PENETRATION1/PEN1). SYR1/PEN1 is a member of the SNARE superfamily proteins. SNARE proteins are involved in cell signaling, vesicle traffic, growth and development. SYR1/PEN1 functions in positioning anchoring of the KAT1 K+ channel protein at the plasma membrane. Transcription is upregula…	SYNTAXIN OF PLANTS 121 (SYP121); (AT-SYR1); (ATSYP121);SYNTAXIN RELATED PROTEIN 1 (SYR1);PENETRATION1 (PEN1);SYNTAXIN RELATED PROTEIN 1 (ATSYR1)	44.32	50.92	41.31	17.97	23.31	18.45
AT5G07475	-1.19462	Down	0.87432	Cupredoxin superfamily protein;(source:Araport11)		30.89	42.16	43.75	15.49	18.25	17.29
AT1G23040	-1.19519	Down	0.888553	hydroxyproline-rich glycoprotein family protein;(source:Araport11)		73.77	81.4	106.96	37.8	40.72	35.96
AT2G36310	-1.19619	Down	0.868712	Encodes a cytoplasmic nucleoside hydrolase. It has the highest levels of activity with uridine followed by xanthosine. It shows little activity with inosine and none with cytidine. Mutant analyses indicate that it plays a role in purine and pyrimidine catabolism.	NUCLEOSIDE HYDROLASE 1 (NSH1);URIDINE-RIBOHYDROLASE 1 (URH1)	31.6	36.54	26.08	12.85	12.9	15.37
AT3G53420	-1.19661	Down	0.8972	a member of the plasma membrane intrinsic protein subfamily PIP2. localizes to the plasma membrane and exhibits water transport activity in Xenopus oocyte. expressed specifically in the vascular bundles and protein level increases slightly during leaf dev. When expressed in yeast cells can conduct hydrogen peroxide into those cells.	(ATPIP2;1);PLASMA MEMBRANE INTRINSIC PROTEIN 2 (PIP2);PLASMA MEMBRANE INTRINSIC PROTEIN 2A (PIP2A);PLASMA MEMBRANE INTRINSIC PROTEIN 2;1 (PIP2;1)	1833.55	1867.73	1860.74	745.02	862.75	818.94
AT1G79380	-1.19747	Down	0.890526	Encodes a ubiquitin ligase that is an essential upstream modulator of JA signaling in response to various stimuli.	RING DOMAIN LIGASE 4 (RGLG4)	93.45	119.64	115.39	48.27	46.52	48.44
AT1G50460	-1.20045	Down	0.814843	Involved in glucose-ethylene crosstalk.	(ATHKL1);HEXOKINASE-LIKE 1 (HKL1)	11.33	12	11.9	5.19	5.72	4.42
AT3G48740	-1.20064	Down	0.89481	Encodes a member of the SWEET sucrose efflux transporter family proteins.	(SWEET11); (AtSWEET11)	266.27	227.5	263.81	98.47	116.73	114.41
AT4G05100	-1.20065	Down	0.827031	Member of the R2R3 factor gene family.	MYB DOMAIN PROTEIN 74 (AtMYB74);MYB DOMAIN PROTEIN 74 (MYB74)	12.6	11.87	16.58	4.76	7.17	5.93
AT5G64572	-1.20099	Down	0.894406	Potential natural antisense gene, locus overlaps with AT5G64570		214.1	248.49	207.26	84.58	103.19	103.6
AT5G11740	-1.20159	Down	0.896081	Encodes arabinogalactan protein (AGP15). The mRNA is cell-to-cell mobile.	(ATAGP15);ARABINOGALACTAN PROTEIN 15 (AGP15)	419.66	429.32	408.12	156.39	208.09	182.1
AT1G05760	-1.20278	Down	0.854935	Specifically restrict the long-distance movement of tobacco etch potyvirus (TEV) without involving either hypersensitive cell death or systemic acquired resistance	RESTRICTED TEV MOVEMENT 1 (RTM1)	21.85	23.23	20.43	10.14	8.6	9.72
AT5G53550	-1.20338	Down	0.846495	YELLOW STRIPE like 3;(source:Araport11)	YELLOW STRIPE LIKE 3 (ATYSL3);YELLOW STRIPE LIKE 3 (YSL3)	17.64	19.87	17.78	7.02	9.18	7.81
AT1G44100	-1.20437	Down	0.82429	amino acid permease 5	AMINO ACID PERMEASE 5 (AAP5)	14.18	13.44	11.9	5.87	5.12	6.16
AT5G61600	-1.20503	Down	0.886766	encodes a member of the ERF (ethylene response factor) subfamily B-3 of ERF/AP2 transcription factor family. The protein contains one AP2 domain. There are 18 members in this subfamily including ATERF-1, ATERF-2, AND ATERF-5.	ETHYLENE RESPONSE FACTOR 104 (ERF104)	61.82	71.49	80.91	32.43	30.3	30.19
AT1G19540	-1.20513	Down	0.870314	NmrA-like negative transcriptional regulator family protein;(source:Araport11)		30.79	34.11	32.58	15.69	11.77	14.82
AT4G27745	-1.20554	Down	0.866071	Yippee family putative zinc-binding protein;(source:Araport11)		26.58	32.44	26.38	10.57	12	14.46
AT3G54620	-1.20896	Down	0.890189	bZIP transcription factor-like protein mRNA	ARABIDOPSIS THALIANA BASIC LEUCINE ZIPPER 25 (AtbZIP25);BASIC LEUCINE ZIPPER 25 (BZIP25);BASIC LEUCINE ZIPPER O2 HOMOLOG 4 (BZO2H4)	86.82	108.3	102.35	43.61	43.07	42
AT1G64380	-1.20905	Down	0.845164	encodes a member of the DREB subfamily A-6 of ERF/AP2 transcription factor family. The protein contains one AP2 domain. There are 8 members in this subfamily including RAP2.4.		16.22	18.74	18.49	7.08	8.06	7.98
AT3G05900	-1.2093	Down	0.896591	neurofilament protein-like protein;(source:Araport11)		408.29	528.32	377.12	198.56	197.81	171.79
AT1G03730	-1.20945	Down	0.817961	pyrroline-5-carboxylate reductase;(source:Araport11)		11.41	12.2	12.65	4.9	5.69	5.09
AT5G23400	-1.21	Down	0.853817	Leucine-rich repeat (LRR) family protein;(source:Araport11)		19.75	25.56	17.66	10.47	8.35	8.4
AT1G27020	-1.21083	Down	0.893261	plant/protein;(source:Araport11)		138.23	181.84	141.16	59.74	73.07	66.45
AT1G21120	-1.21144	Down	0.813903	O-methyltransferase family protein;(source:Araport11)	INDOLE GLUCOSINOLATE O-METHYLTRANSFERASE 2 (IGMT2)	5.66	23.55	5.34	4.34	5.61	4.97
AT1G52750	-1.21332	Down	0.88331	alpha/beta-Hydrolases superfamily protein;(source:Araport11)		53.5	62.61	53.04	23.23	26.9	22.82
AT3G28950	-1.21333	Down	0.87434	AIG2-like (avirulence induced gene) family protein;(source:Araport11)		33.06	43.47	35.14	14.75	18.14	15.27
AT4G39950	-1.21346	Down	0.890017	Belongs to cytochrome P450 and is involved in tryptophan metabolism. Converts Trp to indo-3-acetaldoxime (IAOx), a precursor to IAA and indole glucosinolates. The mRNA is cell-to-cell mobile.	CYTOCHROME P450, FAMILY 79, SUBFAMILY B, POLYPEPTIDE 2 (CYP79B2)	65.39	156.14	68.73	38.22	43.69	43.26
AT1G42470	-1.21426	Down	0.87806	Patched family protein;(source:Araport11)	NIEMANN-PICK DISEASE TYPE C1-1 (ATNPC1 - 1)	36.99	50.94	41.77	19.34	19.06	17.5
AT5G64570	-1.21445	Down	0.894439	Encodes a beta-d-xylosidase that belongs to family 3 of glycoside hydrolases.	BETA-D-XYLOSIDASE 4 (XYL4);ARABIDOPSIS THALIANA BETA-D-XYLOSIDASE 4 (ATBXL4)	184.12	227.75	177.82	78.63	90.64	84.85
AT1G18470	-1.21497	Down	0.880735	Transmembrane Fragile-X-F-associated protein;(source:Araport11)		45.46	50.66	49.87	18.15	22.66	22.08
AT5G13900	-1.21498	Down	0.862198	Bifunctional inhibitor/lipid-transfer protein/seed storage 2S albumin superfamily protein;(source:Araport11)		25.4	29.12	21.83	11.76	13.76	7.37
AT3G51910	-1.2181	Down	0.881337	member of Heat Stress Transcription Factor (Hsf) family The mRNA is cell-to-cell mobile.	HEAT SHOCK TRANSCRIPTION FACTOR A7A (HSFA7A);ARABIDOPSIS THALIANA HEAT SHOCK TRANSCRIPTION FACTOR A7A (AT-HSFA7A)	45.59	52.27	47.4	16.08	26.97	19.39
AT5G12200	-1.21838	Down	0.878007	Encodes a protein with dihydropyrimidine amidohydrolase activity. It localizes to the secretory system and plays a role in uracil metabolism.	PYRIMIDINE 2 (PYD2)	39.72	48.19	37.67	15.69	20.37	17.91
AT1G18140	-1.21845	Down	0.819748	putative laccase, a member of laccase family of genes (with 17 members in Arabidopsis).	LACCASE 1 (LAC1); (ATLAC1)	10.83	16.32	9.43	4.32	6.35	5.05
AT1G70470	-1.2191	Down	0.833347	transmembrane protein;(source:Araport11)		14.89	15.75	13.08	5.8	6.17	6.81
AT1G60750	-1.22113	Down	0.82327	NAD(P)-linked oxidoreductase superfamily protein;(source:Araport11)		11.73	14.03	12.38	5.28	4.51	6.57
AT4G18950	-1.2213	Down	0.826442	Integrin-linked protein kinase family;(source:Araport11)		11.18	19.47	9.08	5.82	5.72	5.5
AT3G49220	-1.22169	Down	0.89518	Plant invertase/pectin methylesterase inhibitor superfamily;(source:Araport11)	PECTIN METHYLESTERASE 34 (PME34)	180.73	232.16	180.91	79.83	90.94	83.84
AT2G36410	-1.22253	Down	0.889427	transcriptional activator (DUF662);(source:Araport11)		81.41	97.57	72.74	32.82	39.7	35.35
AT3G16690	-1.22283	Down	0.8771	Nodulin MtN3 family protein;(source:Araport11)	(AtSWEET16); (SWEET16)	36.96	42.6	41.18	12.51	21.81	17.41
AT5G65207	-1.22325	Down	0.872261	hypothetical protein;(source:Araport11)		30.84	35.11	34.84	13.63	15.89	13.65
AT3G61160	-1.22705	Down	0.886342	Protein kinase superfamily protein;(source:Araport11)		59.99	66.85	61.39	25.58	28.56	26.27
AT5G56100	-1.22706	Down	0.871387	glycine-rich protein / oleosin;(source:Araport11)		33.83	28.2	34.04	13.3	15.73	12.01
AT4G38540	-1.22958	Down	0.887984	FAD/NAD(P)-binding oxidoreductase family protein;(source:Araport11)		67.2	71.71	73.85	27.62	31.13	31.98
AT4G12720	-1.23135	Down	0.864833	Encodes a protein with ADP-ribose hydrolase activity. Negatively regulates EDS1-conditioned plant defense and programmed cell death.	ARABIDOPSIS THALIANA NUDIX HYDROLASE HOMOLOG 7 (AtNUDT7); (NUDT7);GROWTH FACTOR GENE 1 (GFG1)	26.84	28.59	23.2	11.27	11.16	11.06
AT2G18150	-1.23155	Down	0.889037	Peroxidase superfamily protein;(source:Araport11)		72.59	89.55	70.12	27.35	36.4	35.16
AT5G54940	-1.23192	Down	0.897186	Translation initiation factor SUI1 family protein;(source:Araport11)		320.38	383.93	293.62	130.3	157.4	137.17
AT1G44160	-1.23219	Down	0.842158	HSP40/DnaJ peptide-binding protein;(source:Araport11)		16.26	17.41	15.57	6.69	8.04	6.23
AT1G31120	-1.23339	Down	0.850864	potassium transporter	K+ UPTAKE PERMEASE 10 (KUP10)	17.48	21.82	18.21	7.24	9.14	8.08
AT3G21550	-1.23477	Down	0.868103	transmembrane protein, putative (DUF679 domain membrane protein 2);(source:Araport11)	ARABIDOPSIS THALIANA DUF679 DOMAIN MEMBRANE PROTEIN 2 (AtDMP2);DUF679 DOMAIN MEMBRANE PROTEIN 2 (DMP2)	21.74	45.61	18.88	17.6	9.13	9.91
AT3G55880	-1.23489	Down	0.884873	A gain-of-function mutant of SUE4 exhibited improved low sulphur tolerance.	SULPHATE UTILIZATION EFFICIENCY 4 (SUE4)	52.83	58.99	59.03	23.8	26.68	22.11
AT5G20710	-1.23508	Down	0.856293	beta-galactosidase 7;(source:Araport11)	BETA-GALACTOSIDASE 7 (BGAL7)	18.31	26.82	18.45	8.33	10.18	8.5
AT2G03200	-1.2351	Down	0.817789	Eukaryotic aspartyl protease family protein;(source:Araport11)		10.41	14.68	9.89	4.36	5.26	5.24
AT5G03520	-1.23512	Down	0.890096	RAB GTPase homolog 8C;(source:Araport11)	ARABIDOPSIS RAB HOMOLOG E1D (ATRAB-E1D);RAB HOMOLOG E1D (RAB-E1D); (ATRABE1D);RAB GTPASE HOMOLOG 8C (ATRAB8C);RAB GTPASE HOMOLOG 8C (RAB8C)	79.68	90.52	76.03	30.28	41.17	33.15
AT1G62300	-1.23548	Down	0.874962	Encodes a transcription factor WRKY6. Regulates Phosphate1 (Pho1) expression in response to low phosphate (Pi) stress.	(ATWRKY6); (WRKY6)	32.21	42.93	31.5	14.58	15.36	15.35
AT4G26260	-1.23653	Down	0.803754	Encodes a myo-inositol oxygenase.	MYO-INOSITOL OXYGENASE 4 (MIOX4)	9.42	13.6	7.07	4.56	4.48	3.73
AT1G15400	-1.237	Down	0.894704	hypothetical protein;(source:Araport11)		133.63	153.99	155.04	59.93	69.44	58.43
AT4G38550	-1.2371	Down	0.892473	phospholipase-like protein (PEARLI 4) family protein;(source:Araport11)		92.34	129.35	98	47.47	45.92	42.23
AT1G62770	-1.23791	Down	0.895829	PMEI9 pectin methyleseterase inhibitor. Expressed in many plant tissues.	(PMEI9)	162.01	208.68	189.35	83.73	82.97	70.75
AT4G21410	-1.23969	Down	0.859894	Encodes a cysteine-rich receptor-like protein kinase.	CYSTEINE-RICH RLK (RECEPTOR-LIKE PROTEIN KINASE) 29 (CRK29)	22.7	26.05	20.04	9.62	9.87	9.64
AT3G05150	-1.24404	Down	0.849321	Major facilitator superfamily protein;(source:Araport11)		18.36	19.97	16.74	7.05	7.73	8.47
AT2G05520	-1.24496	Down	0.898246	Encodes a glycine-rich protein that is expressed mainly in stems and leaves. AtGRP3 functions in root size determination during development and in Al stress. mRNA levels are upregulated in response to ABA, salicylic acid and ethylene but downregulated in response to desiccation. The mRNA is cell-to-cell mobile.	GLYCINE-RICH PROTEIN 3 (ATGRP-3);GLYCINE-RICH PROTEIN 3 (GRP-3);ARABIDOPSIS GLYCINE RICH PROTEIN 3 (ATGRP3);GLYCINE-RICH PROTEIN 3 (GRP3)	416.42	475.31	469.76	167.05	215.6	191.79
AT1G01470	-1.24543	Down	0.890036	Encodes late-embryogenesis abundant protein whose mRNA levels are induced in response to wounding and light stress. Might be involved in protection against desiccation.	ARABIDOPSIS THALIANA LATE EMBRYOGENESIS ABUNDANT 14 (ATLEA14); (LEA1);LIGHT STRESS-REGULATED 3 (LSR3);LATE EMBRYOGENESIS ABUNDANT 14 (LEA14)	77.76	71.16	85.87	28.86	36.53	33.64
AT1G56010	-1.24544	Down	0.89379	Encodes a transcription factor involved in shoot apical meristem formation and auxin-mediated lateral root formation. The gene is thought not to be involved in stress responses (NaCl, auxins, ethylene). NAC1 (NAC1)	ARABIDOPSIS NAC DOMAIN CONTAINING PROTEIN 22 (ANAC022);NAC DOMAIN CONTAINING PROTEIN 1 (NAC1)	103.55	133.05	119.63	42.12	55.3	52.83
AT1G69325	-1.24598	Down	0.821205	Remorin family protein;(source:Araport11)		11.25	14.16	10.76	5.9	5.05	4.3
AT3G05905	-1.24637	Down	0.897637	Potential natural antisense gene, locus overlaps with AT3G05900		256.29	351.18	238.71	122.44	122.41	111.82
AT1G80820	-1.24642	Down	0.823297	Encodes an cinnamoyl CoA reductase isoform. Involved in lignin biosynthesis.	CINNAMOYL COA REDUCTASE (CCR2); (ATCCR2)	10.55	15.67	10.91	4.72	5.89	5.04
AT1G28380	-1.24678	Down	0.868527	This gene is predicted to encode a protein involved in negatively regulating salicylic acid-related defense responses and cell death programs. nsl1 mutants develop necrotic lesions spontaneously and show other features of a defense response, such as higher levels of SA and disease resistance-related transcripts, in the absence of a biotic stimulus. The NSL1 protein is predicted to have a MACPF do…	NECROTIC SPOTTED LESIONS 1 (NSL1)	23.91	32.88	28.12	11.37	12.42	11.99
AT1G59870	-1.24681	Down	0.896511	ATP binding cassette transporter. Localized to the plasma membrane in uninfected cells. In infected leaves, the protein concentrated at infection sites. Contributes to nonhost resistance to inappropriate pathogens that enter by direct penetration in a salicylic acid?dependent manner. Required for mlo resistance. Has Cd transporter activity (Cd2+ extrusion pump) and contributes to heavy metal resi…	PENETRATION 3 (PEN3);ARABIDOPSIS THALIANA ATP-BINDING CASSETTE G36 (ATABCG36);PLEIOTROPIC DRUG RESISTANCE 8 (PDR8);ARABIDOPSIS PLEIOTROPIC DRUG RESISTANCE 8 (ATPDR8);ATP-BINDING CASSETTE G36 (ABCG36)	172.74	254.16	171.16	80.52	88.71	82.78
AT5G05110	-1.2489	Down	0.879318	Cystatin/monellin family protein;(source:Araport11)		38.87	44.81	40.26	16.35	18.44	17.36
AT2G40270	-1.25229	Down	0.867706	Protein kinase family protein;(source:Araport11)		25.29	31.12	26.3	11.6	11.86	11.26
AT4G38552	-1.25247	Down	0.886329	Potential natural antisense gene, locus overlaps with AT4G38550		50.43	71.81	54.66	25.81	23.93	24.51
AT5G23660	-1.25425	Down	0.893181	Encodes a member of the SWEET sucrose efflux transporter family proteins.	(AtSWEET12);HOMOLOG OF MEDICAGO TRUNCATULA MTN3 (MTN3); (SWEET12)	111.51	120.99	96.76	44.54	47.61	45.88
AT3G16180	-1.25861	Down	0.856478	Encodes a low affinity nitrate transporter that is expressed in the plasma membrane and found in the phloem of the major veins of leaves. It is responsible for nitrate redistribution to young leaves.	NITRATE TRANSPORTER 1.12 (NRT1.12)	22.83	21.98	17.04	8.1	8.99	8.76
AT2G19572	-1.25919	Down	0.89052	Potential natural antisense gene, locus overlaps with AT2G19570		68.07	83.6	82.45	36.25	32.05	29.51
AT4G30980	-1.25943	Down	0.86051	Encodes a basic helix-loop-helix (bHLH) protein that regulates root hair and sperm cell development. One of the three Arabidopsis homologs of the Lotus japonicus ROOTHAIRLESS1 (LjRHL1) gene: At2g24260 (AtLRL1), At4g30980 (AtLRL2), and At5g58010 (AtLRL3).	DEFECTIVE REGION OF POLLEN 2 (DROP2);LJRHL1-LIKE 2 (LRL2)	21.58	22.49	23.8	7.93	10.53	9.89
AT1G61260	-1.26007	Down	0.825912	cotton fiber (DUF761);(source:Araport11)		11.93	14.77	11.19	5.29	5.55	4.98
AT4G15093	-1.26054	Down	0.870599	catalytic LigB subunit of aromatic ring-opening dioxygenase family;(source:Araport11)	(LIGB); (ATLIGB)	28.67	34.19	26.05	10.85	14.22	12.04
AT2G46620	-1.26146	Down	0.814591	P-loop containing nucleoside triphosphate hydrolases superfamily protein;(source:Araport11)		10.78	13.03	9.25	3.8	5.43	4.56
AT5G38005	-1.26173	Down	0.876001	other_RNA;(source:Araport11)		33.4	36.91	35.65	13.36	16.44	14.39
AT5G25930	-1.26207	Down	0.814591	kinase family with leucine-rich repeat domain-containing protein;(source:Araport11)		8.31	17.07	7.67	3.72	5.2	4.86
AT5G65870	-1.26278	Down	0.860814	Probable phytosulfokines 5 precursor, coding for a unique plant peptide growth factor.	PHYTOSULFOKINE 5 PRECURSOR (ATPSK5);PHYTOSULFOKINE 5 PRECURSOR (PSK5); (PSK5)	22.4	22.17	23.65	10.36	10.53	7.54
AT5G35200	-1.26462	Down	0.893366	ENTH/ANTH/VHS superfamily protein;(source:Araport11)		98.31	118.46	100.57	44.63	46.34	41.11
AT4G37450	-1.26513	Down	0.896577	AGP18 is a lysine-rich arabinogalactan-protein (AGP) and part of a multi-gene family of glycoproteins with approx. 50 members. It falls into one subclass with AGP17 and AGP19, other lysine-rich AGPs. It is expressed in young leaves, shoots, roots and flowers and is active in the regulation of the selection and survival of megaspores.	(ATAGP18);ARABINOGALACTAN PROTEIN 18 (AGP18)	148.53	164.86	185.72	72.07	70.7	64.89
AT1G76240	-1.26631	Down	0.895571	DUF241 domain protein (DUF241);(source:Araport11)		122.93	157.41	129.14	54.65	63.74	51.84
AT1G53887	-1.26635	Down	0.886872	hypothetical protein;(source:Araport11)		49.75	58.07	64.68	24.74	22.21	24.76
AT2G45510	-1.26674	Down	0.86386	member of CYP704A	CYTOCHROME P450, FAMILY 704, SUBFAMILY A, POLYPEPTIDE 2 (CYP704A2)	23.81	26.62	22.14	8.93	10.4	10.83
AT1G50560	-1.26796	Down	0.849494	member of CYP705A	CYTOCHROME P450, FAMILY 705, SUBFAMILY A, POLYPEPTIDE 25 (CYP705A25)	17.05	19.9	16.44	6.8	8.62	6.75
AT5G07770	-1.26825	Down	0.880503	Actin-binding FH2 protein;(source:Araport11)	(ATFH16);FORMIN HOMOLOG 16 (FH16)	36.45	41.27	47.05	17.15	17.46	17.19
AT4G30270	-1.26873	Down	0.900364	encodes a protein similar to endo xyloglucan transferase in sequence. It is also very similar to BRU1 in soybean, which is involved in brassinosteroid response.	SENESCENCE 4 (SEN4);MERISTEM 5 (MERI-5);MERISTEM-5 (MERI5B);XYLOGLUCAN ENDOTRANSGLUCOSYLASE/HYDROLASE 24 (XTH24)	1401.46	1669.71	1482.2	642.65	651.23	595.88
AT5G20490	-1.26985	Down	0.88092	Encodes a member of the type XI myosin protein family involved in root hair growth, trichome development, and organelle trafficking. Required for fast root hair growth. This gene appears to be expressed at low levels throughout the plant.	(XI-K);MYOSIN XI-17 (XI-17);MYOSIN XI K (ATXIK); (XIK)	37.28	52.67	36.84	18.24	18.88	15.46
AT5G02810	-1.2702	Down	0.838696	PRR7 and PRR9 are partially redundant essential components of a temperature-sensitive circadian system. CCA1 and LHY had a positive effect on PRR7 expression levels. Acts as transcriptional repressor of CCA1 and LHY.	(APRR7);PSEUDO-RESPONSE REGULATOR 7 (PRR7)	13.66	15.17	15.96	5.72	6.31	6.54
AT1G55450	-1.27219	Down	0.869533	S-adenosyl-L-methionine-dependent methyltransferases superfamily protein;(source:Araport11)		20.12	44.16	20.11	12.14	11.5	11.3
AT4G33565	-1.27266	Down	0.860026	RING/U-box superfamily protein;(source:Araport11)		19.74	27.58	18.88	7.52	10.82	9.06
AT5G18310	-1.27294	Down	0.893135	ubiquitin hydrolase;(source:Araport11)		90.49	91.72	112.8	37.33	44.44	40.31
AT1G17620	-1.27331	Down	0.894942	Late embryogenesis abundant (LEA) hydroxyproline-rich glycoprotein family;(source:Araport11)		109.7	136.49	124.07	51.26	56.67	45.25
AT1G07260	-1.27349	Down	0.800371	UDP-glucosyl transferase 71C3;(source:Araport11)	UDP-GLUCOSYL TRANSFERASE 71C3 (UGT71C3)	8.71	9.53	10.02	4.51	4.18	3
AT3G04720	-1.27351	Down	0.884383	Encodes a protein similar to the antifungal chitin-binding protein hevein from rubber tree latex. mRNA levels increase in response to ethylene and turnip crinkle virus infection. The mRNA is cell-to-cell mobile.	PATHOGENESIS-RELATED 4 (PR4); (ATPR4); (PR-4);HEVEIN-LIKE (HEL)	45.37	53.87	49.46	16.29	25.33	19.89
AT2G18010	-1.27376	Down	0.842509	SAUR-like auxin-responsive protein family;(source:Araport11)	SMALL AUXIN UPREGULATED RNA 10 (SAUR10)	13.66	17.11	16.5	6.07	6.67	6.81
AT2G31730	-1.27395	Down	0.833413	basic helix-loop-helix (bHLH) DNA-binding superfamily protein;(source:Araport11)		13.46	14.77	13.17	4.86	5.5	6.76
AT1G22740	-1.27421	Down	0.884873	GTP-binding protein Rab7	(RAB7);RAB GTPASE HOMOLOG G3B (RABG3B); (RAB75); (ATRABG3B)	48.11	54.16	50.88	20.3	23.51	19.51
AT1G17060	-1.27563	Down	0.887891	Encodes a protein with similarity to other cytochrome P450's and is a homolog of BAS1. Over expression causes a dwarf phenotype resembling brassinolide resistant mutants. Double mutant analysis of sob7/bas1 loss of function mutants suggests these genes have redundant functions in light responsiveness. SOB7 may function in metabolizing brassinolides. Expressed in leaf, root, stem and silique but e…	SUPPRESSOR OF PHYB-4 7 (SOB7);SHRINK 1 (SHK1);CHIBI 2 (CHI2);CYTOCHROME P450 72C1 (CYP72C1)	55.9	66.55	56.49	22.4	28.14	23.37
AT4G02370	-1.27714	Down	0.896418	pectinesterase (Protein of unknown function, DUF538);(source:Araport11)		138.73	157.52	149.01	60.02	67.89	55.81
AT2G34070	-1.27792	Down	0.896425	Encodes a member of the TBL (TRICHOME BIREFRINGENCE-LIKE) gene family containing a plant-specific DUF231 (domain of unknown function) domain. TBL gene family has 46 members, two of which (TBR/AT5G06700 and TBL3/AT5G01360) have been shown to be involved in the synthesis and deposition of secondary wall cellulose, presumably by influencing the esterification state of pectic polymers. A nomenclature…	TRICHOME BIREFRINGENCE-LIKE 37 (TBL37)	140.57	151.91	153.24	55.66	64.1	64.05
AT1G69890	-1.27919	Down	0.856518	actin cross-linking protein (DUF569);(source:Araport11)		18.13	25.07	17.16	9.21	8.06	7.6
AT3G03470	-1.27925	Down	0.88102	member of CYP89A	CYTOCHROME P450, FAMILY 87, SUBFAMILY A, POLYPEPTIDE 9 (CYP89A9)	41.33	41.06	42.17	17.83	18.07	15.42
AT4G21534	-1.27926	Down	0.850162	Diacylglycerol kinase family protein;(source:Araport11)	SPHINGOSINE KINASE 2 (SPHK2)	16.05	20.88	16.54	7.04	7.81	7.18
AT1G10550	-1.27946	Down	0.813102	Encodes a membrane-localized protein that is predicted to function during cell wall modification.Overexpression of XTH33 results in abnormal cell morphology. It's expression is under epigenetic control by ATX1.	XYLOGLUCAN:XYLOGLUCOSYL TRANSFERASE 33 (XTH33);XYLOGLUCAN:XYLOGLUCOSYL TRANSFERASE 33 (XET)	8.47	13.19	10.31	4.72	4.36	4.09
AT3G52480	-1.27966	Down	0.859854	transmembrane protein;(source:Araport11)		20.45	21.74	22.9	8	9.36	9.45
AT5G14920	-1.27982	Down	0.897021	Encodes a GASA domain containing protein that regulates increases in plant growth through GA-induced and DELLA-dependent signal transduction and that can increase abiotic stress resistance by reducing ROS accumulation.	A-STIMULATED IN ARABIDOPSIS 14 (GASA14)	135.87	160.17	205.41	76.78	70.84	58.9
AT2G48030	-1.28002	Down	0.872142	DNAse I-like superfamily protein;(source:Araport11)		28.46	29.91	31.7	12.33	12.78	11.98
AT5G11650	-1.2809	Down	0.856379	alpha/beta-Hydrolases superfamily protein;(source:Araport11)	(MAGL13)	19	23.83	17.31	7.78	8.79	8.18
AT4G20840	-1.28202	Down	0.851831	FAD-binding Berberine family protein;(source:Araport11)	(ATBBE21)	15.92	21.34	17.82	7.02	8.17	7.46
AT1G01620	-1.28205	Down	0.900788	a member of the plasma membrane intrinsic protein subfamily PIP1. localizes to the plasma membrane and exhibits water transport activity in Xenopus oocyte. expressed ubiquitously and protein level decreases slightly during leaf development.	PLASMA MEMBRANE INTRINSIC PROTEIN 1C (PIP1C);PLASMA MEMBRANE INTRINSIC PROTEIN 1;3 (PIP1;3); (TMP-B)	1700.84	1731.5	1720.36	632.15	784.49	702.21
AT1G17744	-1.28227	Down	0.859166	hypothetical protein;(source:Araport11)		18.92	28.9	16.22	9.31	8.09	8.93
AT1G01120	-1.28322	Down	0.898093	Encodes a condensing enzyme KCS1 (3-ketoacyl-CoA synthase 1) which is involved in the critical fatty acid elongation process in wax biosynthesis.	3-KETOACYL-COA SYNTHASE 1 (KCS1)	201.94	267.71	187.26	80.81	99.34	89.76
AT3G03270	-1.28329	Down	0.873327	HRU1 is a hypoxia induced universal stress protein. It exists as two splice variants with AT3G03270.2 , which contains a putative dimerization domain, the predominant transcript found under anoxia. It is induced by RAP2.12. Subcellular localization is dynamic; under anoxia the localization of HRU1 shifts from cytoplasm to the plasma membrane.	HYPOXIA RESPONSIVE UNIVERSAL STRESS PROTEIN 1 (HRU1)	28.8	32.82	31.77	10.77	13.98	13.62
AT1G56550	-1.28354	Down	0.857749	Encodes a rhamnogalacturonan II specific xylosyltransferase.	RHAMNOGALACTURONAN SPECI&#64257;C XYLOSYLTRANSFERASE 3 (RGXT3)	18.64	24.77	18.52	6.88	9.65	8.91
AT4G36988	-1.28458	Down	0.832996			12.61	17.01	10.99	5	5.96	5.71
AT4G36990	-1.28458	Down	0.832996	Encodes a protein whose sequence is similar to heat shock factors that regulate the expression of heat shock proteins. Transcript level is increased in response to heat shock. However, overexpression of this gene did not result in the increase of decrease of heat shock proteins.	TL1-BINDING TRANSCRIPTION FACTOR 1 (TBF1);HEAT SHOCK FACTOR 4 (HSF4);CLASS B HEAT SHOCK FACTOR B1 (HSFB1);ARABIDOPSIS THALIANA CLASS B HEAT SHOCK FACTOR B1 (AT-HSFB1);ARABIDOPSIS THALIANA HEAT SHOCK FACTOR 4 (ATHSF4)	12.61	17.01	10.99	5	5.96	5.71
AT1G70700	-1.28503	Down	0.858934	JAZ9 is a protein presumed to be involved in jasmonate signaling. JAZ9 transcript levels rise in response to a jasmonate stimulus. JAZ9 can interact with the COI1 F-box subunit of an SCF E3 ubiquitin ligase in a yeast-two-hybrid assay only in the presence of jasmonate-isoleucine (JA-ILE) or coronatine. The Jas domain appears to be important for JAZ9-COI1 interactions in the presence of coronatine…	(TIFY7);JASMONATE-ZIM-DOMAIN PROTEIN 9 (JAZ9)	22.93	18.05	21.94	8.5	6.95	10.37
AT4G00360	-1.28531	Down	0.897789	Encodes a member of the CYP86A subfamily of cytochrome p450 genes. Expressed at moderate levels in flowers, leaves, roots and stems.	ABERRANT INDUCTION OF TYPE THREE 1 (ATT1);"CYTOCHROME P450, FAMILY 86, SUBFAMILY A, POLYPEPTIDE 2" (CYP86A2)	179.66	203.27	151.19	64.12	82.28	72.74
AT1G74650	-1.28533	Down	0.845819	Member of the R2R3 factor gene family.	(ATY13);MYB DOMAIN PROTEIN 31 (MYB31);ARABIDOPSIS THALIANA MYB DOMAIN PROTEIN 31 (ATMYB31)	15.66	17.13	16.25	6.27	6.51	7.34
AT4G20830	-1.28553	Down	0.893558	FAD-binding Berberine family protein;(source:Araport11)	(ATBBE19)	73.85	133.48	69.74	41.05	37.66	34.95
AT5G09530	-1.28649	Down	0.899424	The gene encodes a unique protein which contains 36 repeats of a unique pentapeptide (Pro-Glu-Leu|Ile|Val-Pro-Lys). It has been shown tobe involved in growth and development.	PROLINE-RICH PROTEIN 10 (PRP10);PRO-GLU-LEU|ILE|VAL-PRO-LYS 1 (PELPK1)	249.56	332.17	286.87	103.23	134.71	118.14
AT3G28345	-1.28722	Down	0.874227	Encodes an ATP-binding cassette (ABC) transporter. Expressed in the vascular tissue of primary stem.	MULTI-DRUG RESISTANCE 13 (MDR13);ATP-BINDING CASSETTE B15 (ABCB15)	31.38	34.21	28.86	11.63	13.5	13.57
AT2G35910	-1.28731	Down	0.831003	RING/U-box superfamily protein;(source:Araport11)		12.14	11.39	15.79	6.02	4.37	5.72
AT3G58450	-1.28833	Down	0.80327	Adenine nucleotide alpha hydrolases-like superfamily protein;(source:Araport11)		10.51	5.94	12.2	3.67	4.05	4.01
AT5G20250	-1.2887	Down	0.900669	encodes a member of glycosyl hydrolase family 36. Expression is induced within 3 hours of dark treatment, in senescing leaves and treatment with exogenous photosynthesis inhibitor. Induction of gene expression was suppressed in excised leaves supplied with sugar. The authors suggest that the gene's expression pattern is responding to the level of sugar in the cell. The mRNA is cell-to-cell mobile.	RAFFINOSE SYNTHASE 6 (RS6);DARK INDUCIBLE 10 (DIN10)	508.27	651	514.41	225.79	223.66	235.62
AT1G44170	-1.2889	Down	0.878914	Encodes an aldehyde dehydrogenase induced by ABA and dehydration that can oxidize saturated aliphatic aldehydes. It is also able to oxidize beta-unsaturated aldehydes, but not aromatic aldehydes. Activity of ALDH3H1 is NAD +-dependent.	ALDEHYDE DEHYDROGENASE 4 (ALDH4);ALDEHYDE DEHYDROGENASE 3H1 (ALDH3H1)	36.31	45.15	30.4	11.99	18.3	15.49
AT3G22260	-1.28934	Down	0.831168	Cysteine proteinases superfamily protein;(source:Araport11)		10.42	17.03	11.95	5.62	5.36	5.14
AT5G40730	-1.29058	Down	0.900986	Encodes an arabinogalactan-protein (AGP24).	ARABIDOPSIS THALIANA ARABINOGALACTAN PROTEIN 24 (ATAGP24);ARABINOGALACTAN PROTEIN 24 (AGP24)	756.47	858.23	980.27	315.18	398.1	347.51
AT1G76760	-1.29118	Down	0.80384	Encodes a y-type thioredoxin (Trx-y1) localized in chloroplast stroma.	THIOREDOXIN Y1 (TY1);THIOREDOXIN Y1 (ATY1);THIOREDOXIN Y1 (TRX-Y1)	8.82	12.61	7.35	4.29	4.4	3.07
AT1G74840	-1.29251	Down	0.899861	Homeodomain-like superfamily protein;(source:Araport11)		334.78	364.7	342.9	136.75	145.18	143.61
AT4G13195	-1.29266	Down	0.835551	Belongs to a large gene family, called CLE for CLAVATA3/ESR-related, encoding small peptides with conserved carboxyl termini. The C-terminal 12 amino acid sequence of CLE44 is identical to that of a dodeca peptide (TDIF, tracheary element differentiation inhibitory factor) isolated from Arabidopsis and functions as a suppressor of plant stem cell differentiation. TDIF sequence is also identical t…	CLAVATA3/ESR-RELATED 44 (CLE44)	11.46	13.45	16.81	5.84	5.6	5.59
AT5G57340	-1.29303	Down	0.81236	ras guanine nucleotide exchange factor Q-like protein;(source:Araport11)		10.35	11.2	9.84	3.76	4.7	4.35
AT2G19760	-1.29321	Down	0.899543	first member of the Arabidopsis profilin multigene family, expressed in all organs of Arabidopsis. Binds poly-L-proline. The first intron of PRF1 enhances gene expression in vegetative tissues.	PROFILIN 1 (PRF1);PROFILIN 1 (PFN1)	278.23	299.99	315.24	111.96	136.41	116.2
AT2G43290	-1.29432	Down	0.895465	Calmodulin-like MSS3.Encodes an endomembrane localized member of the CML subfamily VII. Contains a canonical CaM domain and unique N-terminal extension that distinguishes it from other members of the subfamily.	(ATCML5);MULTICOPY SUPPRESSORS OF SNF4 DEFICIENCY IN YEAST 3 (MSS3)	109.26	140.06	97.48	45.57	53.65	42.18
AT2G27010	-1.29481	Down	0.840278	member of CYP705A	CYTOCHROME P450, FAMILY 705, SUBFAMILY A, POLYPEPTIDE 9 (CYP705A9)	13.96	14.88	15.96	5.76	5.99	6.51
AT5G14120	-1.29582	Down	0.893909	Major facilitator superfamily protein;(source:Araport11)		86.47	100.4	86.12	34.53	39.47	37.19
AT4G18205	-1.29599	Down	0.846581	Nucleotide-sugar transporter family protein;(source:Araport11)	PURINE PERMEASE 21 (PUP21); (ATPUP21)	15.27	20.65	13.14	5.16	7.93	6.89
AT5G05290	-1.29602	Down	0.853333	Encodes an expansin. Naming convention from the Expansin Working Group (Kende et al, 2004. Plant Mol Bio)	(ATHEXP ALPHA 1.12);EXPANSIN A2 (EXPA2); (ATEXP2);EXPANSIN 2 (EXP2);EXPANSIN A2 (ATEXPA2)	23.83	10.81	20.83	6.15	8.38	8.06
AT2G21880	-1.29719	Down	0.865852	RAB GTPase homolog 7A;(source:Araport11)	RAB GTPASE HOMOLOG 7A (ATRAB7A);ARABIDOPSIS RAB GTPASE HOMOLOG G2 (ATRABG2);RAB GTPASE HOMOLOG 7A (RAB7A)	22.82	30.78	19.24	8.83	11.34	9.47
AT1G18270	-1.29878	Down	0.890685	ketose-bisphosphate aldolase class-II family protein;(source:Araport11)		60.02	82.79	60.01	27.67	27.48	27.29
AT5G15150	-1.29917	Down	0.878755	homeobox-containing gene with an unusual feature: a leucine zipper motif adjacent to the carboxyl-terminal of the homeodomain structure. This gene is expressed primarily in the cortex of the root and the stem.	HOMEOBOX 3 (ATHB-3);HOMEOBOX 3 (HB-3); (ATHB3);HOMEOBOX FROM ARABIDOPSIS THALIANA 7 (HAT7)	37.34	35.65	36.15	13.05	17.67	13.63
AT1G71740	-1.3005	Down	0.879834	nucleolar protein;(source:Araport11)		38.14	40.46	35	11.84	18	16.28
AT3G02240	-1.30054	Down	0.867468	Encodes a root meristem growth factor (RGF). Belongs to a family of functionally redundant homologous peptides that are secreted, tyrosine-sulfated, and expressed mainly in the stem cell area and the innermost layer of central columella cells. RGFs are required for maintenance of the root stem cell niche and transit amplifying cell proliferation. Members of this family include: At5g60810 (RGF1), …	GOLVEN 4 (GLV4);ROOT MERISTEM GROWTH FACTOR 7 (RGF7)	24.35	22.63	28.69	9.36	12.67	8.69
AT4G39640	-1.30256	Down	0.849897	The gene encodes a gamma-glutamyltransferase (AKA gamma-glutamyl transpeptidase, EC 2.3.2.2) that is located in vascular tissues (predominantly phloem) of leaves and is involved in the degradation of glutathione. The encoded enzyme also mitigates oxidative stress by metabolizing GSSG (oxidized form of GSH - glutathione) in the apoplast.	GAMMA-GLUTAMYL TRANSPEPTIDASE 1 (GGT1)	15.42	20.87	15.51	8.15	6.69	6.16
AT1G56700	-1.30298	Down	0.88995	Peptidase C15, pyroglutamyl peptidase I-like protein;(source:Araport11)		63.92	69.56	57.52	23.41	25.29	28.71
AT2G45210	-1.30318	Down	0.868044	SAUR-like auxin-responsive protein family;(source:Araport11)	SENESCENCE-ASSOCIATED GENE 201 (SAG201);SMALL AUXIN UPREGULATED 36 (SAUR36)	23.86	25.52	27.44	8.58	10.57	11.98
AT2G28305	-1.30384	Down	0.860026	Putative lysine decarboxylase family protein;(source:Araport11)	(ATLOG1);LONELY GUY 1 (LOG1)	21.4	20.2	21.8	9.4	8.77	7.51
AT4G36430	-1.30519	Down	0.88999	Peroxidase superfamily protein;(source:Araport11)		55.02	77.68	51.5	25.1	26.94	22.5
AT5G06610	-1.30544	Down	0.80666	lipase (DUF620);(source:Araport11)		10.62	9.64	8.88	4.48	3.88	3.43
AT3G22460	-1.3067	Down	0.823118	Encodes a member of a family of genes with O-acetylserine(thiol)lyase activity.	O-ACETYLSERINE (THIOL) LYASE (OAS-TL) ISOFORM A2 (OASA2)	9.03	13.88	11.97	4.67	4.5	4.93
AT5G39970	-1.30761	Down	0.829096	catalytics;(source:Araport11)		11.02	13.75	12.83	4.04	5.68	5.47
AT4G32480	-1.30957	Down	0.89671	sugar phosphate exchanger, putative (DUF506);(source:Araport11)		112.33	137.94	112.93	47.74	49.09	49.7
AT1G17147	-1.30986	Down	0.873446	VQ motif-containing protein;(source:Araport11)		24.57	42.8	21.31	9.48	13.69	12.6
AT1G26820	-1.31042	Down	0.809527	Encodes ribonuclease RNS3.	RIBONUCLEASE 3 (RNS3)	8.94	16.34	4.68	5.28	3.18	3.62
AT5G12420	-1.31121	Down	0.872857	O-acyltransferase (WSD1-like) family protein;(source:Araport11)		25.74	36.61	24.8	10.19	14.09	10.84
AT5G03630	-1.31144	Down	0.896941	Pyridine nucleotide-disulfide oxidoreductase family protein;(source:Araport11)	(MDAR2)	116.03	143.29	112.74	49.66	52.38	47.87
AT1G13100	-1.31145	Down	0.867296	putative cytochrome P450	CYTOCHROME P450, FAMILY 71, SUBFAMILY B, POLYPEPTIDE 29 (CYP71B29)	22.32	26.68	25.06	10.94	10.25	8.65
AT2G30870	-1.31246	Down	0.900761	early dehydration-induced gene ERD13 homologous to tobacco and maize glutathione S-transferases. Encodes glutathione transferase belonging to the phi class of GSTs. Naming convention according to Wagner et al. (2002)	ARABIDOPSIS THALIANA GLUTATHIONE S-TRANSFERASE PHI 10 (ATGSTF10);GLUTATHIONE S-TRANSFERASE PHI 10 (GSTF10); (ATGSTF4);EARLY DEHYDRATION-INDUCED 13 (ERD13)	320.5	404.81	306.05	124.26	152.53	138.47
AT5G66490	-1.31296	Down	0.872413	hypothetical protein;(source:Araport11)		24.73	30.74	30.37	10.9	11.79	11.86
AT3G21710	-1.31303	Down	0.884363	transmembrane protein;(source:Araport11)	VASCULAR-RELATED UNKNOWN PROTEIN 1 (VUP1)	38.72	46.28	48.4	14.12	23.84	15.73
AT5G48920	-1.31376	Down	0.883681	tracheary element differentiation-related 7;(source:Araport11)	TRACHEARY ELEMENT DIFFERENTIATION-RELATED 7 (TED7)	28.09	67.66	33.69	29.17	10.65	12.25
AT1G22910	-1.314	Down	0.891539	RNA-binding (RRM/RBD/RNP motifs) family protein;(source:Araport11)		64.09	72.04	71.6	26.62	30.69	26.24
AT3G55890	-1.31484	Down	0.814399	Yippee family putative zinc-binding protein;(source:Araport11)		10.61	11.85	9.01	4.31	5.13	3.21
AT1G76970	-1.31682	Down	0.836816	Target of Myb protein 1;(source:Araport11)		11.89	14.98	14.01	5.49	5	5.92
AT1G34670	-1.31706	Down	0.848395	Encodes a member of the R2R3 transcription factor gene family that is a negative regulator of lateral root (LR) development. It has been proposed that this transcription factor is part of a novel negative feedback loop stimulated specifically in the endodermis upon LR initiation to ensure that LRs are formed only in the correct place.	MYB DOMAIN PROTEIN 93 (MYB93);MYB DOMAIN PROTEIN 93 (AtMYB93)	13.86	18.22	16.73	5.63	7.69	6.27
AT3G13520	-1.31732	Down	0.902787	Encodes a GPI-anchored arabinogalactan (AG) peptide with a short 'classical' backbone of 10 amino acids, seven of which are conserved among the 4 other Arabidopsis AG peptides. These peptides may be involved in cell signaling.	ARABINOGALACTAN PROTEIN 12 (AGP12); (ATAGP12)	674.33	715.52	716.98	219.43	327.61	298.39
AT1G10140	-1.31894	Down	0.897279	Uncharacterized conserved protein UCP031279;(source:Araport11)		83.85	116.82	136.83	37.36	45.71	52.21
AT5G07110	-1.31923	Down	0.89285	Encodes PRA1.B6, an isoform of the PRA1 (Prenylated Rab acceptors) family. PRAs bind to prenylated Rab proteins and possibly aids in targeting Rabs to their respective compartments. PRA1.B6 localizes to the Golgi apparatus and its ER-to-Golgi trafficking and localization to the Golgi apparatus are regulated by multiple sequence motifs in both the C- and N-terminal cytoplasmic domains.	PRENYLATED RAB ACCEPTOR 1.B6 (PRA1.B6)	67.69	69.89	73.8	25.73	30.22	28.76
AT1G13990	-1.31929	Down	0.869599	plant/protein;(source:Araport11)		26.88	23.98	25.5	9.45	10.94	10.21
AT1G47960	-1.31948	Down	0.831923	Plant cell wall (CWI) and vacuolar invertases (VI) play important roles in carbohydrate metabolism, stress responses and sugar signaling. This protein may inhibit their activity.	(ATCIF1);CELL WALL / VACUOLAR INHIBITOR OF FRUCTOSIDASE 1 (ATC/VIF1); (CIF1);CELL WALL / VACUOLAR INHIBITOR OF FRUCTOSIDASE 1 (C/VIF1)	13.13	13.28	11.85	4.25	5.17	5.91
AT3G58710	-1.32209	Down	0.874293	member of WRKY Transcription Factor; Group II-e	RABIDOPSIS THALIANA WRKY DNA-BINDING PROTEIN 69 (ATWRKY69);WRKY DNA-BINDING PROTEIN 69 (WRKY69)	25.49	31.93	30.24	10.67	14.51	9.88
AT2G39310	-1.32506	Down	0.903403	jacalin-related lectin 22;(source:Araport11)	JACALIN-RELATED LECTIN 22 (JAL22)	959.76	1270.58	888.35	395.03	467.47	382.27
AT4G33610	-1.32519	Down	0.903019	glycine-rich protein;(source:Araport11)		454.8	667.33	586.98	229.09	251.18	201.83
AT1G28135	-1.32525	Down	0.897484	hypothetical protein;(source:Araport11)		100.31	108.03	124.7	32.87	55.78	44.26
AT1G08320	-1.32537	Down	0.87328	bZIP transcription factor family protein;(source:Araport11)	(bZIP21);TGACG (TGA) MOTIF-BINDING PROTEIN 9 (TGA9)	23.97	31.94	27.94	10.44	10.91	12.11
AT3G26440	-1.32563	Down	0.853261	transmembrane protein, putative (DUF707);(source:Araport11)		15.2	19.68	17.83	5.72	8.62	6.69
AT1G25450	-1.3261	Down	0.891427	Encodes KCS5, a member of the 3-ketoacyl-CoA synthase family involved in the biosynthesis of VLCFA (very long chain fatty acids).	3-KETOACYL-COA SYNTHASE 5 (KCS5);ECERIFERUM 60 (CER60)	59.11	72.31	52.11	26.24	23.37	23.59
AT3G10300	-1.32625	Down	0.883469	Calcium-binding EF-hand family protein;(source:Araport11)		35.91	46.48	38.07	16.85	17.21	13.98
AT5G04860	-1.32678	Down	0.838894	splicing factor 3A subunit;(source:Araport11)		13.76	14.64	13.34	5.56	5.96	5.12
AT1G68850	-1.32708	Down	0.852506	Peroxidase superfamily protein;(source:Araport11)		15.2	22.49	14.17	7.29	6.47	6.91
AT1G71697	-1.32835	Down	0.852459	Encodes choline kinase. mRNA levels are increased in response to wounding. The mRNA is cell-to-cell mobile.	CHOLINE KINASE 1 (ATCK1);CHOLINE/ETHANOLAMINE KINASE 1 (CEK1);CHOLINE KINASE 1 (CK1);CHOLINE KINASE (CK)	15.87	21.62	14.29	5.44	8	7.18
AT4G29905	-1.32855	Down	0.899603	hypothetical protein;(source:Araport11)		146.26	180.67	145.91	56.64	73.17	58.46
AT2G19570	-1.32874	Down	0.893539	Encodes a cytidine deaminase that deaminates cytidine and deoxycytidine and is competitively inhibited by cytosine-containing compounds.	(AT-CDA1); (DESZ);CYTIDINE DEAMINASE 1 (CDA1)	65.19	74.08	77.35	30.96	27.35	27.93
AT5G42250	-1.32913	Down	0.875717	Zinc-binding alcohol dehydrogenase family protein;(source:Araport11)		27.3	36.3	26.8	11.88	12.26	11.84
AT4G33050	-1.32927	Down	0.860761	Encodes a calmodulin-binding protein involved in stomatal movement.	EMBRYO SAC DEVELOPMENT ARREST 39 (EDA39); (ATIQM1);IQ-MOTIF PROTEIN 1 (IQM1)	17.47	29.27	14.32	7.63	8.62	8.05
AT3G45650	-1.33044	Down	0.816418	Encodes a nitrate efflux transporter NAXT1 (for NITRATE EXCRETION TRANSPORTER1). Localized to the plasma membrane. NAXT1 belongs to a subclass of seven NAXT members from the large NITRATE TRANSPORTER1/PEPTIDE TRANSPORTER family and is mainly expressed in the cortex of mature roots.	NITRATE EXCRETION TRANSPORTER1 (NAXT1); (ATNPF2.7);NRT1/ PTR FAMILY 2.7 (NPF2.7)	9.08	12.3	10.08	3.75	4.42	4.34
AT3G05165	-1.331	Down	0.894796	Major facilitator superfamily protein;(source:Araport11)		75.86	88.23	78.43	29.63	35.14	31.63
AT1G09970	-1.33117	Down	0.896107	RLK7 belongs to a leucine-rich repeat class of receptor-likekinase (LRR-RLKs). It is involved in the control of germination speed and the tolerance to oxidant stress. The mRNA is cell-to-cell mobile.	RECEPTOR-LIKE KINASE 7 (RLK7); (LRR XI-23)	87.94	107.31	85.04	35.95	39.08	36.37
AT3G26720	-1.3324	Down	0.893307	Glycosyl hydrolase family 38 protein;(source:Araport11)		60.81	88.19	63.21	26.4	31.01	26.86
AT1G63220	-1.3325	Down	0.87244	Calcium-dependent lipid-binding (CaLB domain) family protein;(source:Araport11)		26.67	30.74	24.11	9.53	12.34	10.5
AT2G21540	-1.333	Down	0.89426	SEC14-like 3;(source:Araport11)	SEC14-LIKE 3 (ATSFH3);SEC14-LIKE 3 (SFH3)	76.12	89.42	65.35	30.83	31.45	29.37
AT5G15290	-1.33392	Down	0.90184	Uncharacterized protein family (UPF0497);(source:Araport11)	CASPARIAN STRIP MEMBRANE DOMAIN PROTEIN 5 (CASP5)	301.2	319.7	266.7	116.38	128.98	106.74
AT5G06300	-1.33492	Down	0.834333	Putative lysine decarboxylase family protein;(source:Araport11)	LONELY GUY 7 (LOG7)	12.14	15.34	11.57	5.65	5.46	4.37
AT5G06280	-1.33564	Down	0.892334	hypothetical protein;(source:Araport11)		51.93	68.21	68.52	28.4	24.37	21.98
AT3G50970	-1.33686	Down	0.88529	Belongs to the dehydrin protein family, which contains highly conserved stretches of 7-17 residues that are repetitively scattered in their sequences, the K-, S-, Y- and lysine rich segments. LTI29 and LTI30 double overexpressors confer freeze tolerance. Located in membranes. mRNA upregulated by water deprivation and abscisic acid. The mRNA is cell-to-cell mobile.	(XERO2);LOW TEMPERATURE-INDUCED 30 (LTI30)	38.32	42.93	45.53	19.2	16.21	14.78
AT2G30210	-1.33803	Down	0.899861	putative laccase, a member of laccase family of genes (17 members in Arabidopsis).	LACCASE 3 (LAC3)	131.86	183.27	135.42	61.68	60.06	56.48
AT4G31920	-1.33837	Down	0.85473	Encodes an Arabidopsis response regulator (ARR) protein that acts in concert with other type-B ARRs in the cytokinin signaling pathway. Also involved in cytokinin-dependent inhibition of hypocotyl elongation and cytokinin-dependent greening and shooting in tissue culture. ARR1, ARR10, and ARR12 are redundant regulators of drought response, with ARR1 being the most critical. ARR1, ARR10 and ARR12 …	RESPONSE REGULATOR 10 (RR10);RESPONSE REGULATOR 10 (ARR10)	16.42	21.28	15.68	6.38	7.8	6.93
AT5G48540	-1.34184	Down	0.878643	receptor-like protein kinase-related family protein;(source:Araport11)		31.57	35.39	30.45	13.67	13.36	11.4
AT2G41130	-1.34283	Down	0.820867	Encodes STC8 (salt tolerant callus 8)/bHLH106 (basic helix-loop-helix transcription factor bHLH106). Knockout lines are more sensitive to NaCl, KCl, LiCl, ABA, and low temperatures than the wild-type.	SALT TOLERANT CALLUS 8 (STC8); (BHLH106)	10.38	12.55	9.74	4.44	4.44	4
AT3G52800	-1.34511	Down	0.901595	A20/AN1-like zinc finger family protein;(source:Araport11)		184.6	208.07	205.11	69.62	82.06	83.62
AT1G16670	-1.34523	Down	0.856749	Encodes a cold-activated plasma membrane protein cold-responsive protein kinase that phosphorylates 14-3-3 proteins. The phosphorylated 14-3-3 proteins shuttle from the cytosol to the nucleus, where they interact with and destabilize the key cold-responsive C-repeat-binding factor (CBF) proteins, modulate CBF stability and the response to cold stress.	COLD-RESPONSIVE PROTEIN KINASE 1 (CRPK1)	17.1	21.61	16.22	7.59	7.63	6.4
AT5G49360	-1.3461	Down	0.904409	Encodes a bifunctional {beta}-D-xylosidase/{alpha}-L-arabinofuranosidase required for pectic arabinan modification. Located in the extracellular matrix. Gene is expressed specifically in tissues undergoing secondary wall thickening. This is a member of glycosyl hydrolase family 3 and has six other closely related members.	BETA-XYLOSIDASE 1 (ATBXL1);BETA-XYLOSIDASE 1 (BXL1)	1141.88	1317.8	1158.26	472.99	463.81	486.33
AT3G30390	-1.34665	Down	0.903635	Encodes a putative amino acid transporter.		445.15	499.56	425.49	164.53	187.77	186.47
AT4G28040	-1.34938	Down	0.898894	nodulin MtN21-like transporter family protein	USUALLY MULTIPLE ACIDS MOVE IN AND OUT TRANSPORTERS 33 (UMAMIT33)	114.28	112.44	121.9	47.78	43.55	45.49
AT4G21340	-1.34952	Down	0.843284	basic helix-loop-helix (bHLH) DNA-binding superfamily protein;(source:Araport11)	(B70)	12.16	16.88	14.51	6.03	6.19	4.87
AT5G60300	-1.35003	Down	0.874876	Lectin Receptor Kinase involved in protein-protein interactions with RGD-containing proteins as potential ligands. Role in cell wall-plasma membrane adhesion. Involved in Phytophthora resistance.	DOES NOT RESPOND TO NUCLEOTIDES 1 (DORN1);L-TYPE LECTIN RECEPTOR KINASE I.9 (LecRK-I.9)	27.19	30.6	26.97	11.33	11.35	10.57
AT5G06200	-1.35014	Down	0.891129	Uncharacterized protein family (UPF0497);(source:Araport11)	CASPARIAN STRIP MEMBRANE DOMAIN PROTEIN 4 (CASP4)	56.68	59.15	52.02	19.89	24.19	21.76
AT1G73300	-1.35133	Down	0.869666	serine carboxypeptidase-like 2;(source:Araport11)	SERINE CARBOXYPEPTIDASE-LIKE 2 (scpl2)	22.97	23.44	26.46	8.37	10.61	9.58
AT3G06850	-1.35169	Down	0.901384	dihydrolipoamide branched chain acyltransferase	(BCE2);DARK INDUCIBLE 3 (DIN3); (LTA1)	166.49	202.86	191.73	75.22	69.1	75.53
AT1G72150	-1.3532	Down	0.90427	novel cell-plate-associated protein that is related in sequence to proteins involved in membrane trafficking in other eukaryotes The mRNA is cell-to-cell mobile.	PATELLIN 1 (PATL1)	851.36	1070.5	811.33	345.7	387.93	336.2
AT2G27140	-1.35387	Down	0.888527	HSP20-like chaperones superfamily protein;(source:Araport11)		41.48	54.83	47.31	22.81	16.8	16.58
AT4G02130	-1.35464	Down	0.827468	Encodes a protein with putative galacturonosyltransferase activity.	(LGT10);GALACTURONOSYLTRANSFERASE-LIKE 6 (GATL6)	11.33	11.67	12.01	4.45	4.92	4.32
AT1G67105	-1.35466	Down	0.807514	other_RNA;(source:Araport11)		10.8	7.28	10	3.43	3.3	4.25
AT5G55860	-1.35495	Down	0.860523	weak chloroplast movement under blue light protein (DUF827);(source:Araport11)		18.68	22.49	17.61	7.67	8.49	6.82
AT5G25240	-1.35553	Down	0.831076	stress induced protein;(source:Araport11)		11.89	13.3	11.3	4.29	6.1	3.87
AT1G09560	-1.35574	Down	0.904356	Encodes a plasodesmata-located protein involved in regulating primary root growth by controlling phloem-mediated allocation of resources between the primary and lateral root meristems. The mRNA is cell-to-cell mobile.	PLASMODESMAL GERMIN-LIKE PROTEIN 1 (PDGLP1);GERMIN-LIKE PROTEIN 5 (GLP5)	523.7	590.75	570.3	198.73	236.19	223.37
AT4G18580	-1.35895	Down	0.858213	hypothetical protein;(source:Araport11)		15.98	23.76	15.92	8.48	6.03	7.19
AT2G26650	-1.35912	Down	0.880563	Encodes AKT1, a member of the Shaker family inward rectifying potassium channel predominantly expressed in predominantly in root hairs and root endodermis. This family includes five groups based on phylogenetic analysis (FEBS Letters (2007) 581: 2357): I (inward rectifying channel): AKT1 (AT2G26650), AKT5 (AT4G32500) and SPIK (also known as AKT6, AT2G25600); II (inward rectifying channel): KAT1 (…	K+ TRANSPORTER 1 (AKT1);K+ TRANSPORTER 1 (KT1); (ATAKT1)	30.88	37.78	31.72	13.81	13.17	12.15
AT5G45340	-1.36057	Down	0.861781	Encodes a protein with ABA 8'-hydroxylase activity; involved in ABA catabolism. Mutant analyses show that disruption in the gene results in more drought tolerance whereas overexpression results in increased transpiration rate and reduced drought tolerance. Gene involved in postgermination growth. Plant P450 CYP707A3, ABA 8'-hydroxylase, binds enantioselectively (+)-ABA but not (-)-ABA, whereas th…	CYTOCHROME P450, FAMILY 707, SUBFAMILY A, POLYPEPTIDE 3 (CYP707A3)	17.64	21.73	20.41	7.78	6.83	8.67
AT4G01070	-1.36868	Down	0.896425	the glycosyltransferase (UGT72B1) is involved in metabolizing xenobiotica (chloroaniline and chlorophenole). Comparison between wild type and knock-out mutant demonstrates the central role of this gene for metabolizing chloroaniline but significantly less for chlorophenole. The glucosyltransferase preferred UDP-xylose over UDP-glucose indicating its (additional) functioning as a xylosyltransferas…	UDP-GLUCOSE-DEPENDENT GLUCOSYLTRANSFERASE 72 B1 (UGT72B1); (GT72B1)	75.53	89.81	72.7	29.85	30.64	31.69
AT1G62790	-1.36868	Down	0.897584	Bifunctional inhibitor/lipid-transfer protein/seed storage 2S albumin superfamily protein;(source:Araport11)		80.83	99.67	89.51	26.68	40.92	36.96
AT2G30340	-1.3688	Down	0.816783	LOB domain-containing protein 13;(source:Araport11)	LOB DOMAIN-CONTAINING PROTEIN 13 (LBD13)	9.41	7.41	13.68	4.7	3.67	3.44
AT3G03341	-1.37146	Down	0.84235	cold-regulated protein;(source:Araport11)		13.52	10.54	18.01	4.19	7.22	4.85
AT1G15670	-1.37253	Down	0.889368	Encodes a member of a family of F-box proteins, called the KISS ME DEADLY (KMD) family, that targets type-B ARR proteins for degradation and is involved in the negative regulation of the cytokinin response. Also named as KFB1, a member of a group of Kelch repeat F-box proteins that negatively regulate phenylpropanoid biosynthesis by targeting the phenypropanoid biosynthesis enzyme phenylalanine a…	KELCH REPEAT F-BOX 1 (KFB01);KISS ME DEADLY 2 (KMD2)	48.67	45.78	49.02	18.16	19.97	17.28
AT4G05120	-1.37295	Down	0.86813	Encodes an equilibrative nucleoside transporter AtENT3. Mutations of this locus allow mutants to grow on uridine analogue fluorouridine.	(ATENT3);EQUILIBRATIVE NUCLEOSIDE TRANSPORTER 3 (ENT3);FUDR RESISTANT 1 (FUR1)	21.84	24.96	21.55	8.67	9.44	8.28
AT3G51920	-1.37371	Down	0.891923	encodes a divergent member of calmodulin, which is an EF-hand family of Ca2+-binding proteins. This gene is expressed in leaves, flowers and siliques. The gene functionally complements yeast calmodulin 1 (CAM1) but only when selected against the plasmid harboring wild-type yeast sequences. Also the protein does not form formed a complex with a basic amphiphilic helical peptide in the presence of …	CALMODULIN 9 (CAM9); (ATCML9);CALMODULIN LIKE PROTEIN 9 (CML9)	53.67	69.71	44.1	18.76	22.44	23.43
AT1G47480	-1.374	Down	0.87379	alpha/beta-Hydrolases superfamily protein;(source:Araport11)		21.54	36.22	21.5	9.37	10.79	10.42
AT2G38800	-1.37541	Down	0.902271	Plant calmodulin-binding protein-like protein;(source:Araport11)		165.72	213.81	160.6	66.75	73.64	67.8
AT2G47000	-1.37545	Down	0.894267	Encodes an auxin efflux transmembrane transporter that is a member of the multidrug resistance P-glycoprotein (MDR/PGP) subfamily of ABC transporters. Functions in the basipetal redirection of auxin from the root tip. Exhibits apolar plasma membrane localization in the root cap and polar localization in tissues above and is involved in root hair elongation.	MULTIDRUG RESISTANCE 4 (MDR4);P-GLYCOPROTEIN 4 (PGP4); (ATABCB4);ATP-BINDING CASSETTE B4 (ABCB4);ARABIDOPSIS P-GLYCOPROTEIN 4 (ATPGP4)	57.37	77.96	57.83	24.31	25.73	24.41
AT1G02860	-1.37668	Down	0.879623	Encodes a ubiquitin E3 ligase with RING and SPX domains that is involved in mediating immune responses and mediates degradation of PHT1s at plasma membranes. Targeted by MIR827. Ubiquitinates PHT1;3, PHT1;2, PHT1;1/AtPT1 and PHT1;4/AtPT2.	NITROGEN LIMITATION ADAPTATION (NLA);BENZOIC ACID HYPERSENSITIVE 1 (BAH1)	28.89	38.2	27.56	11.6	13.82	11.03
AT3G57450	-1.37684	Down	0.876074	hypothetical protein;(source:Araport11)		26.35	30.35	27.78	10.84	12.65	9.04
AT4G32860	-1.37908	Down	0.85955	Avr9/Cf-9 rapidly elicited protein;(source:Araport11)		15.23	19.74	21.03	7.22	7.08	7.23
AT4G33150	-1.3811	Down	0.903098	Encodes two proteins. One protein is the monofunctional saccharopine dehydrogenase involved in lysine degradation. The longer protein from the same LKR/SDH locus is bifunctional and also has saccharopine dehydrogenase activity. The monofunctional SDH functions mainly to enhance the flux of lysine catabolism. Gene expression is induced by abscisic acid, jasmonate, and under sucrose starvation.		213.19	244.68	229.71	89.04	83.58	91.36
AT3G55470	-1.38173	Down	0.860106	Calcium-dependent lipid-binding (CaLB domain) family protein;(source:Araport11)		18.64	22.57	15.31	7.35	7.98	6.36
AT5G37600	-1.38206	Down	0.898524	encodes a cytosolic glutamine synthetase, the enzyme has high affinity with substrate ammonium	ARABIDOPSIS THALIANA GLUTAMINE SYNTHASE CLONE R1 (ATGSR1);GLUTAMINE SYNTHASE 1;1 (GLN1;1);ARABIDOPSIS GLUTAMINE SYNTHASE 1;1 (ATGLN1;1);GLUTAMINE SYNTHASE CLONE R1 (GSR 1)	95.1	103.33	93.07	33.91	42.18	35.75
AT5G45280	-1.38239	Down	0.896154	Pectinacetylesterase family protein;(source:Araport11)	PECTIN ACETYLESTERASE 11 (PAE11)	69.43	87.72	68.12	24.76	30.51	31.14
AT1G72470	-1.38297	Down	0.815478	A member of EXO70 gene family, putative exocyst subunits, conserved in land plants. Arabidopsis thaliana contains 23 putative EXO70 genes, which can be classified into eight clusters on the phylogenetic tree.	EXOCYST SUBUNIT EXO70 FAMILY PROTEIN D1 (ATEXO70D1);EXOCYST SUBUNIT EXO70 FAMILY PROTEIN D1 (EXO70D1)	9.26	11.84	8.71	3.48	4.66	3.29
AT3G26470	-1.38322	Down	0.885217	Powdery mildew resistance protein, RPW8 domain-containing protein;(source:Araport11)		32.18	39.25	45.17	14.19	13.92	16.59
AT1G17860	-1.38432	Down	0.904356	Kunitz family trypsin and protease inhibitor protein;(source:Araport11)		384.8	374.75	374.47	126.73	162.94	144.74
AT5G02420	-1.38591	Down	0.809096	cyclin-dependent kinase inhibitor SMR3-like protein;(source:Araport11)	(SMR3)	8.18	11.22	8.38	3.38	3.66	3.59
AT1G10020	-1.38621	Down	0.875597	formin-like protein (DUF1005);(source:Araport11)		24.99	32.41	24.52	10.94	11.12	9.28
AT1G76070	-1.38917	Down	0.846554	hypothetical protein;(source:Araport11)		13.64	18.92	11.47	4.23	6.3	6.28
AT1G59590	-1.39071	Down	0.891149	ZCF37 mRNA, complete cds The mRNA is cell-to-cell mobile.	(ZCF37)	45.04	64.13	43.75	15.91	23.48	18.93
AT1G07090	-1.39083	Down	0.875737	LIGHT-DEPENDENT SHORT HYPOCOTYLS-like protein (DUF640);(source:Araport11)	LIGHT SENSITIVE HYPOCOTYLS 6 (LSH6)	22.93	27.36	31.84	8.82	11.03	11.47
AT2G23810	-1.39141	Down	0.900278	Member of TETRASPANIN family	TETRASPANIN8 (TET8)	107.48	128.33	110.13	37.6	49.69	44.58
AT1G61667	-1.39204	Down	0.824144	serine protease, putative (Protein of unknown function, DUF538);(source:Araport11)		10.72	10.52	11.33	4.07	4.47	3.87
AT1G14730	-1.39399	Down	0.863059	Cytochrome b561/ferric reductase transmembrane protein family;(source:Araport11)		19.82	19.57	20.03	7.99	7.89	6.73
AT2G17705	-1.39618	Down	0.858325	methionine-S-oxide reductase;(source:Araport11)		17	19.02	17.7	5.82	8.78	5.81
AT1G05570	-1.39619	Down	0.874353	Encodes a callose synthase 1 catalytic subunit . Member of Glycosyltransferase Family- 48.	(ATGSL6);GLUCAN SYNTHASE-LIKE 6 (GSL6);CALLOSE SYNTHASE 1 (CALS1); (GSL06); (ATGSL06)	23.61	30.99	23.23	9.54	10.15	9.88
AT5G40780	-1.39908	Down	0.893916	Encodes LHT1 (lysine histidine transporter), a high-affinity transporter for cellular amino acid uptake in both root epidermis and leaf mesophyll.	(LHT1);LYSINE HISTIDINE TRANSPORTER 1 (LHT1)	65.56	59.16	51.85	18.15	24.78	24.02
AT1G18570	-1.40142	Down	0.88382	Encodes a member of the R2R3-MYB transcription family. Involved in indole glucosinolate biosynthesis. The mRNA is cell-to-cell mobile.	MYB DOMAIN PROTEIN 51 (AtMYB51);MYB DOMAIN PROTEIN 51 (MYB51); (BW51A);HIGH INDOLIC GLUCOSINOLATE 1 (HIG1); (BW51B)	28.89	52.25	25.74	13.97	12.88	13.61
AT3G03520	-1.40295	Down	0.864058	Lysophosphatidic acid phosphatase highly expressed during phosphate starvation and abiotic stresses. Role in lipid synthesis.	NON-SPECIFIC PHOSPHOLIPASE C3 (NPC3)	18.2	23.04	19	7.64	8.53	6.61
AT1G67328	-1.40336	Down	0.884595	Potential natural antisense gene, locus overlaps with AT1G67330		37.68	36.82	35.46	13.72	14.33	13.52
AT2G24550	-1.40342	Down	0.88954	major centromere autoantigen B-like protein;(source:Araport11)		39.13	56.75	40.14	16.98	18.16	16.28
AT5G63180	-1.40342	Down	0.869394	Pectin lyase-like superfamily protein;(source:Araport11)		22.73	23.39	21.89	8.6	8.4	8.71
AT4G27280	-1.40466	Down	0.885449	Calcium-binding EF-hand family protein;(source:Araport11)		30.57	41.81	41.65	11.25	17.66	14.16
AT4G36610	-1.40613	Down	0.853208	alpha/beta-Hydrolases superfamily protein;(source:Araport11)		12.57	21.3	14.55	6.28	6.6	5.39
AT2G30550	-1.40636	Down	0.892671	Encodes a lipase that hydrolyzes phosphatidylcholine, glycolipids as well as triacylglycerols.	DAD1-LIKE LIPASE 3 (DALL3)	48.68	58.8	53.31	18.96	21.53	20.17
AT2G35810	-1.40664	Down	0.882277	ureidoglycolate hydrolase;(source:Araport11)		33.04	31.06	35.24	11.36	14.28	11.83
AT3G19920	-1.40799	Down	0.815485	BTB/POZ domain protein;(source:Araport11)		10.14	7.72	11.41	2.6	3.2	5.23
AT1G73640	-1.40829	Down	0.851453	RAB GTPase homolog A6A;(source:Araport11)	RAB GTPASE HOMOLOG A6A (RABA6a);RAB GTPASE HOMOLOG A6A (AtRABA6a)	16.19	14.32	16.39	5.64	6.83	5.2
AT5G65790	-1.40894	Down	0.841298	Encodes a MYB family protein with N-terminal R2R3 DNA-binding domains involved in root development.	MYB DOMAIN PROTEIN 68 (MYB68);MYB DOMAIN PROTEIN 68 (ATMYB68)	13.17	13.8	13.18	5.37	5.16	4.59
AT1G52690	-1.40931	Down	0.894201	Late embryogenesis abundant protein (LEA) family protein;(source:Araport11)	LATE EMBRYOGENESIS ABUNDANT 7 (LEA7)	59.39	43.12	74.36	23.3	23.28	20.01
AT2G18540	-1.41487	Down	0.813108	RmlC-like cupins superfamily protein;(source:Araport11)		9.65	5.63	13.17	3.57	3.91	3.19
AT5G44920	-1.41508	Down	0.887256	Encodes a KASH domain protein that localizes to the nuclear envelope and affects nuclear morphology.	(ATTIK);TIR-KASH PROTEIN (TIK)	35.96	44.06	38.25	14.96	14.21	15.18
AT1G70230	-1.41534	Down	0.823251	Encodes a member of the TBL (TRICHOME BIREFRINGENCE-LIKE) gene family containing a plant-specific DUF231 (domain of unknown function) domain. A putative xyloglucan O-acetyltransferase. TBL gene family has 46 members, two of which (TBR/AT5G06700 and TBL3/AT5G01360) have been shown to be involved in the synthesis and deposition of secondary wall cellulose, presumably by influencing the esterificati…	ALTERED XYLOGLUCAN 4 (AXY4);TRICHOME BIREFRINGENCE-LIKE 27 (TBL27)	10.19	11.66	9.73	3.43	3.78	4.63
AT5G07220	-1.41796	Down	0.900715	A member of Arabidopsis BAG (Bcl-2-associated athanogene) proteins, plant homologs of mammalian regulators of apoptosis. Plant BAG proteins are multi-functional and remarkably similar to their animal counterparts, as they regulate apoptotic-like processes ranging from pathogen attack, to abiotic stress, to plant development.	BCL-2-ASSOCIATED ATHANOGENE 3 (BAG3);BCL-2-ASSOCIATED ATHANOGENE 3 (ATBAG3)	98.07	113.52	104.17	36.91	40.7	40.56
AT4G32650	-1.41988	Down	0.873982	Encodes KAT3, a member of the Shaker family of voltage-gated potassium channel subunits. Does not form functional potassium channel on its own. Involved in down-regulating AKT1 and KAT1 channel activity by forming heteromers with AKT1 or KAT1. The Shaker family K+ ion channels include five groups based on phylogenetic analysis (FEBS Letters (2007) 581: 2357): I (inwardly rectifying conductance): …	ARABIDOPSIS THALIANA K+ RECTIFYING CHANNEL 1 (ATKC1);A. THALIANA LOW-K+-TOLERANT 1 (AtLKT1); (KC1);POTASSIUM CHANNEL IN ARABIDOPSIS THALIANA 3 (KAT3)	23.55	25.3	25.72	7.74	10.24	9.89
AT3G19930	-1.42034	Down	0.899656	Encodes a sucrose hydrogen symporter that is induced by wounding. The mRNA is cell-to-cell mobile.	SUGAR TRANSPORTER 4 (ATSTP4);SUGAR TRANSPORTER 4 (STP4)	89.73	103.91	84.26	34.39	33.82	35.62
AT2G39980	-1.42138	Down	0.856054	HXXXD-type acyl-transferase family protein;(source:Araport11)		16.29	15.32	18.53	7.15	4.86	6.71
AT5G13580	-1.42291	Down	0.885005	Belongs to a clade of five Arabidopsis thaliana ABCG half-transporters that are required for synthesis of an effective suberin barrier in roots and seed coats (ABCG2, ABCG6, and ABCG20) and for synthesis of an intact pollen wall (ABCG1 and ABCG16).	ATP-BINDING CASSETTE G6 (ABCG6)	32.54	45.1	30.12	11.11	15.55	13.53
AT1G18980	-1.42376	Down	0.862728	RmlC-like cupins superfamily protein;(source:Araport11)		17.27	21.5	18.16	7.27	8.47	5.48
AT3G52710	-1.42483	Down	0.860205	hypothetical protein;(source:Araport11)		19.15	20.53	14.5	6.64	6.7	6.84
AT3G20960	-1.42706	Down	0.835008	member of CYP705A	CYTOCHROME P450, FAMILY 705, SUBFAMILY A, POLYPEPTIDE 33 (CYP705A33)	11	13.35	11.79	4.1	5.4	3.94
AT5G23230	-1.42884	Down	0.810367	nicotinamidase 2;(source:Araport11)	NICOTINAMIDASE 2 (NIC2)	7.42	8.14	11.74	3.44	2.51	4.19
AT1G05340	-1.4293	Down	0.89902	cysteine-rich TM module stress tolerance protein;(source:Araport11)		74.01	83.41	92.29	30.91	32.23	29.58
AT1G57990	-1.42938	Down	0.902423	Member of a family of proteins related to PUP1, a purine transporter. May be involved in the transport of purine and purine derivatives such as cytokinins, across the plasma membrane.	PURINE PERMEASE 18 (PUP18);PURINE PERMEASE 18 (ATPUP18)	112.86	172.37	102.15	45.35	51.48	47
AT3G11550	-1.43129	Down	0.905369	Uncharacterized protein family (UPF0497);(source:Araport11)	CASPARIAN STRIP MEMBRANE DOMAIN PROTEIN 2 (CASP2)	261.48	297.7	269.73	96.44	107.82	103.1
AT5G09440	-1.43297	Down	0.906746	EXORDIUM like 4;(source:Araport11)	EXORDIUM LIKE 4 (EXL4)	661.44	710.5	675.05	245.48	271.15	241.51
AT3G18200	-1.43327	Down	0.885985	nodulin MtN21-like transporter family protein	USUALLY MULTIPLE ACIDS MOVE IN AND OUT TRANSPORTERS 4 (UMAMIT4)	34.95	42.18	33	11.47	14.61	14.7
AT1G55240	-1.43382	Down	0.886885	proteinase inhibitor I4, serpin (DUF716);(source:Araport11)		33.59	43.83	36.75	12.97	14.76	14.53
AT1G76990	-1.43516	Down	0.902158	ACT domain repeat 3;(source:Araport11)	ACT DOMAIN REPEAT 3 (ACR3)	115.76	116.76	115.77	42.19	42.12	44.49
AT4G18197	-1.43913	Down	0.87763	Member of a family of proteins related to PUP1, a purine transporter. May be involved in the transport of purine and purine derivatives such as cytokinins, across the plasma membrane. The mRNA is cell-to-cell mobile.	PURINE PERMEASE 7 (PUP7);ARABIDOPSIS THALIANA PURINE PERMEASE 7 (ATPUP7);PEROXIN 17 (PEX17)	23.56	34.77	22.8	8.64	11.03	10.25
AT5G42930	-1.44044	Down	0.822794	alpha/beta-Hydrolases superfamily protein;(source:Araport11)		8.99	13.48	8.47	3.61	4.45	3.34
AT5G15120	-1.44307	Down	0.842555	2-aminoethanethiol dioxygenase, putative (DUF1637);(source:Araport11)	PLANT CYSTEINE OXIDASE 1 (PCO1)	12.77	13.41	13.49	4.78	5.18	4.63
AT1G76590	-1.4443	Down	0.89193	PLATZ transcription factor family protein;(source:Araport11)		43.13	49.5	49.64	18.4	16.84	17.04
AT2G01910	-1.44441	Down	0.897001	Binds microtubules. Induces a crisscross mesh of microtubules, not bundles. Not involved in microtubule polymerization nor nucleation. Localizes to mitochondria. The mRNA is cell-to-cell mobile.	(MAP65-6); (ATMAP65-6)	58.05	78.01	62.42	26.32	25	21.61
AT5G43780	-1.44546	Down	0.902615	sulfate adenylyltransferase, ATP sulfurylase	(ATPS4); (APS4)	114.65	129.12	115.95	35.47	50.64	45.97
AT1G08650	-1.44813	Down	0.878213	Encodes a phosphoenolpyruvate carboxylase kinase that is expressed at highest levels in leaves. Expression is induced by light. The mRNA is cell-to-cell mobile.	PHOSPHOENOLPYRUVATE CARBOXYLASE KINASE 1 (ATPPCK1);PHOSPHOENOLPYRUVATE CARBOXYLASE KINASE 1 (PPCK1)	26.85	29.02	25.85	9.74	9.93	10.28
AT4G24026	-1.44829	Down	0.88807	hypothetical protein;(source:Araport11)		32.98	40.96	42.5	12.52	14.82	15.33
AT2G25450	-1.44839	Down	0.90613	encodes a protein whose sequence is similar to ACC oxidase		270.21	349.18	282.12	98.13	118.99	113.22
AT5G64660	-1.44957	Down	0.804707	CYS, MET, PRO, and GLY protein 2;(source:Araport11)	CYS, MET, PRO, AND GLY PROTEIN 2 (CMPG2); (ATCMPG2)	7.65	8.87	8.99	2.93	3.23	3.18
AT4G23690	-1.44997	Down	0.904502	Encodes a homodimeric all-beta dirigent protein in the superfamily of calycins. Dirigent proteins impart stereoselectivity on the phenoxy radical coupling reaction yielding optically active lignans from two molecules of coniferyl alcohol.	ARABIDOPSIS THALIANA DIRIGENT PROTEIN 6 (ATDIR6);DIRIGENT PROTEIN 6 (DIR6)	160.16	203.59	156.29	59.78	71.5	59.07
AT5G65970	-1.45014	Down	0.880794	A member of a large family of seven-transmembrane domain proteins specific to plants, homologs of the barley mildew resistance locus o (MLO) protein. The Arabidopsis genome contains 15 genes encoding MLO proteins, with localization in plasma membrane. Phylogenetic analysis revealed four clades of closely-related AtMLO genes. ATMLO10 belongs to the clade III, with AtMLO5, AtMLO7, AtMLO8, and AtMLO…	MILDEW RESISTANCE LOCUS O 10 (ATMLO10);MILDEW RESISTANCE LOCUS O 10 (MLO10)	27.45	31.69	29.47	10.06	11.07	11.3
AT1G61740	-1.45248	Down	0.901927	Sulfite exporter TauE/SafE family protein;(source:Araport11)		101.97	126.41	95.08	39.86	38.95	39.38
AT1G29195	-1.45335	Down	0.890957	phosphatidylinositol 4-phosphate 5-kinase MSS4-like protein;(source:Araport11)		44.27	44.78	42.86	14.48	18.92	14.77
AT4G11290	-1.45441	Down	0.876577	Peroxidase superfamily protein;(source:Araport11)		24.06	30.15	23.18	9.03	8.55	10.66
AT1G14540	-1.45441	Down	0.880761	Peroxidase superfamily protein;(source:Araport11)	PEROXIDASE 4 (PRX4);PEROXIDASE 4 (PER4)	15.17	56.98	16.12	9.32	11.8	11.09
AT5G62865	-1.45598	Down	0.870129	hypothetical protein;(source:Araport11)		18.77	21.48	24.44	6.62	7.59	9.37
AT2G16790	-1.4568	Down	0.807686	P-loop containing nucleoside triphosphate hydrolases superfamily protein;(source:Araport11)		9.43	9.03	7.59	3.24	4.17	2.08
AT4G22490	-1.45718	Down	0.896438	Bifunctional inhibitor/lipid-transfer protein/seed storage 2S albumin superfamily protein;(source:Araport11)		60.31	35.17	83.54	22.09	24.84	18.27
AT1G76600	-1.45727	Down	0.893022	poly polymerase;(source:Araport11)		48	58.25	38.65	18.44	16.13	18.2
AT2G41180	-1.45786	Down	0.887243	VQ motif-containing protein;(source:Araport11)	SIGMA FACTOR BINDING PROTEIN 2 (SIB2)	36.85	37.09	36.38	14.26	12.64	13.26
AT3G13750	-1.45796	Down	0.90619	beta-galactosidase, glycosyl hydrolase family 35 The mRNA is cell-to-cell mobile.	BETA-GALACTOSIDASE 1 (BGAL1);BETA GALACTOSIDASE 1 (BGAL1)	234.89	309.28	218.23	95.44	91.52	90.56
AT4G25900	-1.45816	Down	0.896955	Galactose mutarotase-like superfamily protein;(source:Araport11)		49.79	81.07	56.14	19.99	26.6	21.47
AT3G59220	-1.45823	Down	0.81093	encodes a cupin-domain containing protein that is similar to pirins which interact with a CCAAT box binding transcription factor. The protein interacts with GPA1 (G protein alpha-subunit) in vitro. Mutants in the gene are affected in germination and early seedling development.	PIRIN (PRN); (PRN1); (ATPIRIN1)	6.4	8.71	11.79	2.7	3.6	3.49
AT5G16360	-1.459	Down	0.871374	NC domain-containing protein-like protein;(source:Araport11)		22.59	24.89	18.94	6.58	9.91	7.67
AT4G36900	-1.45971	Down	0.888348	encodes a member of the DREB subfamily A-5 of ERF/AP2 transcription factor family (RAP2.10). The protein contains one AP2 domain. There are 16 members in this subfamily including RAP2.9 and RAP2.1.	RELATED TO AP2 10 (RAP2.10);DREB AND EAR MOTIF PROTEIN 4 (DEAR4)	35.01	39.27	40.94	12.74	17.1	12.05
AT4G23410	-1.46036	Down	0.812023	TET5 encodes a member of the TETRASPANIN gene family that is expressed in the embryo and vascular system and is involved in organ growth redundantly with TET6.	TETRASPANIN5 (TET5)	9.3	10.23	7.63	2.67	4.13	3.07
AT1G55990	-1.46045	Down	0.907355	glycine-rich protein;(source:Araport11)		357.87	539.67	486.93	154.77	187.88	160.44
AT1G09740	-1.46048	Down	0.900516	Adenine nucleotide alpha hydrolases-like superfamily protein;(source:Araport11)		82.77	92.03	84.08	27.9	34.81	31.36
AT4G32070	-1.46343	Down	0.885548	Encodes one of the 36 carboxylate clamp (CC)-tetratricopeptide repeat (TPR) proteins (Prasad 2010, Pubmed ID: 20856808) with potential to interact with Hsp90/Hsp70 as co-chaperones.	PHOX4 (Phox4)	31.67	41.8	29.39	11.05	13.52	12.73
AT1G18280	-1.46374	Down	0.859252	Bifunctional inhibitor/lipid-transfer protein/seed storage 2S albumin superfamily protein;(source:Araport11)	GLYCOSYLPHOSPHATIDYLINOSITOL-ANCHORED LIPID PROTEIN TRANSFER 3 (LTPG3)	16.8	16.53	17.78	6.26	5.88	6.39
AT4G18610	-1.47042	Down	0.857167	LIGHT-DEPENDENT SHORT HYPOCOTYLS-like protein (DUF640);(source:Araport11)	LIGHT SENSITIVE HYPOCOTYLS 9 (LSH9)	15.24	13.39	20.14	5.79	6.13	5.68
AT1G54575	-1.47116	Down	0.87477	hypothetical protein;(source:Araport11)		26.48	20.18	24.98	8.37	9.85	7.62
AT5G25820	-1.47117	Down	0.857789	Exostosin family protein;(source:Araport11)		15.27	16.79	17.29	5.9	6.52	5.38
AT4G02090	-1.47137	Down	0.8752	multidrug resistance protein ABC transporter family protein;(source:Araport11)		24.74	22.88	24.89	6.59	11.64	7.92
AT5G44480	-1.47181	Down	0.825151	mutant has Altered lateral root; UDP Glucose Epimerase The mRNA is cell-to-cell mobile.	DEFECTIVE UGE IN ROOT (DUR)	9.67	12.56	8.78	3.32	3.74	4.12
AT1G62370	-1.47211	Down	0.854485	RING/U-box superfamily protein;(source:Araport11)		17.32	15.51	13.75	4.44	5.55	6.8
AT5G45310	-1.47233	Down	0.815955	coiled-coil protein;(source:Araport11)		10.35	8.5	9.23	2.86	3.3	3.96
AT3G21720	-1.47594	Down	0.908335	Encodes a glyoxylate cycle enzyme isocitrate lyase (ICL).	ISOCITRATE LYASE (ICL)	886.01	576.07	899.62	296.99	252.65	299.39
AT1G08940	-1.4764	Down	0.840953	Phosphoglycerate mutase family protein;(source:Araport11)		10.7	16.47	10.45	3.14	4.5	5.88
AT4G32350	-1.47905	Down	0.851857	Regulator of Vps4 activity in the MVB pathway protein;(source:Araport11)	IST1-LIKE 7 (ISTL7)	13.74	17.96	12.54	5.55	4.98	5.34
AT1G28130	-1.47969	Down	0.899225	Encodes an IAA-amido synthase that conjugates Asp and other amino acids to auxin in vitro. Lines carrying insertions in this gene are hypersensitive to auxin.	GRETCHEN HAGEN 3.17 (GH3.17); (VAS2)	65.89	78.52	71.06	26.18	26.11	24.97
AT2G16720	-1.48271	Down	0.876412	Encodes a member of MYB3R- and R2R3- type MYB- encoding gene family that acts as a repressor of flavonol biosynthesis. AtMYB7 gene expression is induced by salt treatment.	MYB DOMAIN PROTEIN 7 (MYB7); (ATY49);ARABIDOPSIS THALIANA MYB DOMAIN PROTEIN 7 (ATMYB7)	22.61	29.23	22.36	8.67	9.24	8.64
AT1G73500	-1.48283	Down	0.855048	member of MAP Kinase Kinase family. Autophosphorylates and also phosphorylates MPK3 and MPK6. Independently involved in ethylene and calmalexin biosynthesis. Induces transcription of ACS2, ACS6, ERF1, ERF2, ERF5, ERF6, CYP79B2, CYP79B3, CYP71A13 and PAD3.	MAP KINASE KINASE 9 (MKK9); (ATMKK9)	15.67	14.19	16.76	6.09	4.84	5.75
AT2G28660	-1.48532	Down	0.865607	Chloroplast-targeted copper chaperone protein;(source:Araport11)		19.26	19.57	17.67	6.26	6.53	7.39
AT4G13340	-1.48644	Down	0.905991	Leucine-rich repeat (LRR) family protein;(source:Araport11)	LEUCINE-RICH REPEAT/EXTENSIN 3 (LRX3)	145.1	185.04	224.65	74.46	62.8	60.74
AT2G30250	-1.48733	Down	0.865376	member of WRKY Transcription Factor; Group I. Located in nucleus. Involved in response to various abiotic stresses - especially salt stress.	(AtWRKY25);WRKY DNA-BINDING PROTEIN 25 (WRKY25)	17.79	21.15	17.19	6.61	6.37	7.04
AT5G53980	-1.48917	Down	0.871109	Encodes a homeodomain leucine zipper class I (HD-Zip I) protein.	HOMEOBOX PROTEIN 52 (HB52);HOMEOBOX PROTEIN 52 (ATHB52)	19.67	23.67	20.75	5.5	9.06	8.27
AT1G60730	-1.48922	Down	0.89816	NAD(P)-linked oxidoreductase superfamily protein;(source:Araport11)		61.83	68.12	60.39	20.14	20.62	27.04
AT2G34600	-1.48928	Down	0.80766	jasmonate-zim-domain protein 7;(source:Araport11)	(TIFY5B);JASMONATE-ZIM-DOMAIN PROTEIN 7 (JAZ7)	7.32	9.39	8.81	2.01	3.72	3.36
AT4G33120	-1.49017	Down	0.861264	S-adenosyl-L-methionine-dependent methyltransferases superfamily protein;(source:Araport11)		16.3	19.04	16.49	5.35	6.84	6.26
AT3G17420	-1.49086	Down	0.876491	serine/threonine protein kinase-like protein	GLYOXYSOMAL PROTEIN KINASE 1 (GPK1)	20.81	31.79	20.84	7.24	10.16	8.73
AT1G65310	-1.49116	Down	0.907104	Encodes a xyloglucan endotransglucosylase/hydrolase with only only the endotransglucosylase (XET; EC 2.4.1.207) activity towards xyloglucan and non-detectable endohydrolytic (XEH; EC 3.2.1.151) activity. Expressed in the mature or basal regions of both the main and lateral roots, but not in the tip of these roots where cell division occurs.	XYLOGLUCAN ENDOTRANSGLUCOSYLASE/HYDROLASE 17 (XTH17);XYLOGLUCAN ENDOTRANSGLUCOSYLASE/HYDROLASE 17 (ATXTH17)	243.86	313.82	236.33	85.11	104.95	92.39
AT5G18690	-1.49178	Down	0.900099	arabinogalactan protein 25;(source:Araport11)	ARABIDOPSIS THALIANA ARABINOGALACTAN PROTEINS 25 (ATAGP25);ARABINOGALACTAN PROTEIN 25 (AGP25)	65.9	75.13	83.34	29.6	27.46	22.72
AT5G45350	-1.49352	Down	0.901735	proline-rich family protein;(source:Araport11)		95.68	74.73	98.86	30.85	33.06	31.72
AT1G12080	-1.49516	Down	0.909454	Vacuolar calcium-binding protein-like protein;(source:Araport11)		2848.17	3031.95	2836.62	988.04	1218.67	885.49
AT1G30080	-1.49834	Down	0.81853	Glycosyl hydrolase superfamily protein;(source:Araport11)		8.7	11.07	8.51	3.62	3.56	2.83
AT1G08800	-1.49865	Down	0.865389	myosin-binding protein (Protein of unknown function, DUF593);(source:Araport11)	MYOSIN BINDING PROTEIN 1 (MYOB1)	17.11	22.79	15.57	6.5	6.86	6.27
AT2G30230	-1.49957	Down	0.822463	6,7-dimethyl-8-ribityllumazine synthase;(source:Araport11)		10.98	8.08	10.46	4.25	3.06	3.13
AT5G14180	-1.50038	Down	0.89422	Myzus persicae-induced lipase 1;(source:Araport11)	MYZUS PERSICAE-INDUCED LIPASE 1 (MPL1)	45.77	48.42	48.4	16.71	15.76	17.93
AT3G59690	-1.50262	Down	0.901178	IQ-domain 13;(source:Araport11)	IQ-DOMAIN 13 (IQD13)	70.57	91.66	79.36	26.97	31.5	26.79
AT3G44260	-1.50566	Down	0.816087	Encodes one of the homologs of the yeast CCR4-associated factor 1: AT3G44260 (CAF1a), AT5G22250 (CAF1b). Has mRNA deadenylation activity. Also plays a role in plant defense responses.	CCR4- ASSOCIATED FACTOR 1A (CAF1a);CCR4- ASSOCIATED FACTOR 1A (AtCAF1a)	8.8	10.42	8.21	3.48	3.66	2.52
AT4G03820	-1.50764	Down	0.843423	transmembrane protein, putative (DUF3537);(source:Araport11)		11.08	14.47	12.41	3.92	4.18	5.25
AT3G54950	-1.50896	Down	0.845588	Encodes pPLAIIIbeta, a member of the Group 3 patatin-related phospholipases. pPLAIIIbeta hydrolyzes phospholipids and galactolipids and additionally has acyl-CoA thioesterase activity. Alterations of pPLAIII&#946; result in changes in lipid levels and composition.	PATATIN-LIKE PROTEIN 7 (PLP7);PATATIN-RELATED PHOSPHOLIPASE IIIBETA (pPLAIIIbeta);PATATIN-LIKE PROTEIN 6 (PLA IIIA)	11.91	15.52	11.76	4.44	4.3	5.03
AT4G20780	-1.5117	Down	0.850791	Calcium sensor involved in trichome branching.	CALMODULIN LIKE 42 (CML42)	8.48	22.38	11.37	3.56	6.62	4.63
AT4G14020	-1.51171	Down	0.889672	Rapid alkalinization factor (RALF) family protein;(source:Araport11)		41.84	32.2	38.28	10.78	15.11	13.5
AT2G30360	-1.5121	Down	0.889487	Encodes a SOS2-like protein kinase that is a member of the CBL-interacting protein kinase family.Loss of function mutants show a decrease in sensitivity to high pH.Phosphorylates AHA2, a plasma membrane H+ ATPase.This phosphorylation appears to regulate the activity of the proton transporter.	SOS3-INTERACTING PROTEIN 4 (SIP4);PROTEIN KINASE SOS2-LIKE 5 (PKS5);CBL-INTERACTING PROTEIN KINASE 11 (CIPK11);SNF1-RELATED PROTEIN KINASE 3.22 (SNRK3.22)	35.54	42.43	33.41	12.52	14.53	12
AT3G05937	-1.51221	Down	0.882628	hypothetical protein;(source:Araport11)		26.02	31.05	29.16	8.66	11.28	10.29
AT2G39350	-1.51629	Down	0.852744	Belongs to a clade of five Arabidopsis thaliana ABCG half-transporters that are required for synthesis of an effective suberin barrier in roots and seed coats (ABCG2, ABCG6, and ABCG20) and for synthesis of an intact pollen wall (ABCG1 and ABCG16).	ATP-BINDING CASSETTE G1 (ABCG1)	15.78	15.16	12.34	5.2	5.01	4.92
AT1G08315	-1.52152	Down	0.884839	ARM repeat superfamily protein;(source:Araport11)		25.45	33.34	32.85	12.67	10.08	9.17
AT1G65510	-1.52196	Down	0.884681	transmembrane protein;(source:Araport11)		28.39	30.66	31.9	7.66	12.61	11.4
AT1G12090	-1.52595	Down	0.91044	extensin-like protein (ELP)	EXTENSIN-LIKE PROTEIN (ELP)	2997.77	3107.15	3556.28	1100.6	1173.91	1080.36
AT2G21140	-1.5271	Down	0.910381	Proline-rich protein expressed in expanding leaves, stems, flowers, and siliques.	PROLINE-RICH PROTEIN 2 (PRP2);PROLINE-RICH PROTEIN 2 (ATPRP2)	1595.24	2095.04	1996.56	651.88	687.42	633.88
AT5G65530	-1.52818	Down	0.87048	Encodes a protein kinase involved in mediating resistance to fungi and also trichome branch number. Kinase activity is increased by ROP6 which also affects its sub-cellular localization (becomes localized to the cell periphery_	ARABIDOPSIS RECEPTOR-LIKE CYTOPLASMIC KINASE ATRLCK VI_A3 (ATRLCK VI_A3)	19.76	22.67	17.85	6.2	7.97	6.73
AT2G47860	-1.52833	Down	0.829924	Phototropic-responsive NPH3 family protein;(source:Araport11)	(SETH6)	9.78	11.19	10.5	3.19	3.74	3.98
AT2G32300	-1.52844	Down	0.909076	Encodes a uclacyanin, a protein precursor that is closely related to precursors of stellacyanins and a blue copper protein from pea pods.	UCLACYANIN 1 (UCC1)	301.92	344.81	361.57	113.09	125.11	111.33
AT3G29030	-1.53035	Down	0.874571	Encodes an expansin. Naming convention from the Expansin Working Group (Kende et al, 2004. Plant Mol Bio)	ARABIDOPSIS THALIANA EXPANSIN A5 (ATEXPA5);ARABIDOPSIS THALIANA EXPANSIN 5 (ATEXP5);EXPANSIN A5 (EXPA5);EXPANSIN 5 (EXP5); (ATHEXP ALPHA 1.4)	19.77	22.11	24.47	6.53	8.65	7.79
AT3G25930	-1.53071	Down	0.899027	Adenine nucleotide alpha hydrolases-like superfamily protein;(source:Araport11)		54.57	67.79	58.22	17.78	25.38	19.34
AT3G28340	-1.53107	Down	0.83099	Encodes a protein with putative galacturonosyltransferase activity.	GALACTINOL SYNTHASE 8 (GolS8);GALACTURONOSYLTRANSFERASE-LIKE 10 (GATL10)	8.91	13.68	9.2	3.1	4.62	3.28
AT5G41040	-1.53121	Down	0.893247	Encodes a feruloyl-CoA transferase required for suberin synthesis. Has feruloyl-CoA-dependent feruloyl transferase activity towards substrates with a primary alcohol.	REDUCED LEVELS OF WALL-BOUND PHENOLICS 1 (RWP1);HYDROXYCINNAMOYL- COA:&OMEGA;-HYDROXYACID O-HYDROXYCINNAMOYLTRANSFERASE (HHT);ALIPHATIC SUBERIN FERULOYL-TRANSFERASE (ASFT)	39.82	51.46	35.43	10.62	18.91	14.31
AT3G24450	-1.53146	Down	0.854651	Heavy metal transport/detoxification superfamily protein;(source:Araport11)		15.1	17.13	11.97	4.35	6.77	4.17
AT1G10380	-1.53509	Down	0.897782	Putative membrane lipoprotein;(source:Araport11)		53.54	60.08	46.44	17.91	17.96	19.36
AT4G36600	-1.53817	Down	0.80719	Late embryogenesis abundant (LEA) protein;(source:Araport11)		8.58	6.4	9.59	2.46	3.09	2.91
AT2G05518	-1.53952	Down	0.803416	other_RNA;(source:Araport11)		5.23	10.53	7.99	1.74	4.06	2.37
AT3G48020	-1.53974	Down	0.886892	hypothetical protein;(source:Araport11)		26.33	33.45	35.7	5.93	11.7	15.21
AT1G63840	-1.5433	Down	0.897107	RING/U-box superfamily protein;(source:Araport11)		49.3	52.11	51.49	15.47	19.73	17.26
AT4G39720	-1.5461	Down	0.815247	VQ motif-containing protein;(source:Araport11)		7.37	7.6	11.4	2.87	3.5	2.66
AT5G33290	-1.54653	Down	0.854115	Acts as a xylogalacturonan xylosyltransferase within the XGA biosynthesis pathway. Involved in pectin biosynthesis.	XYLOGALACTURONAN DEFICIENT 1 (XGD1)	14.33	15.89	12.75	4.42	5.37	4.92
AT3G50480	-1.54655	Down	0.900371	Homolog of RPW8	HOMOLOG OF RPW8 4 (HR4)	53.87	70.05	62.86	18.86	22.35	22.73
AT5G23840	-1.54702	Down	0.881324	MD-2-related lipid recognition domain-containing protein;(source:Araport11)		27.75	27.2	23.1	7.11	10.47	9.13
AT1G01640	-1.54898	Down	0.883853	Putative role in flower development. Comparison of SALK_011721C to Columbia wild type resulted in a trend toward earlier flowering in the mutant (P=0.1) (Stapleton and Woodruff 2009, personal communication).		27.54	28.98	27.81	10.42	9.58	8.82
AT1G65985	-1.54928	Down	0.824866	transmembrane protein, putative (DUF247);(source:Araport11)		8.94	11.54	8.67	2.91	3.75	3.3
AT1G23120	-1.54999	Down	0.884038	Polyketide cyclase/dehydrase and lipid transport superfamily protein;(source:Araport11)		26.37	35.02	23.38	8.69	10.71	9.55
AT5G49630	-1.55129	Down	0.842171	Is a high affinity amino acid transporter capable of transporting aspartate and tryptophan. May be involved in the amino acid uptake from xylem.	AMINO ACID PERMEASE 6 (AAP6)	12.99	11.97	11.03	4.49	3.77	4.02
AT1G30750	-1.55172	Down	0.910632	TPRXL;(source:Araport11)		503.57	600.26	525.21	178.78	214.72	162.17
AT2G42430	-1.55199	Down	0.866468	LOB-domain protein gene LBD16. This gene contains one auxin-responsive element (AuxRE).	ASYMMETRIC LEAVES2-LIKE 18 (ASL18);LATERAL ORGAN BOUNDARIES-DOMAIN 16 (LBD16)	17.66	16.82	19.15	5.34	6.19	6.76
AT2G45830	-1.55267	Down	0.823502	downstream target of AGL15 2;(source:Araport11)	DOWNSTREAM TARGET OF AGL15 2 (DTA2)	9.38	9.7	9.64	3.21	3.01	3.57
AT4G20362	-1.55417	Down	0.892029	Potential natural antisense gene, locus overlaps with AT4G20360. Has been identified as a translated small open reading frame by ribosome profiling.	SHORT OPEN READING FRAME 6 (SORF6)	39.22	41.18	34.1	8.71	14.49	15.79
AT5G56540	-1.55461	Down	0.903674	Encodes arabinogalactan protein (AGP14). Mutants exhibit longer root hairs. The mRNA is cell-to-cell mobile.	(ATAGP14);ARABINOGALACTAN PROTEIN 14 (AGP14)	85.15	92.4	76.93	27.01	28.99	30.63
AT4G15990	-1.55543	Down	0.886356	hypothetical protein;(source:Araport11)		26.22	31.12	32.6	8.4	10.36	11.84
AT3G59695	-1.55933	Down	0.903767	Potential natural antisense gene, locus overlaps with AT3G59690		69.03	88.59	84.49	26.27	30.05	25.83
AT2G44380	-1.55996	Down	0.88235	Cysteine/Histidine-rich C1 domain family protein;(source:Araport11)		22.9	29.31	26.72	9.07	9.65	8.05
AT2G46680	-1.55999	Down	0.898497	encodes a putative transcription factor that contains a homeodomain closely linked to a leucine zipper motif. Transcript is detected in all tissues examined. Is transcriptionally regulated in an ABA-dependent manner and may act in a signal transduction pathway which mediates a drought response.	HOMEOBOX 7 (HB-7);ARABIDOPSIS THALIANA HOMEOBOX 7 (ATHB7);HOMEOBOX 7 (ATHB-7)	48.89	57.88	50.18	20.66	16.52	16.05
AT2G15830	-1.56073	Down	0.854293	hypothetical protein;(source:Araport11)		11.1	12.8	18.61	3.69	5.07	5.65
AT5G01830	-1.56258	Down	0.867249	ARM repeat superfamily protein;(source:Araport11)	SMALL AUXIN UP RNA 21 (SAUR21)	15.88	21.49	16.36	5.84	6.62	5.73
[truncated: 660 more rows]
