# Supplementary material for: Ethylene-independent promotion of photomorphogenesis in the dark by cytokinin requires COP1 and the CDD complex
Source: J Exp Bot. 2018 Sep 29;70(1):165–78. doi: 10.1093/jxb/ery344 (PMC6305196; doi:10.1093/jxb/ery344)
Supplement: Supplementary Table S3 [file ery344_suppl_supplementary_table_s3.xlsx]

## Sheet: Table S3
List of BA regulated genes also regulated by cop1-4 (Wang et al., 2016; Zheng et al., 2017), det1-1 (Dong et al., 2014) or light (Dong et al., 2014)
GeneID	log2(fold change) (BA/Control) this study	log2(fold change) (cop1-4_D/WT_D) Wang et al. 2016	log2(fold change) (cop1-4_D/WT_D) Zheng et al. 2017	log2(fold change) (det1-1_D/WT_D) Dong et al. 2014	log2(fold change) (WT_6h/WT_D) Dong et al. 2014	(BA/Control)	(cop1-4_D/WT_D) Wang et al. 2016	(cop1-4_D/WT_D) Zheng et al. 2017	(det1-1_D/WT_D)	(WT_6h/WT_D)	Gene Model Description	Gene Symbol
AT1G01070	-2.6304	-1.36806	-1.7058			Down	Down	Down			Encodes a plasma membrane-localized amino acid transporter likely involved in amino acid export in the developing seed.	USUALLY MULTIPLE ACIDS MOVE IN AND OUT TRANSPORTERS 28 (UMAMIT28)
AT1G01080	1.32486	1.05092		1.44305		Up	Up		Up		RNA-binding (RRM/RBD/RNP motifs) family protein;(source:Araport11)
AT1G01120	-1.28322	-1.68902	-1.75301	-1.00519		Down	Down	Down	Down		Encodes a condensing enzyme KCS1 (3-ketoacyl-CoA synthase 1) which is involved in the critical fatty acid elongation process in wax biosynthesis.	3-KETOACYL-COA SYNTHASE 1 (KCS1)
AT1G01470	-1.24543	-1.19696	-1.17236		1.35267	Down	Down	Down		Up	Encodes late-embryogenesis abundant protein whose mRNA levels are induced in response to wounding and light stress. Might be involved in protection against desiccation.	ARABIDOPSIS THALIANA LATE EMBRYOGENESIS ABUNDANT 14 (ATLEA14); (LEA1);LIGHT STRESS-REGULATED 3 (LSR3);LATE EMBRYOGENESIS ABUNDANT 14 (LEA14)
AT1G01600	-1.80714	-3.8807	-2.71223	-2.62914	-1.74582	Down	Down	Down	Down	Down	Encodes a member of the CYP86A subfamily of cytochrome p450 genes. Expressed significantly at highest level in mature stems and flowers.	CYTOCHROME P450, FAMILY 86, SUBFAMILY A, POLYPEPTIDE 4 (CYP86A4)
AT1G01620	-1.28205		-1.36917		-1.98962	Down				Down	a member of the plasma membrane intrinsic protein subfamily PIP1. localizes to the plasma membrane and exhibits water transport activity in Xenopus oocyte. expressed ubiquitously and protein level decreases slightly during leaf development.	PLASMA MEMBRANE INTRINSIC PROTEIN 1C (PIP1C);PLASMA MEMBRANE INTRINSIC PROTEIN 1;3 (PIP1;3); (TMP-B)
AT1G01640	-1.54898	-1.55504	-1.39617	-2.39474		Down	Down	Down	Down		Putative role in flower development. Comparison of SALK_011721C to Columbia wild type resulted in a trend toward earlier flowering in the mutant (P=0.1) (Stapleton and Woodruff 2009, personal communication).
AT1G02350	1.38763		1.99409	2.2433		Up			Up		protoporphyrinogen oxidase-like protein;(source:Araport11)
AT1G02810	-1.7126				-1.30419	Down				Down	Plant invertase/pectin methylesterase inhibitor superfamily;(source:Araport11)
AT1G02870	1.28389	1.05912	1.31185	1.60649		Up	Up	Up	Up		nucleolar-like protein;(source:Araport11)
AT1G02920	-3.46049			1.62973		Down			Up		Encodes glutathione transferase belonging to the phi class of GSTs. Naming convention according to Wagner et al. (2002).	GLUTATHIONE S-TRANSFERASE 7 (GSTF7); (ATGSTF8);GLUTATHIONE S-TRANSFERASE 11 (GST11); (ATGSTF7);ARABIDOPSIS GLUTATHIONE S-TRANSFERASE 11 (ATGST11)
AT1G02930	-3.60627	1.28253	1.3266			Down	Up	Up			Encodes glutathione transferase belonging to the phi class of GSTs. Naming convention according to Wagner et al. (2002).	GLUTATHIONE S-TRANSFERASE (ATGSTF6);ARABIDOPSIS GLUTATHIONE S-TRANSFERASE 1 (ATGST1);GLUTATHIONE S-TRANSFERASE 6 (GSTF6);GLUTATHIONE S-TRANSFERASE 1 (GST1);EARLY RESPONSIVE TO DEHYDRATION 11 (ERD11);ARABIDOPSIS THALIANA GLUATIONE S-TRANSFERASE F3 (ATGSTF3)
AT1G03600	1.69672	2.35482	1.21087	3.09332		Up	Up	Up	Up		PSB27 is a chloroplast lumen localized protein that is involved in adaptation to changes in light intensity.	(PSB27)
AT1G03630	1.47446			1.65592	2.38518	Up			Up	Up	Encodes for a protein with protochlorophyllide oxidoreductase activity. The enzyme is NADPH- and light-dependent.	PROTOCHLOROPHYLLIDE OXIDOREDUCTASE C (POR C); (PORC)
AT1G03680	1.041	1.71764	1.18879			Up	Up	Up			encodes a chloroplast thioredoxin similar to prokaryotic thioredoxins.	THIOREDOXIN M-TYPE 1 (ATHM1);ABC TRANSPORTER OF THE MITOCHONDRION 1 (ATM1);THIOREDOXIN M-TYPE 1 (THM1);ARABIDOPSIS THIOREDOXIN M-TYPE 1 (ATM1);THIOREDOXIN M-TYPE 1 (TRX-M1)
AT1G03870	-1.60314	-1.19234			-2.40232	Down	Down			Down	fasciclin-like arabinogalactan-protein 9 (Fla9)	FASCICLIN-LIKE ARABINOOGALACTAN 9 (FLA9)
AT1G04030	-1.01038	-1.41467	-1.43488			Down	Down	Down			eisosome protein;(source:Araport11)
AT1G04420	1.31987	1.68983		2.00461		Up	Up		Up		NAD(P)-linked oxidoreductase superfamily protein;(source:Araport11)
AT1G04620	1.17678	-1.05369			-1.02761	Up	Down			Down	Encodes a 7-hydroxymethyl chlorophyll a reductase, an enzyme of the chlorophyll cycle that converts 7-hydroxymethyl chlorophyll a to chlorophyll a.	7-HYDROXYMETHYL CHLOROPHYLL A (HMCHL) REDUCTASE (HCAR)
AT1G04640	1.19595	1.58762	2.23001	2.33554	1.02925	Up	Up	Up	Up	Up	Lipoyltransferase, located in mitochondria but not found in chloroplasts	LIPOYLTRANSFERASE 2 (LIP2)
AT1G04660	-2.61558		1.17472	3.39198		Down			Up		glycine-rich protein;(source:Araport11)
AT1G04940	1.30258				1.43661	Up				Up	Tic20 is believed to function as a component of the protein-conducting channel at the inner envelope membrane. Genes AT1G04940 and AT1G04945 were switched for the TAIR7 genome release to give consistency with MIPs annotation. The Arabidopsis genome encodes four Tic20 homologous proteins, AT1G04940(Tic20-I), AT2G47840(Tic20-II), AT4G03320(Tic20-IV) and AT5G55710(Tic20-V).	TRANSLOCON AT THE INNER ENVELOPE MEMBRANE OF CHLOROPLASTS 20-I (Tic20-I);TRANSLOCON AT THE INNER ENVELOPE MEMBRANE OF CHLOROPLASTS 20-I (AtTic20-I);TRANSLOCON AT THE INNER ENVELOPE MEMBRANE OF CHLOROPLASTS 20 (atTIC20);TRANSLOCON AT THE INNER ENVELOPE MEMBRANE OF CHLOROPLASTS 20 (TIC20)
AT1G05190	1.49644	1.69015	1.11525	2.11046		Up	Up	Up	Up		Encodes the plastid 50S ribosomal protein L6.	(RPL6);EMBRYO DEFECTIVE 2394 (emb2394)
AT1G05260	-1.58272	-1.39267	-1.74825	-1.02417		Down	Down	Down	Down		Encodes a cold-inducible cationic peroxidase that is involved in the stress response. In response to low temperature, RCI3 transcripts accumulate in the aerial part and in roots of etiolated seedlings but only in roots of light-grown seedlings. The mRNA is cell-to-cell mobile.	(RCI3A);RARE COLD INDUCIBLE GENE 3 (RCI3)
AT1G05340	-1.4293			-1.19524	1.60337	Down			Down	Up	cysteine-rich TM module stress tolerance protein;(source:Araport11)
AT1G05835	1.69627	-2.68083	-4.07988			Up	Down	Down			PHD finger protein;(source:Araport11)
AT1G06000	1.11485		1.0854	1.53135	3.74528	Up			Up	Up	encodes a flavonol-7-O-rhamnosyltransferase involved in the formation of rhamnosylated flavonols	(UGT89C1)
AT1G06002	1.13783		1.1959		4.14009	Up				Up	Potential natural antisense gene, locus overlaps with AT1G06000
AT1G06190	1.31338			1.22422	1.23834	Up			Up	Up	Encodes a novel ribonucleic acid-binding protein that interacts with the endonuclease RNase E and supports its function in processing plastid ribonucleic acids.	RHO-N 1 (RHON1)
AT1G06225	-8.35755	-2.23286				Down	Down	Down			Member of a large family of putative ligands homologous to the Clavata3 gene. Consists of a single exon.	CLAVATA3/ESR-RELATED 3 (CLE3)
AT1G06360	1.10094	-3.0574	-2.16001			Up	Down	Down			Fatty acid desaturase family protein;(source:Araport11)
AT1G06520	-2.00964	-1.79301	-1.41161		-1.68344	Down	Down	Down		Down	sn-glycerol-3-phosphate 2-O-acyltransferase. Expressed in flower buds and siliques. Homozygous mutant plants are male sterile.	GLYCEROL-3-PHOSPHATE SN-2-ACYLTRANSFERASE 1 (SN-2-GPAT1);GLYCEROL-3-PHOSPHATE SN-2-ACYLTRANSFERASE 1 (GPAT1);GLYCEROL-3-PHOSPHATE SN-2-ACYLTRANSFERASE 1 (ATGPAT1)
AT1G06690	1.62236	2.02003	1.20624			Up	Up	Up			NAD(P)-linked oxidoreductase superfamily protein;(source:Araport11)
AT1G07010	1.11213	3.44406	2.82817	2.95507	2.6585	Up	Up	Up	Up	Up	Calcineurin-like metallo-phosphoesterase superfamily protein;(source:Araport11)	(ATSLP1);SHEWENELLA-LIKE PROTEIN PHOSPHATASE 1 (SLP1)
AT1G07090	-1.39083	-1.72406		-1.12136	-1.71908	Down	Down		Down	Down	LIGHT-DEPENDENT SHORT HYPOCOTYLS-like protein (DUF640);(source:Araport11)	LIGHT SENSITIVE HYPOCOTYLS 6 (LSH6)
AT1G07690	-2.56787	-1.97295	-2.02705			Down	Down	Down			transmembrane protein;(source:Araport11)
AT1G08380	1.38548	2.69681		4.24507	2.9296	Up	Up		Up	Up	Encodes subunit O of photosystem I.	PHOTOSYSTEM I SUBUNIT O (PSAO)
AT1G08650	-1.44813	-1.75582	-2.46851		-1.13047	Down	Down	Down		Down	Encodes a phosphoenolpyruvate carboxylase kinase that is expressed at highest levels in leaves. Expression is induced by light. The mRNA is cell-to-cell mobile.	PHOSPHOENOLPYRUVATE CARBOXYLASE KINASE 1 (ATPPCK1);PHOSPHOENOLPYRUVATE CARBOXYLASE KINASE 1 (PPCK1)
AT1G08670	-1.67068	-1.42878	-1.59195			Down	Down	Down			ENTH/VHS family protein;(source:Araport11)
AT1G09340	1.19387	4.0006	2.91247	4.26079	3.26003	Up	Up	Up	Up	Up	Encodes CHLOROPLAST RNA BINDING (CRB), a putative RNA-binding protein. CRB is important for the proper functioning of the chloroplast. Mutations in CRB also affects the circadian system, altering the expression of both oscillator and output genes. The mRNA is cell-to-cell mobile.	CRUCIFERIN B (CRB);HETEROGLYCAN-INTERACTING PROTEIN 1.3 (HIP1.3);CHLOROPLAST STEM-LOOP BINDING PROTEIN OF 41 KDA (CSP41B);CHLOROPLAST RNA BINDING (CRB)
AT1G09350	1.66956	-4.12234	-3.05408		1.72863	Up	Down	Down		Up	Predicted to encode a galactinol synthase	GALACTINOL SYNTHASE 3 (GolS3);GALACTINOL SYNTHASE 3 (AtGolS3)
AT1G09380	3.74322				-1.18571	Up				Down	nodulin MtN21-like transporter family protein	USUALLY MULTIPLE ACIDS MOVE IN AND OUT TRANSPORTERS 25 (UMAMIT25)
AT1G09540	-2.91089	-1.17195		-1.38163		Down	Down		Down		Encodes putative transcription factor. Mutants lack of mucilage extrusion from the seeds during imbibition. Reduced quantities of mucilage are deposited during the development of the seed coat epidermis in myb61 mutants. Expressed in guard cells,loss of function mutations show an increase in stomatal pore opening suggesting a role in ABA independent regulation of stomatal pore size.	ARABIDOPSIS THALIANA MYB DOMAIN PROTEIN 61 (ATMYB61);MYB DOMAIN PROTEIN 61 (MYB61)
AT1G10020	-1.38621				-1.21971	Down				Down	formin-like protein (DUF1005);(source:Araport11)
AT1G10140	-1.31894	-1.56526	-1.18696		-1.41163	Down	Down	Down		Down	Uncharacterized conserved protein UCP031279;(source:Araport11)
AT1G10522	1.25573	1.10704	1.31626	2.81033	1.19228	Up	Up	Up	Up	Up	Encodes PRIN2 (plastid redox insensitive 2). PRIN2 mutants are impaired in PEP (plastid-encoded RNA polymerase) activity and high light-dependent plastid redox signalling to the nucleus.	PLASTID REDOX INSENSITIVE 2 (PRIN2)
AT1G10550	-1.27946	-3.02877	-2.3058		-1.13213	Down	Down	Down		Down	Encodes a membrane-localized protein that is predicted to function during cell wall modification.Overexpression of XTH33 results in abnormal cell morphology. It's expression is under epigenetic control by ATX1.	XYLOGLUCAN:XYLOGLUCOSYL TRANSFERASE 33 (XTH33);XYLOGLUCAN:XYLOGLUCOSYL TRANSFERASE 33 (XET)
AT1G10960	1.52101		1.13469	1.5387	1.49638	Up			Up	Up	ferredoxin 1;(source:Araport11)	FERREDOXIN 1 (FD1);FERREDOXIN 1 (ATFD1)
AT1G11580	-1.93152				-1.08228	Down				Down	methylesterase PCR A;(source:Araport11)	METHYLESTERASE PCR A (PMEPCRA); (ATPMEPCRA)
AT1G11600	2.07011	-1.73702		-2.03921		Up	Down		Down		member of CYP77B	CYTOCHROME P450, FAMILY 77, SUBFAMILY B, POLYPEPTIDE 1 (CYP77B1)
AT1G11740	-2.0918	-1.25403	-1.04797		-2.64837	Down	Down	Down		Down	ankyrin repeat family protein;(source:Araport11)
AT1G12080	-1.49516	-3.5102	-1.86032		-3.19056	Down	Down	Down		Down	Vacuolar calcium-binding protein-like protein;(source:Araport11)
AT1G12250	1.44615	2.64619	1.82423			Up	Up	Up			Pentapeptide repeat-containing protein;(source:Araport11)	(TL20.3)
AT1G12800	1.20091	1.08985		2.09413	1.92195	Up	Up		Up	Up	SDP is a chloroplast localized RNA binding protein that is required for plastid rRNA processing. Plants harboring a mutation in SDP have numerous defects including reduced chlorophyll content, poor growth, yellow leaves and abnormal chloroplasts.	S1 DOMAIN-CONTAINING RBP (SDP)
AT1G12860	1.1882	1.75517		2.20889	1.68143	Up	Up		Up	Up	Encodes ICE2 (Inducer of CBF Expression 2), a transcription factor of the bHLH family that participates in the response to deep freezing through the cold acclimation-dependent pathway. Overexpression of ICE2 results in increased tolerance to deep freezing stress after cold acclimation.	INDUCER OF CBF EXPRESSION 2 (ICE2);SCREAM 2 (SCRM2)
AT1G12900	1.41305	3.29019	1.7003	3.56812	2.57101	Up	Up	Up	Up	Up	glyceraldehyde 3-phosphate dehydrogenase A subunit 2;(source:Araport11)	GLYCERALDEHYDE 3-PHOSPHATE DEHYDROGENASE A SUBUNIT 2 (GAPA-2)
AT1G13210	-1.57202	-1.10504			-1.11637	Down	Down			Down	autoinhibited Ca2+/ATPase II;(source:Araport11)	AUTOINHIBITED CA2+/ATPASE II (ACA.l)
AT1G13270	1.79042	1.44547	1.60437			Up	Up	Up			Encodes a methionine aminopeptidase formerly called MAP1B, renamed to MAP1C.	METHIONINE AMINOPEPTIDASE 1B (MAP1B);METHIONINE AMINOPEPTIDASE 1B (MAP1C)
AT1G13590	-1.18112	-1.01968		-1.92514		Down	Down		Down		Encodes a phytosulfokine-alpha (PSK) precursor, a unique plant peptide growth factor first described in Asparagus.	PHYTOSULFOKINE 1 PRECURSOR (PSK1);PHYTOSULFOKINE 1 PRECURSOR (ATPSK1)
AT1G14030	1.06653	0.999721		2.22887	1.4137	Up	Up		Up	Up	Encodes a lysine methyltransferase whose main soluble physiological substrates are chloroplastic fructose 1,6-bisphosphate aldolases, FBA1, FBA2, and FBA3. Lysines near the C-terminal end of the target proteins are trimethylated.	LYSINE METHYLTRANSFERASE (LSMT)-LIKE (LSMT-L)
AT1G14150	1.28717	2.9932	1.88039	2.86172	1.88632	Up	Up	Up	Up	Up	Encodes a subunit of the NAD(P)H dehydrogenase complex located in the chloroplast thylakoid lumen.	PHOTOSYNTHETIC NDH SUBCOMPLEX L 2 (PnsL2);PSBQ-LIKE 2 (PQL2);PSBQ-LIKE 1 (PQL1)
AT1G14240	1.16209	-1.31768	-2.19721			Up	Down	Down			GDA1/CD39 nucleoside phosphatase family protein;(source:Araport11)	APYRASE3 (APY3)
AT1G14345	1.30474	3.44662	2.15442			Up	Up	Up			NAD(P)-linked oxidoreductase superfamily protein;(source:Araport11)
AT1G14410	1.14684		1.12143	1.17168		Up			Up		Encodes a homolog of the potato p24 protein. Binds single strand telomeric repeats. Negatively regulates telomerase activity and telomere length.	A. THALIANA WHIRLY 1 (ATWHY1);WHIRLY 1 (WHY1); (PTAC1)
AT1G14540	-1.45441			1.03691		Down			Up		Peroxidase superfamily protein;(source:Araport11)	PEROXIDASE 4 (PRX4);PEROXIDASE 4 (PER4)
AT1G14550	-3.9472	-1.56629	-1.12022	4.30617		Down	Down	Down	Up		Peroxidase superfamily protein;(source:Araport11)
AT1G14730	-1.39399	-1.53441	-1.73084	-1.31573	1.0485	Down	Down	Down	Down	Up	Cytochrome b561/ferric reductase transmembrane protein family;(source:Araport11)
AT1G14810	1.554		1.4207	1.61534		Up			Up		encodes an aspartate semialdehyde dehydrogenase, which produces the branch point intermediate for lysine and threonine/methionine biosynthesis
AT1G14960	1.73646	-1.42273	-2.88865			Up	Down	Down			Polyketide cyclase/dehydrase and lipid transport superfamily protein;(source:Araport11)
AT1G15040	-2.48754				-1.18686	Down				Down	Encodes a nitrogen regulated putative glutamine amidotransferase that represses shoot branching.	GLUTAMINE AMIDOTRANSFERASE (GAT);GLUTAMINE AMIDOTRANSFERASE 1_2.1 (GAT1_2.1)
AT1G15210	-2.49031	-1.32638	-1.28905	-1.53787	-2.08946	Down	Down	Down	Down	Down	pleiotropic drug resistance 7;(source:Araport11)	PLEIOTROPIC DRUG RESISTANCE 7 (PDR7);ATP-BINDING CASSETTE G35 (ABCG35);PLEIOTROPIC DRUG RESISTANCE 7 (ATPDR7)
AT1G15380	-2.37751	-1.53096	-2.928		-2.17321	Down	Down	Down		Down	Lactoylglutathione lyase / glyoxalase I family protein;(source:Araport11)	GLYOXYLASE I 4 (GLYI4)
AT1G15390	1.12639	1.01754	1.44894			Up	Up	Up			encodes a peptide deformylase-like protein. Removes N-formyl groups, a prerequisite for the action of methionine aminopeptidase during protein synthesis. Targeted to mitochondria. Requires Zn for catalysis.	(ATDEF1);PEPTIDE DEFORMYLASE 1A (PDF1A)
AT1G15440	1.26198			1.42429		Up			Up		Encodes a nucleolar protein that is a ribosome biogenesis co-factor. Mutants display aberrant RNA processing and female gametophyte development.	PERIODIC TRYPTOPHAN PROTEIN 2 (PWP2);PERIODIC TRYPTOPHAN PROTEIN 2 (ATPWP2)
AT1G15520	-3.99461	1.59156	2.29272			Down	Up	Up			ABC transporter family involved in ABA transport and resistance to lead. Localizes to plasma membrane. Upregulated by lead. Expressed in leaves, flowers, stomata and roots.	PLEIOTROPIC DRUG RESISTANCE 12 (PDR12);ARABIDOPSIS THALIANA ATP-BINDING CASSETTE G40 (ATABCG40);ATP-BINDING CASSETTE G40 (ABCG40);PLEIOTROPIC DRUG RESISTANCE 12 (ATPDR12)
AT1G15580	1.33193	-3.27612	-4.33193	-1.62108	-1.72965	Up	Down	Down	Down	Down	auxin induced protein	INDOLE-3-ACETIC ACID INDUCIBLE 5 (IAA5);AUXIN-INDUCIBLE 2-27 (AUX2-27); (ATAUX2-27)
AT1G15670	-1.37253				-1.68873	Down				Down	Encodes a member of a family of F-box proteins, called the KISS ME DEADLY (KMD) family, that targets type-B ARR proteins for degradation and is involved in the negative regulation of the cytokinin response. Also named as KFB1, a member of a group of Kelch repeat F-box proteins that negatively regulate phenylpropanoid biosynthesis by targeting the phenypropanoid biosynthesis enzyme phenylalanine a…	KELCH REPEAT F-BOX 1 (KFB01);KISS ME DEADLY 2 (KMD2)
AT1G15730	1.33681	1.15323		2.06628		Up	Up		Up		Cobalamin biosynthesis CobW-like protein;(source:Araport11)
AT1G15820	1.46338	1.96649		2.81794	2.27185	Up	Up		Up	Up	Lhcb6 protein (Lhcb6), light harvesting complex of photosystem II.	LIGHT HARVESTING COMPLEX PHOTOSYSTEM II SUBUNIT 6 (LHCB6); (CP24)
AT1G15980	1.49347	3.55783	2.11311			Up	Up	Up			encodes a novel subunit of the chloroplast NAD(P)H dehydrogenase complex, involved in cyclic electron flow around photosystem I to produce ATP.	NAD(P)H DEHYDROGENASE SUBUNIT 48 (NDH48);NDH-DEPENDENT CYCLIC ELECTRON FLOW 1 (NDF1);PHOTOSYNTHETIC NDH SUBCOMPLEX B 1 (PnsB1)
AT1G16390	-2.03168	1.38627		1.8302		Down	Up		Up		organic cation/carnitine transporter 3;(source:Araport11)	ORGANIC CATION/CARNITINE TRANSPORTER 3 (OCT3);ORGANIC CATION/CARNITINE TRANSPORTER 3 (ATOCT3)
AT1G16720	1.64192	4.04468	2.54035	2.20924	1.5986	Up	Up	Up	Up	Up	Encodes HCF173, a protein with weak similarities to the superfamily of the short-chain dehydrogenases/reductases. HCF173 is involved in the initiation of translation of the psbA mRNA. Mutants shows a high chlorophyll fluorescence phenotype (hcf) and are severely affected in the accumulation of PSII subunits. The protein HCF173 is localized in the chloroplast, where it is mainly associated with th…	HIGH CHLOROPHYLL FLUORESCENCE PHENOTYPE 173 (HCF173)
AT1G17060	-1.27563	-1.53196	-1.87435	-1.20336	-1.45189	Down	Down	Down	Down	Down	Encodes a protein with similarity to other cytochrome P450's and is a homolog of BAS1. Over expression causes a dwarf phenotype resembling brassinolide resistant mutants. Double mutant analysis of sob7/bas1 loss of function mutants suggests these genes have redundant functions in light responsiveness. SOB7 may function in metabolizing brassinolides. Expressed in leaf, root, stem and silique but e…	SUPPRESSOR OF PHYB-4 7 (SOB7);SHRINK 1 (SHK1);CHIBI 2 (CHI2);CYTOCHROME P450 72C1 (CYP72C1)
AT1G17100	1.08872	1.8105	2.09307	3.32495	2.88332	Up	Up	Up	Up	Up	SOUL heme-binding family protein;(source:Araport11)	(ATHBP1);HAEM-BINDING PROTEIN 1 (HBP1)
AT1G17147	-1.30986	-1.62964	-1.68746			Down	Down	Down			VQ motif-containing protein;(source:Araport11)
AT1G17220	1.05374	1.81617	1.20154	1.97502	2.34707	Up	Up	Up	Up	Up	Encodes a chloroplast localized protein with similarity to translation initiation factor 2. Can complement loss of INFB in E.coli suggesting FUG1 does function as a translation initiation factor in vivo. Identified as a suppressor of the leaf variegation mutant var2-6. Suppression is only seen in hypomorphs as complete loss of function alleles are embryo lethal. The mRNA is cell-to-cell mobile.	FU-GAERI1 (FUG1)
AT1G17620	-1.27331	-1.37724	-1.22487	-1.10319		Down	Down	Down	Down		Late embryogenesis abundant (LEA) hydroxyproline-rich glycoprotein family;(source:Araport11)
AT1G17650	1.50043	1.15634	1.02737			Up	Up	Up			Glyoxylate reductase located in chloroplasts.	GLYOXYLATE REDUCTASE 2 (GR2); (ATGLYR2);GLYOXYLATE REDUCTASE 2 (GLYR2)
AT1G18060	1.63698	3.77131	2.51446	4.72905	4.01454	Up	Up	Up	Up	Up	microbial collagenase;(source:Araport11)
AT1G18140	-1.21845	-2.16461	-3.16903	-2.41377		Down	Down	Down	Down		putative laccase, a member of laccase family of genes (with 17 members in Arabidopsis).	LACCASE 1 (LAC1); (ATLAC1)
AT1G18280	-1.46374	-1.27351	-2.25895			Down	Down	Down			Bifunctional inhibitor/lipid-transfer protein/seed storage 2S albumin superfamily protein;(source:Araport11)	GLYCOSYLPHOSPHATIDYLINOSITOL-ANCHORED LIPID PROTEIN TRANSFER 3 (LTPG3)
AT1G18290	-1.61685	-1.80124		-1.43977		Down	Down		Down		DUF4228 domain protein;(source:Araport11)
AT1G18470	-1.21497	-1.11821	-1.03496			Down	Down	Down			Transmembrane Fragile-X-F-associated protein;(source:Araport11)
AT1G18710	1.83954		4.99376		2.43258	Up				Up	Member of the R2R3 factor gene family.	MYB DOMAIN PROTEIN 47 (AtMYB47);MYB DOMAIN PROTEIN 47 (MYB47)
AT1G18730	1.52922	2.83933	1.4814	2.99981	1.70718	Up	Up	Up	Up	Up	likely a subunit of the chloroplast NAD(P)H dehydrogenase complex, involved in PSI cyclic electron transport. Located on the thylakoid membrane. Mutant has impaired NAD(P)H dehydrogenase activity. The mRNA is cell-to-cell mobile.	NDH DEPENDENT FLOW 6 (NDF6);PHOTOSYNTHETIC NDH SUBCOMPLEX B 4 (PnsB4)
AT1G18810	1.16964	5.4612	4.26335	4.6901	3.91685	Up	Up	Up	Up	Up	phytochrome kinase substrate-like protein;(source:Araport11)
AT1G18870	1.33786	-3.52377	-4.43829		1.42252	Up	Down	Down		Up	Encodes a protein with isochorismate synthase activity involved in phylloquinone biosynthesis. Mutant studies of this gene's function suggest that its function is redundant with that of ICS1 (AT1G7410).	ARABIDOPSIS ISOCHORISMATE SYNTHASE 2 (ATICS2);ISOCHORISMATE SYNTHASE 2 (ICS2)
AT1G18970	-3.00355	-1.46831	-1.69046			Down	Down	Down			Encodes a germin-like protein with possible oxalate oxidase activity (based on GenBank record).	GERMIN-LIKE PROTEIN 4 (GLP4)
AT1G19050	5.47022	1.52839	1.65551	1.42916	1.4465	Up	Up	Up	Up	Up	Encodes a member of the Arabidopsis response regulator (ARR) family, most closely related to ARR15. A two-component response regulator protein containing a phosphate accepting domain in the receiver domain but lacking a DNA binding domain in the output domain. Involved in response to cytokinin and meristem stem cell maintenance. Arr7 protein is stabilized by cytokinin.	RESPONSE REGULATOR 7 (ARR7)
AT1G19150	1.64616	1.60833		2.01307	2.04231	Up	Up		Up	Up	PSI type II chlorophyll a/b-binding protein (Lhca2*1) mRNA, The mRNA is cell-to-cell mobile.	PHOTOSYSTEM I LIGHT HARVESTING COMPLEX GENE 6 (LHCA6); (LHCA2*1)
AT1G19180	-1.91056			-1.27893		Down			Down		JAZ1 is a nuclear-localized protein involved in jasmonate signaling. JAZ1 transcript levels rise in response to a jasmonate stimulus. JAZ1 can interact with the COI1 F-box subunit of an SCF E3 ubiquitin ligase in a yeast-two-hybrid assay only in the presence of jasmonate-isoleucine (JA-ILE) or coronatine. Application of jasmonate methyl ester to Arabidopsis roots reduces the levels of a JAZ1:GUS …	JASMONATE-ZIM-DOMAIN PROTEIN 1 (JAZ1); (ATJAZ1); (TIFY10A)
AT1G19530	-2.86409	-1.18687		-1.39921	-2.40464	Down	Down		Down	Down	DNA polymerase epsilon catalytic subunit A;(source:Araport11)
AT1G19540	-1.20513				-2.11789	Down				Down	NmrA-like negative transcriptional regulator family protein;(source:Araport11)
AT1G20020	1.22631	3.29265	2.39715	4.25085	2.57822	Up	Up	Up	Up	Up	Encodes a leaf-type ferredoxin:NADP(H) oxidoreductase. It is present in both chloroplast stroma and thylakoid membranes but is more abundant in the stroma The mRNA is cell-to-cell mobile.	LEAF FNR 2 (ATLFNR2);LEAF-TYPE CHLOROPLAST-TARGETED FNR 2 (LFNR2);FERREDOXIN-NADP(+)-OXIDOREDUCTASE 2 (FNR2)
AT1G20160	-1.94142	-2.28709	-3.03598	-2.35521	-1.24891	Down	Down	Down	Down	Down	Encodes two isoforms. One (SBT5.2(a) ) is a secreted, cell wall localized subtilisin-like serine protease that is involved in regulation of stomatal development. The second isoform (SBT5.2(b) is localized to endosomes.	(ATSBT5.2); (SBT5.2(A));CO2 RESPONSE SECRETED PROTEASE (CRSP)
AT1G20340	1.48168	2.99459	1.39096			Up	Up	Up			recombination and DNA-damage resistance protein (DRT112) One of two Arabidopsis plastocyanin genes. Predominant form, expressed 10x higher than PETE1. PETE2 is thought to be post-transcriptionally regulated via copper accumulation and is involved in copper homeostasis. Mutation of this gene does not have obvious effect on photosynthesis. In plsp1-1 mutant plastids, the nonmature form of the prote…	PLASTOCYANIN 2 (PETE2);DNA-DAMAGE-REPAIR/TOLERATION PROTEIN 112 (DRT112)
AT1G20900	-1.17388	-1.51223		-1.24132		Down	Down		Down		Encodes an AT hook domain containing protein that acts redundantly with SOB3 to modulate hypocotyl growth inhibition in response to light.	ESCAROLA (ESC);AT-HOOK MOTIF NUCLEAR-LOCALIZED PROTEIN 27 (AHL27);ORESARA 7 (ORE7)
AT1G21050	1.99143				-1.02628	Up				Down	MIZU-KUSSEI-like protein (Protein of unknown function, DUF617);(source:Araport11)
AT1G21120	-1.21144	1.00846	1.35025	1.92781	1.58925	Down	Up	Up	Up	Up	O-methyltransferase family protein;(source:Araport11)	INDOLE GLUCOSINOLATE O-METHYLTRANSFERASE 2 (IGMT2)
AT1G21460	1.9345	1.09895	1.10867		1.54862	Up	Up	Up		Up	Nodulin MtN3 family protein;(source:Araport11)	(AtSWEET1); (SWEET1)
AT1G21500	1.9236	3.13147		3.36214	4.33869	Up	Up		Up	Up	hypothetical protein;(source:Araport11)
AT1G21920	-1.01147	-1.33768	-1.24838	-1.23035		Down	Down	Down	Down		Histone H3 K4-specific methyltransferase SET7/9 family protein;(source:Araport11)
AT1G22530	-1.62929	-1.31695			-1.70506	Down	Down			Down	PATLs belong to a family of proteins having a Golgi dynamics (GOLD) domain in tandem with the Sec14p-like domain. PATLs are auxin regulated. Quadruple mutants (patl2456) show altered PIN1 lateralization in root endodermis cells.	PATELLIN 2 (PATL2)
AT1G22590	1.94446	2.43629	-1.1375	2.1187	2.50643	Up	Up		Up	Up	AGAMOUS-like 87;(source:Araport11)	AGAMOUS-LIKE 87 (AGL87)
AT1G22630	1.15021	3.28413	2.10986	2.80646	1.62726	Up	Up	Up	Up	Up	SSUH2-like protein;(source:Araport11)
AT1G22700	1.06534			1.44365		Up			Up		Encodes a TPR protein with homology to Ycf37 from Synechocystis that is localized to the thylakoid membrane and is involved in photosystem I biogenesis.	(PYG7)
AT1G22750	1.00843	2.59413	2.00493			Up	Up	Up			transmembrane protein;(source:Araport11)
AT1G23040	-1.19519		-1.07223		-1.03952	Down				Down	hydroxyproline-rich glycoprotein family protein;(source:Araport11)
AT1G23310	1.36552	4.70277	2.8238	4.54732	2.27459	Up	Up	Up	Up	Up	Identified by cloning the gene that corresponded to a purified protein having glyoxylate aminotransferase activity. Localized to the peroxisome and thought to be involved in photorespiration/ metabolic salvage pathway.	GLUTAMATE:GLYOXYLATE AMINOTRANSFERASE (GGT1);GLUTAMATE:GLYOXYLATE AMINOTRANSFERASE 1 (GGAT1);ALANINE-2-OXOGLUTARATE AMINOTRANSFERASE 1 (AOAT1)
AT1G23740	1.12168	2.7853	1.91137	3.1622	2.46658	Up	Up	Up	Up	Up	AOR is an alkenal/one oxidoreductase that acts on compounds with unsaturated alpha,beta-carbonyls. The activity of this enzyme with a number of substrates, including acrolein and 3-buten-2-one, was demonstrated in vitro using a truncated form of the protein that lacked approximately 80 of the first amino acids. This protein appears to localize to the chloroplast where it likely helps to maintain …	ALKENAL/ONE OXIDOREDUCTASE (AOR)
AT1G23760	-1.7339	-1.44807	-2.30154	-1.85095		Down	Down	Down	Down		Encodes aromatic rich glycoprotein JP630.	POLYGALACTURONASE 3 (PG3); (JP630)
AT1G23800	-1.60009	-1.67511	-2.30749	-1.30403		Down	Down	Down	Down		Encodes a mitochondrial aldehyde dehydrogenase; nuclear gene for mitochondrial product.	ALDEHYDE DEHYDROGENASE 2B (ALDH2B);ALDEHYDE DEHYDROGENASE 2B7 (ALDH2B7)
AT1G24020	1.46364		1.95421	1.97566	2.98342	Up			Up	Up	MLP-like protein 423;(source:Araport11)	MLP-LIKE PROTEIN 423 (MLP423)
AT1G25260	1.07145	1.1423	1.01634			Up	Up	Up			Ribosomal protein L10 family protein;(source:Araport11)
AT1G25400	-1.81044	1.08759		1.40081		Down	Up		Up		transmembrane protein;(source:Araport11)
AT1G26220	1.07663	1.60733	1.6597			Up	Up	Up			Acyl-CoA N-acyltransferases (NAT) superfamily protein;(source:Araport11)
AT1G26230	1.34957	1.31052	1.28524			Up	Up	Up			Encodes a subunit of chloroplasts chaperonins that are involved in mediating the folding of newly synthesized, translocated, or stress-denatured proteins. Cpn60 subunits are: Cpn60alpha1 (At2g28000), AtCpn60alpha2 (At5g18820), AtCpn60beta1 (At1g55490), AtCpn60beta2 (At3g13470), AtCpn60beta3 (At5g56500), AtCpn60beta4 (At1g26230).	(CPNB4);CHAPERONIN-60BETA4 (CPN60BETA4)
AT1G26250	-4.53827	-1.98133	-1.71757	-1.64821		Down	Down	Down	Down		Proline-rich extensin-like family protein;(source:Araport11)	EXTENSIN18 (EXT18)
AT1G26380	-6.7308	1.15618		4.5676		Down	Up		Up		Functions in the biosynthesis of 4-hydroxy indole-3-carbonyl nitrile (4-OH-ICN), a cyanogenic phytoalexin in Arabidopsis. FOX1 acts as a dehydrogenase on indole cyanohydrin to form indole carbonyl nitrile.	FAD-LINKED OXIDOREDUCTASE 1 (FOX1); (ATBBE3);FAD-LINKED OXIDOREDUCTASE (FOX)
AT1G26420	-3.19137			2.36724		Down			Up		FAD-binding Berberine family protein;(source:Araport11)	(ATBBE7)
AT1G26770	1.82526		1.09764	2.27721	2.69402	Up			Up	Up	Encodes an expansin. Naming convention from the Expansin Working Group (Kende et al, Plant Mol Bio). Involved in the formation of nematode-induced syncytia in roots of Arabidopsis thaliana.	EXPANSIN A10 (ATEXPA10);ARABIDOPSIS THALIANA EXPANSIN 10 (AT-EXP10);EXPANSIN A10 (EXPA10);ARABIDOPSIS THALIANA EXPANSIN ALPHA 1.1 (ATHEXP ALPHA 1.1);EXPANSIN 10 (EXP10);ARABIDOPSIS THALIANA EXPANSIN 10 (ATEXP10)
AT1G26780	1.67927	-1.85847	-1.20908	-2.21215	-1.8141	Up	Down	Down	Down	Down	Encodes LOF1 (LATERAL ORGAN FUSION1), a MYB-domain transcription factor expressed in organ boundaries. Functions in boundary specification, meristem initiation and maintenance, and organ patterning. Also see LOF2 (At1g69560).	MYB DOMAIN PROTEIN 117 (MYB117);LATERAL ORGAN FUSION 1 (LOF1);MYB DOMAIN PROTEIN 117 (AtMYB117)
AT1G27020	-1.21083		1.13657	-1.32812		Down			Down		plant/protein;(source:Araport11)
AT1G27030	-1.15299	-3.64523	-2.9404			Down	Down	Down			hypothetical protein;(source:Araport11)
AT1G27480	1.25341	2.98329	2.03327	3.43859	2.84321	Up	Up	Up	Up	Up	alpha/beta-Hydrolases superfamily protein;(source:Araport11)
AT1G27670	-1.64702	-1.71763		-1.34137	-1.70992	Down	Down		Down	Down	transmembrane protein;(source:Araport11)
AT1G27730	-2.45495	2.46245	2.10969			Down	Up	Up			Related to Cys2/His2-type zinc-finger proteins found in higher plants. Compensated for a subset of calcineurin deficiency in yeast. Salt tolerance produced by ZAT10 appeared to be partially dependent on ENA1/PMR2, a P-type ATPase required for Li+ and Na+ efflux in yeast. The protein is localized to the nucleus, acts as a transcriptional repressor and is responsive to chitin oligomers. Also involv…	(ZAT10);SALT TOLERANCE ZINC FINGER (STZ)
AT1G28400	-1.1437	-1.00835			1.06007	Down	Down			Up	GATA zinc finger protein;(source:Araport11)
AT1G28447	-2.93346			-2.35971		Down			Down		Pseudogene of AT5G18880; glucose transmembrane transporter
AT1G28450	-3.04932			-3.53655		Down			Down		AGAMOUS-like 58;(source:Araport11)	AGAMOUS-LIKE 58 (AGL58)
AT1G29025	-3.51507	-3.16188	-2.85766			Down	Down	Down			Calcium-binding EF-hand family protein;(source:Araport11)
AT1G29090	1.74317				-2.07921	Up				Down	Cysteine proteinases superfamily protein;(source:Araport11)
AT1G29195	-1.45335	-3.02998		-1.52796	-1.57264	Down	Down		Down	Down	phosphatidylinositol 4-phosphate 5-kinase MSS4-like protein;(source:Araport11)
AT1G29280	-1.87253	-1.12805		-1.15193		Down	Down		Down		member of WRKY Transcription Factor; Group II-e The mRNA is cell-to-cell mobile.	WRKY DNA-BINDING PROTEIN 65 (ATWRKY65);WRKY DNA-BINDING PROTEIN 65 (WRKY65)
AT1G29395	1.49224	-1.34433	-1.57717			Up	Down	Down			Integral membrane protein in the inner envelope of chloroplasts. Provide freezing tolerance. Expression is induced by short-term cold-treatment, water deprivation, and abscisic acid treatment.	COLD REGULATED 414 THYLAKOID MEMBRANE 1 (COR414-TM1);COLD REGULATED 314 THYLAKOID MEMBRANE 1 (COR413-TM1);COLD REGULATED 314 INNER MEMBRANE 1 (COR413IM1)
AT1G29910	3.99529	3.96494		4.00923	2.76542	Up	Up		Up	Up	member of Chlorophyll a/b-binding protein family	CHLOROPHYLL A/B BINDING PROTEIN 3 (CAB3);CELLULOSE SYNTHASE LIKE B3 (CSLB3);LIGHT HARVESTING CHLOROPHYLL A/B BINDING PROTEIN 1.2 (LHCB1.2); (AB180)
AT1G29920	3.15253	3.80694	1.92556	7.73318	3.54693	Up	Up	Up	Up	Up	Encodes lhcb1.1 a component of the LHCIIb light harvesting complex associated with photosystem II.	CHLOROPHYLL A/B-BINDING PROTEIN 2 (CAB2);LIGHT HARVESTING CHLOROPHYLL A/B-BINDING PROTEIN 1.1 (LHCB1.1); (AB165)
AT1G30080	-1.49834	-1.67161	-1.57076	-1.80474		Down	Down	Down	Down		Glycosyl hydrolase superfamily protein;(source:Araport11)
AT1G30260	1.44297	1.25443	1.29311			Up	Up	Up			galactosyltransferase family protein;(source:Araport11)	AGAMOUS-LIKE 79 (AGL79)
AT1G30380	1.53137	2.8998		3.7505	3.13242	Up	Up		Up	Up	Encodes subunit K of photosystem I reaction center. The mRNA is cell-to-cell mobile.	PHOTOSYSTEM I SUBUNIT K (PSAK)
AT1G30510	-1.08152	-1.10841			1.28558	Down	Down			Up	Encodes a root-type ferredoxin:NADP(H) oxidoreductase.	ROOT FNR 2 (RFNR2);ROOT FNR 2 (ATRFNR2)
AT1G30700	-2.02643				1.00475	Down				Up	FAD-binding Berberine family protein;(source:Araport11)	(ATBBE8)
AT1G30720	-2.65849	-1.23428	-1.01647		-1.40381	Down	Down	Down		Down	FAD-binding Berberine family protein;(source:Araport11)	(ATBBE10)
AT1G30730	-2.3172	-1.02759	-1.65381		-1.59248	Down	Down	Down		Down	FAD-binding Berberine family protein;(source:Araport11)	(ATBBE11)
AT1G30750	-1.55172	-1.60776	-2.62884	-1.45102		Down	Down	Down	Down		TPRXL;(source:Araport11)
AT1G31050	-1.65413			-1.19949		Down			Down		basic helix-loop-helix (bHLH) DNA-binding superfamily protein;(source:Araport11)
AT1G31180	1.03956		1.28549	1.53304		Up			Up		The AtIMD3 is one out of 3 genes encoding the enzyme 3-isopropylmalate dehydrogenase involved in leucine biosynthesis in Arabidopsis. Its subcellular location has been targeted to plastids.	ISOPROPYLMALATE DEHYDROGENASE 1 (IPMDH1);ISOPROPYLMALATE DEHYDROGENASE 3 (IMD3);ARABIDOPSIS ISOPROPYLMALATE DEHYDROGENASE 3 (ATIMD3)
AT1G31330	1.38815	2.61249		3.14716	2.10538	Up	Up		Up	Up	Encodes subunit F of photosystem I.	PHOTOSYSTEM I SUBUNIT F (PSAF)
AT1G31580	-2.14867	5.99883	-2.11935	6.76751	3.68686	Down	Up		Up	Up	Encodes cell wall protein. ECS1 is not a Xcc750 resistance gene, but the genetic data indicate that ECS1 is linked to a locus influencing resistance to Xcc750. The mRNA is cell-to-cell mobile.	(ECS1); (CXC750)
AT1G31800	1.42958	3.30802	2.22536	4.60584	3.6425	Up	Up	Up	Up	Up	Encodes a protein with &#946;-ring carotenoid hydroxylase activity. The mRNA is cell-to-cell mobile.	LUTEIN DEFICIENT 5 (LUT5);"CYTOCHROME P450, FAMILY 97, SUBFAMILY A, POLYPEPTIDE 3" (CYP97A3)
AT1G31860	1.25996		1.04022	1.06507	1.003	Up			Up	Up	encodes a bifunctional protein that has phosphoribosyl-ATP pyrophosphohydrolase (PRA-PH) and phosphoribosyl-AMP cyclohydrolase (PRA-CH) activities.	HISTIDINE BIOSYNTHESIS 2 (HISN2); (AT-IE)
AT1G32060	1.18352	1.50006		1.18063		Up	Up		Up		phosphoribulokinase;(source:Araport11)	PHOSPHORIBULOKINASE (PRK)
AT1G32100	-1.14488	-1.06004	-1.6046	-1.12563		Down	Down	Down	Down		Encodes a pinoresinol reductase involved in lignan biosynthesis. Expressed strongly in roots and less strongly in stems. Shows specificity for pinoresinol and not lariciresinol.	PSEUDO-RESPONSE REGULATOR 1 (PRR1);PINORESINOL REDUCTASE 1 (PRR1); (ATPRR1)
AT1G32170	-1.66765	-1.73348	-2.03604	-1.70712	-2.00909	Down	Down	Down	Down	Down	xyloglucan endotransglycosylase-related protein (XTR4) The mRNA is cell-to-cell mobile.	XYLOGLUCAN ENDOTRANSGLUCOSYLASE/HYDROLASE 30 (XTH30);XYLOGLUCAN ENDOTRANSGLYCOSYLASE 4 (XTR4)
AT1G32190	1.27299	1.06446		1.89861		Up	Up		Up		alpha/beta-Hydrolases superfamily protein;(source:Araport11)
AT1G32200	1.0591	1.66554		2.25938	1.26142	Up	Up		Up	Up	Encodes a chloroplast glycerol-3-phosphate acyltransferase.Involved in the biosynthesis of chloroplast phosphatidylglycerol.	ACYLTRANSFERASE 1 (ACT1); (ATS1)
AT1G32450	-6.78007	-1.18199	-2.67148		-1.86307	Down	Down	Down		Down	Transmembrane nitrate transporter. Involved in xylem transport of nitrate from root to shoot. Induced in response to high and low concentrations of nitrate. Not involved in nitrate uptake. Expressed in root pericycle cells. Also functions as a proton-coupled H+/K+ antiporter for K+ loading into the xylem.	NITRATE TRANSPORTER 1.5 (NRT1.5); (ATNPF7.3);NRT1/ PTR FAMILY 7.3 (NPF7.3)
AT1G32470	1.53423	2.4331	1.62143	2.40553	1.46813	Up	Up	Up	Up	Up	Single hybrid motif superfamily protein;(source:Araport11)
AT1G32550	1.15849	1.42553	1.10543	2.27906	2.19257	Up	Up	Up	Up	Up	Encodes FdC2, a ferredoxin protein capable of alternative electron partitioning. FdC1 level increases in conditions of acceptor limitation at PSI.	FERREDOXIN C 2 (FdC2)
AT1G32560	-1.02747	-1.17793	-1.73812			Down	Down	Down			Encodes LEA4-1, a member of the Late Embryogenesis Abundant (LEA) proteins which typically accumulate in response to low water availability conditions imposed during development or by the environment.	LATE EMBRYOGENESIS ABUNDANT 4-1 (LEA4-1);LATE EMBRYOGENESIS ABUNDANT 4-1 (AtLEA4-1)
AT1G32920	-1.04666			1.25101		Down			Up		hypothetical protein;(source:Araport11)
AT1G32990	1.57574	1.42496		2.89035	1.56225	Up	Up		Up	Up	mutant has Decreased effective quantum yield of photosystem II; Pale green plants; Reduced growth rate; Plastid Ribosomal Protein L11 The mRNA is cell-to-cell mobile.	PLASTID RIBOSOMAL PROTEIN L11 (PRPL11)
AT1G33040	1.03558			1.48939		Up			Up		nascent polypeptide-associated complex subunit alpha-like protein 5;(source:Araport11)	NASCENT POLYPEPTIDE-ASSOCIATED COMPLEX SUBUNIT ALPHA-LIKE PROTEIN 5 (NACA5)
AT1G33813	-5.12077		-4.211	-3.28888		Down			Down		transposable_element_gene;(source:Araport11);copia-like retrotransposon family, has a 5.8e-39 P-value blast match to gb|AAO73529.1| gag-pol polyprotein (Glycine max) (SIRE1) (Ty1_Copia-family);(source:TAIR10)
AT1G33817	-4.60716		-3.94615	-2.43987	-1.30571	Down			Down	Down	transposable_element_gene;(source:Araport11);copia-like retrotransposon family, has a 8.1e-100 P-value blast match to gb|AAO73521.1| gag-pol polyprotein (Glycine max) (SIRE1) (Ty1_Copia-family);(source:TAIR10)
AT1G34000	1.03623	2.59015	1.35461	3.24332	2.36665	Up	Up	Up	Up	Up	Encodes a novel member of the Lhc family from Arabidopsis with one predicted transmembrane alpha-helix closely related to helix I of Lhc protein from PSI (Lhca4). Gene expression is triggered by light stress and both transcript and protein accumulate in a light intensity-dependent manner. Ohp2 is associated with PSI under low- or high-light conditions.	ONE-HELIX PROTEIN 2 (OHP2)
AT1G34750	-1.76972			-1.00666		Down			Down		Protein phosphatase 2C family protein;(source:Araport11)
AT1G35140	-2.26107	3.40908	2.39048	1.7224		Down	Up	Up	Up		EXL1 is involved in the C-starvation response. Phenotypic changes of an exl1 loss of function mutant became evident only under corresponding experimental conditions. For example, the mutant showed diminished biomass production in a short-day/low light growth regime, impaired survival during extended night, and impaired survival of anoxia stress.	EXORDIUM LIKE 7 (EXL7);EXORDIUM LIKE 1 (EXL1);PHOSPHATE-INDUCED 1 (PHI-1)
AT1G35230	-2.23753			1.29762		Down			Up		Encodes arabinogalactan-protein (AGP5). The mRNA is cell-to-cell mobile.	ARABINOGALACTAN PROTEIN 5 (AGP5)
AT1G35420	1.18237	1.72168	1.66518	1.50499	-1.28839	Up	Up	Up	Up	Down	alpha/beta-Hydrolases superfamily protein;(source:Araport11)
AT1G35680	1.63586	1.40493		2.34406	1.48966	Up	Up		Up	Up	Encodes a chloroplast ribosomal protein L21 that is required for chloroplast development and embryogenesis. The mRNA is cell-to-cell mobile.	CHLOROPLAST RIBOSOMAL PROTEIN L21 (RPL21C)
AT1G36340	-5.76524	-7.66582		-3.6144		Down	Down		Down	Down	ubiquitin-conjugating enzyme 31;(source:Araport11)	UBIQUITIN-CONJUGATING ENZYME 31 (UBC31)
AT1G42470	-1.21426	-1.38181		-1.15518	-1.53216	Down	Down		Down	Down	Patched family protein;(source:Araport11)	NIEMANN-PICK DISEASE TYPE C1-1 (ATNPC1 - 1)
AT1G42550	1.23521	1.9629	1.41206	1.84993	1.43312	Up	Up	Up	Up	Up	Encodes a plant-specific protein of unknown function that appears to be conserved among angiosperms. The mRNA is cell-to-cell mobile.	PLASTID MOVEMENT IMPAIRED1 (PMI1)
AT1G42970	1.58667	3.70687	2.46011			Up	Up	Up			Encodes chloroplast localized glyceraldehyde-3-phosphate dehydrogenase that can use both NADH and NADPH to reduce 1,3-diphosphate glycerate. It forms A2B2 heterotetramers with GapA forms of the GADPH enzyme. These complexes are active in the light under reducing conditions, but show reduced NADPH-dependent activity in response to oxidized thioredoxins and increased NAD(H)/NADP(H) ratios due to th…	GLYCERALDEHYDE-3-PHOSPHATE DEHYDROGENASE B SUBUNIT (GAPB)
AT1G43560	1.17181	2.26165	1.26367	2.70625	1.89881	Up	Up	Up	Up	Up	thioredoxin Y2;(source:Araport11)	THIOREDOXIN Y2 (ty2);THIOREDOXIN Y2 (Aty2)
AT1G44000	1.40494	3.39493	1.86919	3.56261	3.64008	Up	Up	Up	Up	Up	STAY-GREEN-like protein;(source:Araport11)	STAY-GREEN LIKE (SGRL)
AT1G44160	-1.23219	-1.42556	-1.4477	-1.34079	-1.12321	Down	Down	Down	Down	Down	HSP40/DnaJ peptide-binding protein;(source:Araport11)
AT1G44446	1.1373	1.90437		1.67493	2.11467	Up	Up		Up	Up	Encodes chlorophyllide <i>a</i> oxygenase which converts chlorophyllide <i>a</i> to chlorophyllide <i>b</i> by catalyzing two successive hydroxylations at the 7-methyl group of chlorophyllide <i>a</i> . Mutants are deficient in pigments that associate with thylakoid membrane proteins, lacking chlorophyll <i>b</i> and light-harvesting proteins of photosystem II. The protein was shown through cross…	CHLORINA 1 (CH1);ARABIDOPSIS THALIANA CHLOROPHYLL A OXYGENASE (ATCAO);CHLOROPHYLL A OXYGENASE (CAO)
AT1G44575	1.28893	1.18432	1.33342	2.67677	3.91286	Up	Up	Up	Up	Up	Encoding PSII-S (CP22), a ubiquitous pigment-binding protein associated with photosystem II (PSII) of higher plants. Involved in nonphotochemical quenching rather than in photosynthesis. Mutant has a normal violaxanthin cycle but has a limited capacity of quenching singlet excited chlorophylls and is tolerant to lipid peroxidation.	(CP22);NONPHOTOCHEMICAL QUENCHING 4 (NPQ4);PHOTOSYSTEM II SUBUNIT S (PSBS)
AT1G44800	-2.10005	-1.10381	-1.93098	-1.43835		Down	Down	Down	Down		Encodes Siliques Are Red 1 (SIAR1). Functions as a bidirectional amino acid transporter that is crucial for the amino acid homeostasis of siliques. Member of nodulin MtN21-like transporter family.	USUALLY MULTIPLE ACIDS MOVE IN AND OUT TRANSPORTERS 18 (UMAMIT18);SILIQUES ARE RED 1 (SIAR1)
AT1G44970	-1.01316	-1.55213	-1.20626	-1.52055		Down	Down	Down	Down		Peroxidase superfamily protein;(source:Araport11)
AT1G45015	-1.74074	-2.32778	-6.95073	-1.34802		Down	Down	Down	Down		MD-2-related lipid recognition domain-containing protein;(source:Araport11)
AT1G45474	1.36924	3.25022	1.51503	4.139	3.00243	Up	Up	Up	Up	Up	Encodes a component of the light harvesting complex of photosystem I.	PHOTOSYSTEM I LIGHT HARVESTING COMPLEX GENE 5 (LHCA5)
AT1G47480	-1.374	-1.32528		-1.17024		Down	Down		Down		alpha/beta-Hydrolases superfamily protein;(source:Araport11)
AT1G47670	-1.01476	-1.17982	-1.33827	-1.10141		Down	Down	Down	Down		Transmembrane amino acid transporter family protein;(source:Araport11)
AT1G47960	-1.31948	-1.62778	-1.25651	-1.63551		Down	Down	Down	Down		Plant cell wall (CWI) and vacuolar invertases (VI) play important roles in carbohydrate metabolism, stress responses and sugar signaling. This protein may inhibit their activity.	(ATCIF1);CELL WALL / VACUOLAR INHIBITOR OF FRUCTOSIDASE 1 (ATC/VIF1); (CIF1);CELL WALL / VACUOLAR INHIBITOR OF FRUCTOSIDASE 1 (C/VIF1)
AT1G48260	-1.61815	-1.58978	-2.45781			Down	Down	Down			Encodes a member of the SNF1-related kinase (SnRK) gene family (SnRK3.21), which has also been reported as a member of the CBL-interacting protein kinases (CIPK17).	CBL-INTERACTING PROTEIN KINASE 17 (CIPK17);SNF1-RELATED PROTEIN KINASE 3.21 (SnRK3.21)
AT1G48350	1.64815			1.80397		Up			Up		Ribosomal L18p/L5e family protein;(source:Araport11)	EMBRYO DEFECTIVE 3105 (EMB3105)
AT1G48520	1.01984	1.20069		1.91142		Up	Up		Up		Encodes Glu-tRNA(Gln) amidotransferase subunit B (from Genbank record AF239836).	GLU-ADT SUBUNIT B (GATB)
AT1G48570	1.6035	1.30063	1.29529	2.58685	1.625	Up	Up	Up	Up	Up	zinc finger (Ran-binding) family protein;(source:Araport11)
AT1G48650	1.03062	1.19831		1.29131	1.10929	Up	Up		Up	Up	DEA(D/H)-box RNA helicase family protein;(source:Araport11)
AT1G49130	1.11996	-4.837	-4.1634	-4.05105	-4.57861	Up	Down	Down	Down	Down	B-box type zinc finger protein with CCT domain-containing protein;(source:Araport11)	B-BOX DOMAIN PROTEIN 17 (BBX17)
AT1G49380	1.0401	1.47959		1.17212	1.89565	Up	Up		Up	Up	cytochrome c biogenesis protein family;(source:Araport11)
AT1G49600	1.26681				-1.06327	Up				Down	RNA-binding protein 47A;(source:Araport11)	RNA-BINDING PROTEIN 47A (ATRBP47A);RNA-BINDING PROTEIN 47A (RBP47A)
AT1G50250	1.2543	3.02239	1.36624	3.81637	3.2243	Up	Up	Up	Up	Up	encodes an FTSH protease that is localized to the chloroplast. Involved in the D1 repair cycle of Photosystem II. FtsH1 and FtsH5 are interchangeable in thylakoid membranes.	FTSH PROTEASE 1 (FTSH1)
AT1G50270	1.43504			1.27354		Up			Up		Pentatricopeptide repeat (PPR) superfamily protein;(source:Araport11)
AT1G50280	1.3959			1.7341		Up			Up		Phototropic-responsive NPH3 family protein;(source:Araport11)
AT1G50560	-1.26796	-1.52093	-1.7812			Down	Down	Down			member of CYP705A	CYTOCHROME P450, FAMILY 705, SUBFAMILY A, POLYPEPTIDE 25 (CYP705A25)
AT1G50732	1.60472	1.952			1.93702	Up	Up			Up	transmembrane protein;(source:Araport11)
AT1G50900	1.17807	1.2979		2.03152	1.03665	Up	Up		Up	Up	Encodes GDC1 (Grana Deficient Chloroplast 1), an ankyrin domain containing protein required fro chloroplast thylakoid grana formation. The mRNA is cell-to-cell mobile.	GRANA DEFICIENT CHLOROPLAST 1 (GDC1);LHCP TRANSLOCATION DEFECT (LTD)
AT1G51100	1.2576	1.66055	1.73068	2.48348	1.91965	Up	Up	Up	Up	Up	potassium/sodium hyperpolarization-activated cyclic nucleotide-gated channel protein;(source:Araport11)	CHLORORESPIRATORY REDUCTION 41 (CRR41)
AT1G51400	1.06777	1.50724		1.19063	1.55422	Up	Up		Up	Up	Photosystem II 5 kD protein;(source:Araport11)
AT1G52000	1.05167	-2.13463	1.80673	-1.00217		Up	Down		Down		Mannose-binding lectin superfamily protein;(source:Araport11)
AT1G52100	1.17856		-1.36918		1.85909	Up				Up	Mannose-binding lectin superfamily protein;(source:Araport11)
AT1G52220	1.34426	1.85844		2.73236	2.13264	Up	Up		Up	Up	CURVATURE THYLAKOID protein;(source:Araport11)	CURVATURE THYLAKOID 1C (CURT1C)
AT1G52230	1.64129	2.9798		3.57345	3.79203	Up	Up		Up	Up	Phosphorylation of this protein is dependent on calcium. The mRNA is cell-to-cell mobile.	PHOTOSYSTEM I SUBUNIT H2 (PSAH2); (PSI-H);PHOTOSYSTEM I SUBUNIT H-2 (PSAH-2)
AT1G52342	-1.15344			-1.12963		Down			Down		hypothetical protein;(source:Araport11)
AT1G52510	1.17803	3.34004	1.60489	4.36314	1.96429	Up	Up	Up	Up	Up	alpha/beta-Hydrolases superfamily protein;(source:Araport11)
AT1G52690	-1.40931	-2.38765		-2.06486	1.28423	Down	Down		Down	Up	Late embryogenesis abundant protein (LEA) family protein;(source:Araport11)	LATE EMBRYOGENESIS ABUNDANT 7 (LEA7)
AT1G52750	-1.21332	-1.77057	-2.80193	-1.31232	-2.52222	Down	Down	Down	Down	Down	alpha/beta-Hydrolases superfamily protein;(source:Araport11)
AT1G53060	1.76057	-1.11739		-1.02563		Up	Down		Down		Legume lectin family protein;(source:Araport11)
AT1G53800	1.13131		1.03585	1.33293	1.5946	Up			Up	Up	muscle M-line assembly protein;(source:Araport11)
AT1G53830	-1.90293	-1.40778	-1.68036		-1.96249	Down	Down	Down		Down	encodes a pectin methylesterase	PECTIN METHYLESTERASE 2 (PME2);PECTIN METHYLESTERASE 2 (ATPME2)
AT1G53903	-1.10073	-1.46293			-1.49521	Down	Down			Down	linoleate 9S-lipoxygenase-4 protein, putative (DUF581);(source:Araport11)
AT1G54540	-1.60984				3.73201	Down				Up	Late embryogenesis abundant (LEA) hydroxyproline-rich glycoprotein family;(source:Araport11)	(NHL11)
AT1G54780	1.11441	2.54288	1.6474	3.29301	2.39569	Up	Up	Up	Up	Up	Encodes a thylakoid lumen protein regulating photosystem II repair cycle. Has acid phosphatase activity. The mRNA is cell-to-cell mobile.	(ATTLP18.3);THYLAKOID LUMEN PROTEIN 18.3 (TLP18.3)
AT1G55140	1.16669			1.97527		Up			Up		Encodes one of two chloroplast Mini-RNase III-like enzymes in Arabidopsis. Double mutants display imprecise maturation of 23S rRNA and other rRNAs.	(RNC3)
AT1G55240	-1.43382	-2.75207	-3.15806			Down	Down	Down			proteinase inhibitor I4, serpin (DUF716);(source:Araport11)
AT1G55330	-1.8182		-1.20239		-1.56756	Down				Down	Encodes a putative arabinogalactan-protein (AGP21).	ARABINOGALACTAN PROTEIN 21 (AtAGP21);ARABINOGALACTAN PROTEIN 21 (AGP21)
AT1G55480	1.44921	3.46733	2.4914	4.00885	2.63391	Up	Up	Up	Up	Up	Encodes a member of a novel plant protein family containing a PDZ, a K-box, and a TPR motif. mRNA but not protein levels decrease after wounding. ZKT is phosphorylated at Thr and Ser residues after wounding. The mRNA is cell-to-cell mobile.	PROTEIN CONTAINING PDZ DOMAIN, A K-BOX DOMAIN, AND A TPR REGION (ZKT)
AT1G55490	1.72911			1.37816	1.21099	Up			Up	Up	encodes the beta subunit of the chloroplast chaperonin 60, a homologue of bacterial GroEL. Mutants in this gene develops lesions on its leaves, expresses systemic acquired resistance (SAR) and develops accelerated cell death to heat shock stress. The protein has molecular chaperone activity for suppressing protein aggregation in vitro.	CHAPERONIN 60 BETA (CPN60B);LESION INITIATION 1 (LEN1);CHAPERONIN-60BETA1 (CPN60BETA1); (CPNB1)
AT1G55670	1.79154	1.71417		2.76929	1.40134	Up	Up		Up	Up	Encodes subunit G of photosystem I, an 11-kDa membrane protein that plays an important role in electron transport between plastocyanin and PSI and is involved in the stability of the PSI complex. PSI-G subunit is bound to PSI-B and is in contact with Lhca1. The protein inserts into thylakoids by a direct or "spontaneous" pathway that does not involve the activities of any known chloroplast protei…	PHOTOSYSTEM I SUBUNIT G (PSAG)
AT1G55990	-1.46045				3.10222	Down				Up	glycine-rich protein;(source:Araport11)
AT1G56010	-1.24544	-1.99705	-1.61372			Down	Down	Down			Encodes a transcription factor involved in shoot apical meristem formation and auxin-mediated lateral root formation. The gene is thought not to be involved in stress responses (NaCl, auxins, ethylene). NAC1 (NAC1)	ARABIDOPSIS NAC DOMAIN CONTAINING PROTEIN 22 (ANAC022);NAC DOMAIN CONTAINING PROTEIN 1 (NAC1)
AT1G56050	1.67561	1.74958	1.62339	2.60573	2.06717	Up	Up	Up	Up	Up	GTP-binding protein-like protein;(source:Araport11)	(ENGD-2)
AT1G56550	-1.28354	-1.07361	-1.31455			Down	Down	Down			Encodes a rhamnogalacturonan II specific xylosyltransferase.	RHAMNOGALACTURONAN SPECI&#64257;C XYLOSYLTRANSFERASE 3 (RGXT3)
AT1G56660	-1.07779			-1.10527		Down			Down		MAEBL domain protein;(source:Araport11)
AT1G57770	1.95496	4.06805	2.62907	5.33312	3.1184	Up	Up	Up	Up	Up	FAD/NAD(P)-binding oxidoreductase family protein;(source:Araport11)
AT1G57990	-1.42938				-1.64882	Down				Down	Member of a family of proteins related to PUP1, a purine transporter. May be involved in the transport of purine and purine derivatives such as cytokinins, across the plasma membrane.	PURINE PERMEASE 18 (PUP18);PURINE PERMEASE 18 (ATPUP18)
AT1G59590	-1.39071			-1.48495		Down			Down		ZCF37 mRNA, complete cds The mRNA is cell-to-cell mobile.	(ZCF37)
AT1G59990	1.63037	2.02356	1.70598	2.62411	1.64541	Up	Up	Up	Up	Up	DEA(D/H)-box RNA helicase family protein;(source:Araport11)	EMBRYO DEFECTIVE 3108 (EMB3108);RNA HELICASE 22 (RH22);HEAVY SEED 3 (HS3)
AT1G60600	1.20993			2.27377	2.44677	Up			Up	Up	Encodes a protein similar to 1,4-dihydroxy-2-naphthoic acid phytyltransferase involved in phylloquinone and plastoquinone biosynthesis. Mutants are pale green and heterotrophic with defects in photosynthetic electron transport.	ABERRANT CHLOROPLAST DEVELOPMENT 4 (ABC4)
AT1G60680	-1.85122		2.02489	-1.1544		Down			Down		NAD(P)-linked oxidoreductase superfamily protein;(source:Araport11)	ARF-GAP DOMAIN 2 (AGD2)
AT1G60740	-4.37421	-1.91315	-2.55136		-1.24523	Down	Down	Down		Down	Thioredoxin superfamily protein;(source:Araport11)
AT1G60750	-1.22113	-2.22382	-3.64587	-1.65692		Down	Down	Down	Down		NAD(P)-linked oxidoreductase superfamily protein;(source:Araport11)
AT1G60950	1.35557	2.7663	1.55017	3.18883	2.59661	Up	Up	Up	Up	Up	encodes a major leaf ferredoxin	(FED A); (FD2);FERREDOXIN 2 (ATFD2)
AT1G61260	-1.26007	-1.63673		-1.88566	-1.47985	Down	Down		Down	Down	cotton fiber (DUF761);(source:Araport11)
AT1G61520	1.83073	2.23325		2.56168	1.47313	Up	Up		Up	Up	PSI type III chlorophyll a/b-binding protein (Lhca3*1) The mRNA is cell-to-cell mobile.	PHOTOSYSTEM I LIGHT HARVESTING COMPLEX GENE 3 (LHCA3)
AT1G61590	-2.08379	-1.55693	-2.12547	-1.21597		Down	Down	Down	Down		Protein kinase superfamily protein;(source:Araport11)
AT1G61667	-1.39204				-1.1325	Down				Down	serine protease, putative (Protein of unknown function, DUF538);(source:Araport11)
AT1G61750	-5.73227	-2.60595	-1.86782	-1.74136	-1.3814	Down	Down	Down	Down	Down	Receptor-like protein kinase-related family protein;(source:Araport11)
AT1G61890	-1.029				1.12512	Down				Up	MATE efflux family protein;(source:Araport11)
AT1G62180	1.27273		2.10023	1.6926	1.20666	Up			Up	Up	encodes a adenosine 5'-phosphosulfate reductase, involved in sulfate assimilation. Is a major effect locus for natural variation of shoot sulfate content in Arabidopsis.	5'ADENYLYLPHOSPHOSULFATE REDUCTASE 2 (APR2);ADENOSINE-5'-PHOSPHOSULFATE REDUCTASE (APSR); (ATAPR2); (PRH);3'-PHOSPHOADENOSINE-5'-PHOSPHOSULFATE (PAPS) REDUCTASE HOMOLOG 43 (PRH43)
AT1G62280	-8.15482	-3.91786	-3.24181		-3.10868	Down	Down	Down		Down	Encodes a protein with ten predicted transmembrane helices. The SLAH1 protein has similarity to the SLAC1 protein involved in ion homeostasis in guard cells. Although it is not expressed in guard cells, it can complement a slac1-2 mutant suggesting that it performs a similar function. SLAH1:GFP localizes to the plasma membrane.	SLAC1 HOMOLOGUE 1 (SLAH1)
AT1G62440	-2.83308	-2.39615	-1.45421	-1.61047	-2.56533	Down	Down	Down	Down	Down	encodes a paralog of LRX1 (LEUCINE-RICH REPEAT/EXTENSIN 1) which acts synergistically with LRX1 in root hair cell morphogenesis.	LEUCINE-RICH REPEAT/EXTENSIN 2 (LRX2)
AT1G62510	-1.05806	2.16937		2.85127	1.10746	Down	Up		Up	Up	Bifunctional inhibitor/lipid-transfer protein/seed storage 2S albumin superfamily protein;(source:Araport11)
AT1G62570	-1.02421				1.36003	Down				Up	belongs to the flavin-monooxygenase (FMO) family, encodes a glucosinolate S-oxygenase that catalyzes the conversion of methylthioalkyl glucosinolates to methylsulfinylalkyl glucosinolates The mRNA is cell-to-cell mobile.	FLAVIN-MONOOXYGENASE GLUCOSINOLATE S-OXYGENASE 4 (FMO GS-OX4)
AT1G62750	1.30644	2.57085	1.58304	3.15555	2.35305	Up	Up	Up	Up	Up	Nuclear encoded protein consists of the five domains conserved in EF-G proteins, with two GTP-binding sites in the first domain, and an additional transit peptide at the N-terminus. Localized in chloroplasts. Point mutation results in a delay in the onset of germination. At early developmental stage embryos still contain undifferentiated proplastids. The greening of cotyledons is severely impaire…	SNOWY COTYLEDON 1 (ATSCO1);SNOWY COTYLEDON 1 (SCO1); (ATSCO1/CPEF-G)
AT1G62770	-1.23791	-2.17402			-1.10832	Down	Down			Down	PMEI9 pectin methyleseterase inhibitor. Expressed in many plant tissues.	(PMEI9)
AT1G62780	1.49685	1.4879	1.41142	1.54353		Up	Up	Up	Up		dimethylallyl, adenosine tRNA methylthiotransferase;(source:Araport11)
AT1G62990	-1.06732	-1.72774		-1.28445		Down	Down		Down		Encodes a homeodomain transcription factor of the Knotted family. May be involved in secondary cell wall biosynthesis. Mutants have moderately irregular xylem development. Expression of this gene is upregulated by SND1 and MYB46.	IRREGULAR XYLEM 11 (IRX11);KNOTTED-LIKE HOMEOBOX OF ARABIDOPSIS THALIANA 7 (KNAT7)
AT1G63220	-1.3325	-1.41965		-1.20799		Down	Down		Down		Calcium-dependent lipid-binding (CaLB domain) family protein;(source:Araport11)
AT1G63440	-1.61965	-1.16981	-2.02838			Down	Down	Down			The Arabidopsis P-type ATPase HMA5 is involved in Cu detoxification. hma5 mutant plants exhibit Cu hypersensitivity, which is especially dramatic in roots where HMA5 is mostly expressed.	HEAVY METAL ATPASE 5 (HMA5)
AT1G63660	1.06472	1.0985		1.59941		Up	Up		Up		GMP synthase (glutamine-hydrolyzing), putative / glutamine amidotransferase;(source:Araport11)
AT1G63980	1.20216	1.12062	1.38146			Up	Up	Up			D111/G-patch domain-containing protein;(source:Araport11)
AT1G64150	1.40068	1.05947	1.18818	2.07673	1.34652	Up	Up	Up	Up	Up	PAM71 encodes an integral thylakoid membrane protein that is required for normal operation of oxygen-evolving complex (as evidenced by oxygen evolution rates) and for manganese incorporation. PAM71 belongs to a small gene family in Arabidopsis comprising five members. PAM71 is well conserved in the green lineage and shares homology with putative Ca2+/H+ exchangers from yeast (Saccharomyces cerevi…	PHOTOSYNTHESIS AFFECTED MUTANT71 (PAM71);CA(2+)/H(+) ANTIPORTER1 (CCHA1)
AT1G64380	-1.20905	-1.74654	-1.97093	-1.43936		Down	Down	Down	Down		encodes a member of the DREB subfamily A-6 of ERF/AP2 transcription factor family. The protein contains one AP2 domain. There are 8 members in this subfamily including RAP2.4.
AT1G64510	1.35073	1.17975		1.83526		Up	Up		Up		Translation elongation factor EF1B/ribosomal protein S6 family protein;(source:Araport11)
AT1G64680	1.11293	2.04451	1.51089	2.45762	1.67585	Up	Up	Up	Up	Up	beta-carotene isomerase D27;(source:Araport11)
AT1G64720	1.08635	1.89121		1.68322		Up	Up		Up		membrane related protein CP5	(CP5)
AT1G64770	1.3212	2.05208	1.44361	1.65927	1.44574	Up	Up	Up	Up	Up	encodes a novel subunit of the chloroplast NAD(P)H dehydrogenase complex, involved in cyclic electron flow around photosystem I to produce ATP.	NDH-DEPENDENT CYCLIC ELECTRON FLOW 1 (NDF2);NAD(P)H DEHYDROGENASE SUBUNIT 45 (NDH45);PHOTOSYNTHETIC NDH SUBCOMPLEX B 2 (PnsB2)
AT1G64900	1.1975	5.41759	5.02374	6.01664	1.98189	Up	Up	Up	Up	Up	Encodes cytochrome P450 (CYP89A2). The mRNA is cell-to-cell mobile.	CYTOCHROME P450, FAMILY 89, SUBFAMILY A, POLYPEPTIDE 2 (CYP89A2); (CYP89)
AT1G65060	1.75251	1.92731	2.94058	4.76209	6.23627	Up	Up	Up	Up	Up	encodes an isoform of 4-coumarate:CoA ligase (4CL), which is involved in the last step of the general phenylpropanoid pathway. mRNA levels are not induced in response to wounding or to fungal infection by P. parasitica. mRNA is expressed in flowers, to a lesser degree in mature leaves and siliques and marginally in seedling roots and bolting stems of mature plants. The catalytic efficiency was in…	4-COUMARATE:COA LIGASE 3 (4CL3)
AT1G65230	1.10062	3.43862	1.99833	3.90527	2.06516	Up	Up	Up	Up	Up	transmembrane protein, putative (DUF2358);(source:Araport11)
AT1G65310	-1.49116	-2.27231	-3.6235		-1.79079	Down	Down	Down		Down	Encodes a xyloglucan endotransglucosylase/hydrolase with only only the endotransglucosylase (XET; EC 2.4.1.207) activity towards xyloglucan and non-detectable endohydrolytic (XEH; EC 3.2.1.151) activity. Expressed in the mature or basal regions of both the main and lateral roots, but not in the tip of these roots where cell division occurs.	XYLOGLUCAN ENDOTRANSGLUCOSYLASE/HYDROLASE 17 (XTH17);XYLOGLUCAN ENDOTRANSGLUCOSYLASE/HYDROLASE 17 (ATXTH17)
AT1G65970	-3.09641	-2.56523		-2.70298	-1.32393	Down	Down		Down	Down	thioredoxin-dependent peroxidase 2	THIOREDOXIN-DEPENDENT PEROXIDASE 2 (TPX2)
AT1G65985	-1.54928	-1.52328		-1.32408		Down	Down		Down		transmembrane protein, putative (DUF247);(source:Araport11)
AT1G66100	2.47562	11.7145		6.39972	4.92859	Up	Up		Up	Up	Predicted to encode a PR (pathogenesis-related) protein. Belongs to the plant thionin (PR-13) family with the following members: At1g66100, At5g36910, At1g72260, At2g15010, At1g12663, At1g12660.
AT1G66130	1.39184	2.0172	2.14445			Up	Up	Up			NAD(P)-binding Rossmann-fold superfamily protein;(source:Araport11)
AT1G66270	-1.17501			-1.36291		Down			Down		BGLU21 encodes a beta-glucosidase that has a high level of activity against the naturally occuring secondary metabolite scopolin. Recombinant BGLU21 produced in insect cells shows lower levels of activity using the structurally similar substrates esculin (33%) and 4-MU-glucoside (9%). BGLU21 is glycosylated in planta and has a C-terminal ER retention signal. Transcript analysis as well as protein…	(BGLU21)
AT1G66280	-2.36997	-1.22145	-1.42196			Down	Down	Down			Glycosyl hydrolase superfamily protein;(source:Araport11)	(BGLU22)
AT1G66700	-3.98784	-4.42714	-5.40741			Down	Down	Down			A member of the Arabidopsis SABATH methyltransferase gene family. Encodes PXMT1, a methyltransferase that methylates 1,7-paraxanthine.	(PXMT1)
AT1G66970	1.45197	4.74191	4.88177	4.8792	2.26864	Up	Up	Up	Up	Up	Encodes a member of the glycerophosphodiester phosphodiesterase like (GDPD-like) family.	GLYCEROPHOSPHODIESTER PHOSPHODIESTERASE (GDPD) LIKE 1 (GDPDL1);SHV3-LIKE 2 (SVL2)
AT1G66980	1.72339	2.1071	1.06092			Up	Up	Up			Encodes SNC4 (suppressor of npr1-1, constitutive 4), an atypical receptor-like kinase with two predicted extracellular glycerophosphoryl diester phosphodiesterase domains.	GLYCEROPHOSPHODIESTER PHOSPHODIESTERASE (GDPD) LIKE 2 (GDPDL2);SUPPRESSOR OF NPR1-1 CONSTITUTIVE 4 (SNC4)
AT1G67030	-2.07425				1.344	Down				Up	Encodes a novel C2H2 zinc finger protein containing only a single zinc finger which plays a key role in regulating trichome development by integrating GA and cytokinin signaling. The mRNA is cell-to-cell mobile.	ZINC FINGER PROTEIN 6 (ZFP6)
AT1G67090	1.76657	2.17025	1.38141			Up	Up	Up			Encodes a member of the Rubisco small subunit (RBCS) multigene family: RBCS1A (At1g67090), RBCS1B (At5g38430), RBCS2B (At5g38420), and RBCS3B (At5g38410). Functions to yield sufficient Rubisco content for leaf photosynthetic capacity.	RIBULOSE BISPHOSPHATE CARBOXYLASE SMALL CHAIN 1A (RBCS1A)
AT1G67700	1.23291	1.45897		1.67307	1.15449	Up	Up		Up	Up	multidrug resistance protein;(source:Araport11)	HYPERSENSITIVE TO HIGH LIGHT 1 (HHL1)
AT1G67740	1.2526	2.57539	1.46912	2.71738	1.62844	Up	Up	Up	Up	Up	PsbY precursor (psbY) mRNA. This single nuclear gene is imported into the chloroplasts where it is processed into two integral membrane proteins with identical topology (PsbY-1 and PsbY-2). The protein appears to bind manganese. Important for the redox control of cytochrome b559.	(YCF32);PHOTOSYSTEM II BY (PSBY)
AT1G67860	-2.82612		-2.69959		-2.13465	Down				Down	transmembrane protein;(source:Araport11)
AT1G68010	1.09498	3.55788	2.16839			Up	Up	Up			Encodes hydroxypyruvate reductase.	HYDROXYPYRUVATE REDUCTASE (HPR)
AT1G68190	1.11687	-1.36897	-1.55499	-1.14489	-1.51164	Up	Down	Down	Down	Down	B-box zinc finger family protein;(source:Araport11)	B-BOX DOMAIN PROTEIN 27 (BBX27)
AT1G68260	1.31342	1.33271	1.43186	1.25496		Up	Up	Up	Up		Thioesterase superfamily protein;(source:Araport11)	ACYL-LIPID THIOESTERASE 3 (ALT3)
AT1G68500	1.31398	-1.40215		2.50136		Up	Down		Up		hypothetical protein;(source:Araport11)
AT1G68590	1.63504	2.16861	1.62319	3.1827	2.59832	Up	Up	Up	Up	Up	Ribosomal protein PSRP-3/Ycf65;(source:Araport11)	PLASTID-SPECI&#64257;C RIBOSOMAL PROTEIN 3/1 (PSRP3/1)
AT1G68725	-2.07889	-2.71002	-2.48501			Down	Down	Down			AGP19 is a lysine-rich arabinogalactan-protein (AGP) and part of a multi-gene family of glycoproteins with approx. 50 members. It falls into one subclass with AGP17 and AGP18, other lysine-rich AGPs. It is expressed in young leaves, shoots, roots and flowers. Non-consensus splice site at the intron:exon boundary (AT:exon)	ARABINOGALACTAN PROTEIN 19 (ATAGP19);ARABINOGALACTAN PROTEIN 19 (AGP19)
AT1G68780	1.44318			1.84714	1.22514	Up			Up	Up	RNI-like superfamily protein;(source:Araport11)
AT1G68850	-1.32708		-1.20278		3.25049	Down				Up	Peroxidase superfamily protein;(source:Araport11)
AT1G69040	2.19036	-1.724	-2.17038	-1.381	-1.41808	Up	Down	Down	Down	Down	ACT-domain containing protein involved in feedback regulation of amino acid metabolism	ACT DOMAIN REPEAT 4 (ACR4)
AT1G69200	1.89926	1.78579	2.10223			Up	Up	Up			Encodes a fructokinase-like protein (AT3G54090/FLN1, AT1G69200/FLN2), a member of the pfkB-carbohydrate kinase family. FLN1 and FLN2 are potential plastidial thioredoxin z (TRX z) targets. Mutants display mutant chloroplast development, general plant growth and development defects and defects in PEP-dependent transcription. The mRNA is cell-to-cell mobile.	FRUCTOKINASE-LIKE 2 (FLN2)
AT1G69530	1.44847	2.72432	1.93679	2.45914	2.12232	Up	Up	Up	Up	Up	Member of Alpha-Expansin Gene Family. Naming convention from the Expansin Working Group (Kende et al, Plant Mol Bio). Involved in the formation of nematode-induced syncytia in roots of Arabidopsis thaliana.	EXPANSIN A1 (ATEXPA1);EXPANSIN 1 (EXP1);EXPANSIN A1 (EXPA1); (ATEXP1); (ATHEXP ALPHA 1.2); (AT-EXP1)
AT1G69570	-1.01911		-1.78054		-2.57729	Down				Down	CDF5 is a circadian regulated transcript that is antiphasic with respect to its natural antisense transcript (NAT) FLORE (AT1G69572).CDF5 transcript accumulation delays flowering. CDF5 links circadian oscillation and photoperiodism.	CYCLING DOF FACTOR 5 (CDF5)
AT1G69890	-1.27919			1.00758		Down			Up		actin cross-linking protein (DUF569);(source:Araport11)
AT1G69920	-8.30112		-1.01477	2.28162		Down			Up		Encodes glutathione transferase belonging to the tau class of GSTs. Naming convention according to Wagner et al. (2002).	GLUTATHIONE S-TRANSFERASE TAU 12 (GSTU12);ARABIDOPSIS THALIANA GLUTATHIONE S-TRANSFERASE TAU 12 (ATGSTU12)
AT1G69930	-3.94731	-1.58336	1.53109	1.64		Down	Down		Up		Encodes glutathione transferase belonging to the tau class of GSTs. Naming convention according to Wagner et al. (2002).	GLUTATHIONE S-TRANSFERASE TAU 11 (GSTU11);GLUTATHIONE S-TRANSFERASE TAU 11 (ATGSTU11)
AT1G70310	1.0103		1.13791	1.10157		Up			Up		Spermidine synthase.	SPERMIDINE SYNTHASE 2 (SPDS2)
AT1G70560	1.18896	-1.05046			-1.05313	Up	Down			Down	TAA1 is involved in the shade-induced production of indole-3-pyruvate (IPA), a precursor to IAA, a biologically active auxin. It is also involved in regulating many aspects of plant growth and development from embryogenesis to flower formation and plays a role in ethylene-mediated signaling. This enzyme can catalyze the formation of IPA from L-tryptophan. Though L-Trp is expected to be the prefer…	TRANSPORT INHIBITOR RESPONSE 2 (TIR2);WEAK ETHYLENE INSENSITIVE 8 (WEI8);CYTOKININ INDUCED ROOT CURLING 1 (CKRC1);SHADE AVOIDANCE 3 (SAV3);TRYPTOPHAN AMINOTRANSFERASE OF ARABIDOPSIS 1 (TAA1)
AT1G70690	-1.88945	-1.54848	-1.43133			Down	Down	Down			Encodes a plasmodesmal protein that may be involved in the intercellular movement of molecules through the plasmodesmata. The protein has two DUF26 domains and a single transmembrane domain.	PLASMODESMATA-LOCATED PROTEIN 5 (PDLP5);HOPW1-1-INDUCED GENE1 (HWI1)
AT1G70700	-1.28503	2.0375	1.01339			Down	Up	Up			JAZ9 is a protein presumed to be involved in jasmonate signaling. JAZ9 transcript levels rise in response to a jasmonate stimulus. JAZ9 can interact with the COI1 F-box subunit of an SCF E3 ubiquitin ligase in a yeast-two-hybrid assay only in the presence of jasmonate-isoleucine (JA-ILE) or coronatine. The Jas domain appears to be important for JAZ9-COI1 interactions in the presence of coronatine…	(TIFY7);JASMONATE-ZIM-DOMAIN PROTEIN 9 (JAZ9)
AT1G70760	1.29237	2.01531	1.50133	2.36454		Up	Up	Up	Up		a subunit of the chloroplast NAD(P)H dehydrogenase complex, involved in PSI cyclic electron transport. Located on the thylakoid membrane. Mutant has impaired NAD(P)H dehydrogenase activity. The mRNA is cell-to-cell mobile.	NADH DEHYDROGENASE-LIKE COMPLEX L (NdhL);CHLORORESPIRATORY REDUCTION 23 (CRR23)
AT1G70990	-1.92569	-2.45456		-1.26709	-1.79872	Down	Down		Down	Down	proline-rich family protein;(source:Araport11)
AT1G71030	-1.64882	1.73587		1.97927		Down	Up		Up		Encodes a putative myb family transcription factor. In contrast to most other myb-like proteins its myb domain consists of a single repeat. A proline-rich region potentially involved in transactivation is found in the C-terminal part of the protein. Its transcript accumulates mainly in leaves.	MYB-LIKE 2 (MYBL2);ARABIDOPSIS MYB-LIKE 2 (ATMYBL2)
AT1G71500	1.2809	2.98103	1.40495	3.38109	1.88836	Up	Up	Up	Up	Up	Encodes PSB33, a protein conserved in the plastid lineage. PSB33 is associated with the chloroplast thylakoid membrane and provides stability to Photosystem II. The mRNA is cell-to-cell mobile.	PHOTOSYSTEM B PROTEIN 33 (PSB33)
AT1G71740	-1.3005	-1.19268	-2.16644			Down	Down	Down			nucleolar protein;(source:Araport11)
AT1G72030	1.78854		2.58814	1.02997		Up			Up		Acyl-CoA N-acyltransferases (NAT) superfamily protein;(source:Araport11)
AT1G72040	1.31928	1.34779	1.27421			Up	Up	Up			Encodes a multisubstrate deoxyribonucleoside kinase that salvages DNA precursors.	(ATDNK);DEOXYRIBONUCLEOSIDE KINASE (DNK)
AT1G72150	-1.3532				-1.26581	Down				Down	novel cell-plate-associated protein that is related in sequence to proteins involved in membrane trafficking in other eukaryotes The mRNA is cell-to-cell mobile.	PATELLIN 1 (PATL1)
AT1G72200	-2.5139	-1.26952	-1.04871			Down	Down	Down			RING/U-box superfamily protein;(source:Araport11)
AT1G72450	-1.99519	1.31613	1.31049			Down	Up	Up			JAZ6 transcript levels rise in response to a jasmonate stimulus and a GFP:JAZ6 fusion protein localizes to the nucleus. Application of jasmonate methyl ester to Arabidopsis roots reduces the levels of a JAZ6:GUS fusion protein, presumably by stimulating ubiquitin-proteasome-mediated degradation.	JASMONATE-ZIM-DOMAIN PROTEIN 6 (JAZ6);TIFY DOMAIN PROTEIN 11B (TIFY11B)
AT1G72610	1.33643	4.49376	2.12592	5.48465	4.48788	Up	Up	Up	Up	Up	germin-like protein (GLP1)	GERMIN-LIKE PROTEIN 1 (GLP1);A. THALIANA GERMIN-LIKE PROTEIN 1 (ATGER1);GERMIN-LIKE PROTEIN 1 (GER1)
AT1G72640	1.40445	1.53142	1.2005	2.18192		Up	Up	Up	Up		NAD(P)-binding Rossmann-fold superfamily protein;(source:Araport11)
AT1G72645	1.37417	1.90249	2.00719			Up	Up	Up			transmembrane protein;(source:Araport11)
AT1G72790	-1.09164	-1.25556			-1.19702	Down	Down			Down	hydroxyproline-rich glycoprotein family protein;(source:Araport11)
AT1G73220	-3.67961	-3.21039	-2.7532		-1.89928	Down	Down	Down		Down	Encodes Organic Cation Transporter 1 (OCT1), likely to be involved in polyamine transport.	ORGANIC CATION/CARNITINE TRANSPORTER1 (OCT1);ORGANIC CATION/CARNITINE TRANSPORTER1 (AtOCT1)
AT1G73260	-2.31711	-2.01116	-2.70239	-1.14552		Down	Down	Down	Down		Encodes a trypsin inhibitor involved in modulating programmed cell death in plant-pathogen interactions.	ARABIDOPSIS THALIANA KUNITZ TRYPSIN INHIBITOR 1 (ATKTI1);KUNITZ TRYPSIN INHIBITOR 1 (KTI1)
AT1G73300	-1.35133	-2.22911	-2.71702			Down	Down	Down			serine carboxypeptidase-like 2;(source:Araport11)	SERINE CARBOXYPEPTIDASE-LIKE 2 (scpl2)
AT1G73530	1.4563			1.49739		Up			Up		RNA-binding (RRM/RBD/RNP motifs) family protein;(source:Araport11)	ORGANELLE RNA RECOGNITION MOTIF PROTEIN 6 (ORRM6)
AT1G73640	-1.40829	-2.44101	-2.88575			Down	Down	Down			RAB GTPase homolog A6A;(source:Araport11)	RAB GTPASE HOMOLOG A6A (RABA6a);RAB GTPASE HOMOLOG A6A (AtRABA6a)
AT1G74070	1.13281	2.3067	1.37451			Up	Up	Up			Cyclophilin-like peptidyl-prolyl cis-trans isomerase family protein;(source:Araport11)
AT1G74660	-1.7184	-1.75939	-1.45097	-1.2201		Down	Down	Down	Down		Encodes MINI ZINC FINGER 1 (MIF1) which has a zinc finger domain but lacks other protein motifs normally present in transcription factors. MIF1 physically interact with a group of zinc finger-homeodomain (ZHD) transcription factors, such as ZHD5 (AT1G75240), that regulate floral architecture and leaf development. Gel mobility shift assays revealed that MIF1 blocks the DNA binding activity of ZHD5…	MINI ZINC FINGER 1 (MIF1)
AT1G74670	1.19511			1.11392	1.64877	Up			Up	Up	Gibberellin-regulated family protein;(source:Araport11)	GA-STIMULATED ARABIDOPSIS 6 (GASA6)
AT1G74730	1.24984	3.42099	2.45083			Up	Up	Up			Encodes a grana core localized protein, is homologous to RIG1. Mutant plants have reduced NPQ, affected organization of light-havesting complex II and an enhanced grana stacking.	(RIQ2)
AT1G74840	-1.29251	-1.04879	-1.02913	-1.13652		Down	Down	Down	Down		Homeodomain-like superfamily protein;(source:Araport11)
AT1G74890	6.63992	2.66253	1.88089		3.29802	Up	Up	Up		Up	Encodes a nuclear response regulator that acts as a negative regulator in cytokinin-mediated signal transduction. Transcript accumulates in leaves and roots in response to cytokinin treatment.	RESPONSE REGULATOR 15 (ARR15)
AT1G74970	1.56302	1.37485		1.63372		Up	Up		Up		ribosomal protein S9, nuclear encoded component of the chloroplast ribosome	(TWN3);RIBOSOMAL PROTEIN S9 (RPS9)
AT1G75030	-1.71467			1.40695		Down			Up		encodes a PR5-like protein	THAUMATIN-LIKE PROTEIN 3 (TLP-3);THAUMATIN-LIKE PROTEIN 3 (ATLP-3)
AT1G75240	1.04739				-2.11687	Up				Down	Encodes a zinc finger-homeodomain transcription factor ZHD5. Nuclear import and DNA binding of the ZHD5 transcription factor is modulated by a competitive peptide inhibitor MIF1 (AT1G74660).	HOMEOBOX PROTEIN 33 (AtHB33);ZINC-FINGER HOMEODOMAIN 5 (ZHD5);HOMEOBOX PROTEIN 33 (HB33)
AT1G75350	1.24855	1.5453		2.05331		Up	Up		Up		Ribosomal protein L31;(source:Araport11)	EMBRYO DEFECTIVE 2184 (emb2184)
AT1G75450	3.00134	-1.75198	-1.65171		-2.21207	Up	Down	Down		Down	This gene used to be called AtCKX6. It encodes a protein whose sequence is similar to cytokinin oxidase/dehydrogenase, which catalyzes the degradation of cytokinins.	CYTOKININ OXIDASE 6 (ATCKX6);ARABIDOPSIS THALIANA CYTOKININ OXIDASE 5 (ATCKX5);CYTOKININ OXIDASE 5 (CKX5)
AT1G75460	1.17098	3.3996	1.89676			Up	Up	Up			ATP-dependent protease La (LON) domain protein;(source:Araport11)
AT1G75690	1.22644	3.09304	2.17046	4.07959	2.36125	Up	Up	Up	Up	Up	DnaJ/Hsp40 cysteine-rich domain superfamily protein;(source:Araport11)	LOW QUANTUM YIELD OF PHOTOSYSTEM II 1 (LQY1)
AT1G76080	1.50965	5.89311	4.22623	1.84167		Up	Up	Up	Up		Encodes a thioredoxin localized in chloroplast stroma. Known as CDSP32 (CHLOROPLASTIC DROUGHT-INDUCED STRESS PROTEIN OF 32 KD).	CHLOROPLASTIC DROUGHT-INDUCED STRESS PROTEIN OF 32 KD (CDSP32);ARABIDOPSIS THALIANA CHLOROPLASTIC DROUGHT-INDUCED STRESS PROTEIN OF 32 KD (ATCDSP32)
AT1G76160	-1.0329			1.08649		Down			Up		SKU5 similar 5;(source:Araport11)	SKU5 SIMILAR 5 (sks5)
AT1G76240	-1.26631	-1.31572	-1.30992		-3.54323	Down	Down	Down		Down	DUF241 domain protein (DUF241);(source:Araport11)
AT1G76410	-1.14356		-1.05143		-1.23274	Down				Down	RING/U-box superfamily protein;(source:Araport11)	(ATL8)
AT1G76450	1.08382	1.66699	1.2035	1.89442	1.17247	Up	Up	Up	Up	Up	Photosystem II reaction center PsbP family protein;(source:Araport11)
AT1G76590	-1.4443			-1.61304	-1.36975	Down			Down	Down	PLATZ transcription factor family protein;(source:Araport11)
AT1G76600	-1.45727				-1.34024	Down				Down	poly polymerase;(source:Araport11)
AT1G76980	-1.83497	-1.09924	-1.14833			Down	Down	Down			patatin-like phospholipase domain protein;(source:Araport11)
AT1G77490	1.36985	1.92792		1.68439		Up	Up		Up		Encodes a chloroplastic thylakoid ascorbate peroxidase tAPX. Ascorbate peroxidases are enzymes that scavenge hydrogen peroxide in plant cells. Eight types of APX have been described for Arabidopsis: three cytosolic (APX1, APX2, APX6), two chloroplastic types (stromal sAPX, thylakoid tAPX), and three microsomal (APX3, APX4, APX5) isoforms.	THYLAKOIDAL ASCORBATE PEROXIDASE (TAPX)
AT1G78000	-1.02088		-1.17683	-1.50333		Down			Down		Encodes a sulfate transporter that can restore sulfate uptake capacity of a yeast mutant lacking sulfate transporter genes.	SELENATE RESISTANT 1 (SEL1);SULFATE TRANSPORTER 1;2 (SULTR1;2)
AT1G78230	-1.87892				-1.35471	Down				Down	Outer arm dynein light chain 1 protein;(source:Araport11)
AT1G78580	2.14122	2.17015	2.06751		2.0861	Up	Up	Up		Up	Encodes an enzyme putatively involved in trehalose biosynthesis. The protein has a trehalose synthase (TPS)-like domain but no trehalose phosphatase (TPP)-like domain. ATTPS1 is able to complement yeast tps1 mutants in vivo. The gene product modulates cell growth but not cell differentiation by determining cell wall deposition and cell division.	TREHALOSE-6-PHOSPHATE SYNTHASE (ATTPS1);TREHALOSE-6-PHOSPHATE SYNTHASE (TPS1);TREHALOSE-6-PHOSPHATE SYNTHASE 1 (TPS1)
AT1G78630	1.56782			1.60009		Up			Up		Ribosomal protein L13 family protein;(source:Araport11)	EMBRYO DEFECTIVE 1473 (emb1473)
AT1G78820	1.8036	1.72459	2.92376	3.47611	3.64429	Up	Up	Up	Up	Up	D-mannose binding lectin protein with Apple-like carbohydrate-binding domain-containing protein;(source:Araport11)
AT1G78995	2.06991	2.99304	2.84388			Up	Up	Up			hypothetical protein;(source:Araport11)
AT1G79040	1.46504	2.91193	1.13718	3.3495	1.12805	Up	Up	Up	Up	Up	Encodes for the 10 kDa PsbR subunit of photosystem II (PSII). This subunit appears to be involved in the stable assembly of PSII, particularly that of the oxygen-evolving complex subunit PsbP. Mutants defective in this gene have reduced amounts of subunits PsbP and PsbQ in PSII. In turn, assembly of PsbR is dependent on the presence of PsbJ.	PHOTOSYSTEM II SUBUNIT R (PSBR)
AT1G79560	1.16391	1.35306		2.04931		Up	Up		Up		Encodes an FtsH protease that is localized to the chloroplast. Mutations in this locus result in embryo lethality.	EMBRYO DEFECTIVE 36 (EMB36);EMBRYO DEFECTIVE 1047 (EMB1047);EMBRYO DEFECTIVE 156 (EMB156);FTSH PROTEASE 12 (FTSH12)
AT1G79850	1.26457	1.03138		1.60794	1.08116	Up	Up		Up	Up	nuclear-encoded 30S chloroplast ribosomal protein S17	(CS17);PLASTID RIBOSOMAL SMALL SUBUNIT PROTEIN 17 (PRPS17);PIGMENT DEFECTIVE 347 (PDE347);RIBOSOMAL PROTEIN S17 (RPS17)
AT1G80160	-1.9707	-1.23729			-3.29235	Down	Down			Down	Lactoylglutathione lyase / glyoxalase I family protein;(source:Araport11)	GLYOXYLASE I 7 (GLYI7)
AT1G80440	-1.12967		-1.29262		-2.31789	Down				Down	Encodes a member of a family of F-box proteins, called the KISS ME DEADLY (KMD) family, that targets type-B ARR proteins for degradation and is involved in the negative regulation of the cytokinin response. Also named as KFB20, a member of a group of Kelch repeat F-box proteins that negatively regulate phenylpropanoid biosynthesis by targeting the phenypropanoid biosynthesis enzyme phenylalanine …	KELCH REPEAT F-BOX 20 (KFB20);KISS ME DEADLY 1 (KMD1)
AT1G80830	-1.12092			-1.39919	-1.09412	Down			Down	Down	Thought to be involved in iron homeostasis. Induced in leaves in response to iron deficiency. Transgenic plants accumulate toxic levels of iron. Gene complements yeast iron uptake mutants.	NATURAL RESISTANCE-ASSOCIATED MACROPHAGE PROTEIN 1 (NRAMP1); (ATNRAMP1); (PMIT1)
AT2G01590	1.71499	2.38199	1.19799	1.99128	1.39241	Up	Up	Up	Up	Up	Likely a subunit of the chloroplast NAD(P)H dehydrogenase complex, involved in PSI cyclic electron transport. Located in the membrane fraction of chloroplast. Mutant has impaired NAD(P)H dehydrogenase activity.	CHLORORESPIRATORY REDUCTION 3 (CRR3)
AT2G01918	1.96534	1.73134	1.20401	2.4038	2.29144	Up	Up	Up	Up	Up	Encode a protein homologous to each PQL protein. Mutational analysis indicates that PQL3 is also required for NDH activity.	PSBQ-LIKE 3 (PQL3)
AT2G02170	1.18354				-1.22235	Up				Down	Remorin family protein;(source:Araport11)
AT2G02630	-2.88623	-2.03647		-2.47731	-1.72094	Down	Down		Down	Down	Cysteine/Histidine-rich C1 domain family protein;(source:Araport11)
AT2G02680	-1.84488	-1.71064	-1.07238			Down	Down	Down			Cysteine/Histidine-rich C1 domain family protein;(source:Araport11)
AT2G02820	-2.11037	-1.74623	-1.4487	-1.25052		Down	Down	Down	Down		Encodes a putative transcription factor (MYB88), involved in stomata development, double loss of MYB88 and FLP (MYB124) activity results in a failure of guard mother cells (GMCs) to adopt the guard cell fate, thus they continue to divide resulting in abnormal stomata consisting of clusters of numerous guard cell-like cells. This phenotype is enhanced in double mutants over the single mutant flp p…	MYB DOMAIN PROTEIN 88 (MYB88)
AT2G03200	-1.2351	-1.58288	-1.79539		1.02717	Down	Down	Down		Up	Eukaryotic aspartyl protease family protein;(source:Araport11)
AT2G03420	1.46777		1.54427	1.96741	1.99782	Up			Up	Up	hypothetical protein;(source:Araport11)
AT2G03750	1.73976	3.9157	2.16265	2.86519	2.96653	Up	Up	Up	Up	Up	P-loop containing nucleoside triphosphate hydrolases superfamily protein;(source:Araport11)
AT2G04030	1.4275	2.60922	2.63854	3.37328	2.95995	Up	Up	Up	Up	Up	Encodes a chloroplast-targeted 90-kDa heat shock protein located in the stroma involved in red-light mediated deetiolation response and crucial for protein import into the chloroplast stroma. Mutants are resistant to chlorate, have elongated hypocotyls in light, and affect the expression of NR2, CAB, and RBCS but NOT NR1 and NiR.	(CR88);EMBRYO DEFECTIVE 1956 (emb1956); (ATHSP90C);HEAT SHOCK PROTEIN 88.1 (Hsp88.1);HEAT SHOCK PROTEIN 90.5 (AtHsp90.5);HEAT SHOCK PROTEIN 90.5 (HSP90.5)
AT2G04039	1.0215	3.71017	2.19961	3.78792	2.48341	Up	Up	Up	Up	Up	NdhV is loosely associated with the NDH complex and is required for stabilizing NDH subcomplexes A and E.	(NDHV)
AT2G04530	1.70258	2.11486	2.13742	3.5744	2.26671	Up	Up	Up	Up	Up	Encodes a protein with RNAse Z activity suggesting a role in tRNA processing. Protein contains a signal sequence for import into the chloroplast.	TRNASE Z 2 (TRZ2); (CPZ)
AT2G04842	1.19317	1.51059		1.90113	1.2207	Up	Up		Up	Up	Encodes a dual localized threonyl-tRNA synthetase found both in the mitochondrion and the chloroplast. Plants mutated in this gene terminate as embryos in the globular stage.	EMBRYO DEFECTIVE 2761 (EMB2761)
AT2G05070	2.6098	3.70095	2.40392	4.98169	5.15752	Up	Up	Up	Up	Up	Encodes Lhcb2.2. Belongs to the Lhc super-gene family encodes the light-harvesting chlorophyll a/b-binding (LHC) proteins that constitute the antenna system of the photosynthetic apparatus.	LIGHT-HARVESTING CHLOROPHYLL B-BINDING 2 (LHCB2);PHOTOSYSTEM II LIGHT HARVESTING COMPLEX GENE 2.2 (LHCB2.2)
AT2G05100	2.54824	3.81651	2.0591	5.37218	4.66547	Up	Up	Up	Up	Up	Lhcb2.1 protein encoding a subunit of the light harvesting complex II. Member of a gene family with high degree of sequence similarity. Initially LHCB2.3 was considered as a separate gene but appears to be an allele of LHCB2.1.	LIGHT-HARVESTING CHLOROPHYLL B-BINDING 2 (LHCB2);PHOTOSYSTEM II LIGHT HARVESTING COMPLEX GENE 2.1 (LHCB2.1)
AT2G05310	1.14194	2.61781	1.73705	2.52834	1.34074	Up	Up	Up	Up	Up	transmembrane protein;(source:Araport11)
AT2G05518	-1.53952		-2.89678	-1.76234		Down			Down		other_RNA;(source:Araport11)
AT2G05620	1.26735	2.64572	1.80194	2.58428	1.84568	Up	Up	Up	Up	Up	Involved in electron flow in Photosystem I. Essential for photoprotection.	PROTON GRADIENT REGULATION 5 (PGR5); (ATPGR5)
AT2G06200	1.50672	-2.08086	-1.08599	-2.41972		Up	Down	Down	Down		Growth regulating factor encoding transcription activator. One of the nine members of a GRF gene family, containing nuclear targeting domain. Involved in leaf development and expressed in root, shoot and flower	GROWTH-REGULATING FACTOR 6 (GRF6);GROWTH-REGULATING FACTOR 6 (AtGRF6)
AT2G06520	1.39319	2.33738	1.21241	2.63883	2.05268	Up	Up	Up	Up	Up	Encodes a protein with sequence similarity to the spinach photosystem II subunit PsbX.	PHOTOSYSTEM II SUBUNIT X (PSBX)
AT2G06850	-1.77596				-1.2289	Down				Down	endoxyloglucan transferase (EXGT-A1) gene	ENDOXYLOGLUCAN TRANSFERASE A1 (EXGT-A1);ENDOXYLOGLUCAN TRANSFERASE (EXT);XYLOGLUCAN ENDOTRANSGLUCOSYLASE/HYDROLASE 4 (XTH4)
AT2G14100	-2.17138	-1.01856				Down	Down	Down			a member of the cytochrome P450 family	CYTOCHROME P450, FAMILY 705, SUBFAMILY A, POLYPEPTIDE 13 (CYP705A13)
AT2G14210	-4.55722	-2.81783	-3.50762	-2.53561	-1.73372	Down	Down	Down	Down	Down	MADS box gene, transcription factor	ARABIDOPSIS NITRATE REGULATED 1 (ANR1);AGAMOUS-LIKE 44 (AGL44)
AT2G14880	1.54368	1.74782	1.42077	2.12038	1.40911	Up	Up	Up	Up	Up	SWIB/MDM2 domain superfamily protein;(source:Araport11)	(SWIB2)
AT2G14900	-1.01423	-2.33889	-2.02912	-1.05821	-2.37584	Down	Down	Down	Down	Down	Gibberellin-regulated family protein;(source:Araport11)
AT2G15128	2.44088			2.1374		Up			Up		other_RNA;(source:Araport11)
AT2G15880	-1.15241			1.29972		Down			Up		Leucine-rich repeat (LRR) family protein;(source:Araport11)
AT2G16630	-1.04002		-1.70733	-1.00871		Down			Down		Pollen Ole e 1 allergen and extensin family protein;(source:Araport11)	FUSED OUTER CUTICULAR LEDGE1 (FOCL1)
AT2G16720	-1.48271			-1.44488		Down			Down		Encodes a member of MYB3R- and R2R3- type MYB- encoding gene family that acts as a repressor of flavonol biosynthesis. AtMYB7 gene expression is induced by salt treatment.	MYB DOMAIN PROTEIN 7 (MYB7); (ATY49);ARABIDOPSIS THALIANA MYB DOMAIN PROTEIN 7 (ATMYB7)
AT2G16890	2.65385	1.32156	4.17723		2.56721	Up	Up	Up		Up	UDP-Glycosyltransferase superfamily protein;(source:Araport11)
AT2G17240	1.19444	1.04714	1.49297	1.88626	1.08196	Up	Up	Up	Up	Up	arginine/serine-rich-like splicing factor;(source:Araport11)
AT2G17710	-3.1714	-1.93623	-1.56757	-1.51166		Down	Down	Down	Down		Big1;(source:Araport11)
AT2G17780	1.78964	1.63196		2.73885	1.74776	Up	Up		Up	Up	Encodes a mechanosensitive channel candidate MCA2. The three-dimensional structure of MCA2 was reconstructed and appears to comprise a small transmembrane region and large cytoplasmic region.	MID1-COMPLEMENTING ACTIVITY 2 (MCA2)
AT2G17972	1.17672	1.32513	1.31914	1.81353	2.74206	Up	Up	Up	Up	Up	transmembrane protein;(source:Araport11)
AT2G18010	-1.27376	-3.52738	-3.32349	-1.58273	-3.63895	Down	Down	Down	Down	Down	SAUR-like auxin-responsive protein family;(source:Araport11)	SMALL AUXIN UPREGULATED RNA 10 (SAUR10)
AT2G18150	-1.23155	-2.72856	-3.2599			Down	Down	Down			Peroxidase superfamily protein;(source:Araport11)
AT2G18196	-1.78908			-1.0425	-1.12997	Down			Down	Down	Heavy metal transport/detoxification superfamily protein;(source:Araport11)
AT2G18210	-1.66135	-1.41344		-1.37617		Down	Down		Down		hypothetical protein;(source:Araport11)
AT2G18490	3.188	1.92364	2.01632		1.97012	Up	Up	Up		Up	GAZ is a nuclear localized transcriptional activator that is regulated (decreased) by GA and ABA levels. GAZ is expressed in the root stele and may function non-cell autonomously to effect hormone mediated control of ground tissue maturation.	GA- AND ABA-RESPONSIVE ZINC FINGER (GAZ)
AT2G18540	-1.41487	-2.02641			-1.01829	Down	Down			Down	RmlC-like cupins superfamily protein;(source:Araport11)
AT2G19570	-1.32874				-1.14236	Down				Down	Encodes a cytidine deaminase that deaminates cytidine and deoxycytidine and is competitively inhibited by cytosine-containing compounds.	(AT-CDA1); (DESZ);CYTIDINE DEAMINASE 1 (CDA1)
AT2G19800	-1.7104	2.63295	1.69126	3.26154		Down	Up	Up	Up		Encodes a myo-inositol oxygenase family gene.	MYO-INOSITOL OXYGENASE 2 (MIOX2)
AT2G20020	1.42684	1.66903	1.29573	1.90313	1.18598	Up	Up	Up	Up	Up	Promotes the splicing of chloroplast group II introns. Splices clpP-1 and ropC1 introns.	(ATCAF1); (CAF1)
AT2G20080	-1.02965	-2.86206	-3.31488	-1.90553	-1.09743	Down	Down	Down	Down	Down	hypothetical protein;(source:Araport11)	TCP INTERACTOR CONTAINING EAR MOTIF PROTEIN 2 (TIE2)
AT2G20142	-2.58696		1.05497	-1.09842		Down			Down		Toll-Interleukin-Resistance (TIR) domain family protein;(source:Araport11)
AT2G20260	1.4041			1.50276		Up			Up		Encodes subunit E of photosystem I. The mRNA is cell-to-cell mobile.	PHOTOSYSTEM I SUBUNIT E-2 (PSAE-2)
AT2G20450	1.02955		1.47251	1.23375		Up			Up		Ribosomal protein L14;(source:Araport11)
AT2G20890	1.22196	1.55451	1.03499	2.02194	1.35625	Up	Up	Up	Up	Up	Chloroplast-localized Thylakoid formation1 gene product involved in vesicle-mediated formation of thylakoid membranes. Thf1 antisense lines contain abnormal chloroplasts early in leaf development (chloroplasts have loosely stacked thylakoid membranes). Expression was induced in the light and decreased under dark conditions. G-alpha interaction partner that functions downstream of the plasma membr…	THYLAKOID FORMATION1 (THF1);PHOTOSYSTEM II REACTION CENTER PSB29 PROTEIN (PSB29)
AT2G21130	1.0513			1.33764	1.56612	Up			Up	Up	Cyclophilin-like peptidyl-prolyl cis-trans isomerase family protein;(source:Araport11)
AT2G21140	-1.5271	-3.51945	-2.59314	-1.51531		Down	Down	Down	Down		Proline-rich protein expressed in expanding leaves, stems, flowers, and siliques.	PROLINE-RICH PROTEIN 2 (PRP2);PROLINE-RICH PROTEIN 2 (ATPRP2)
AT2G21280	1.44015	2.50129	1.49029			Up	Up	Up			A nuclear-encoded, plastid-targeted protein (AtSulA) whose overexpression causes severe yet stochastic plastid (shown in chloroplasts and leucoplasts) division defects. The protein does not appear to interact with either AtFtsZ proteins when studied in a yeast two-hybrid system.	(ATSULA); (SULA);GIANT CHLOROPLAST 1 (GC1)
AT2G21330	2.23377	4.41874	3.97893	3.28992	2.98113	Up	Up	Up	Up	Up	fructose-bisphosphate aldolase 1;(source:Araport11)	FRUCTOSE-BISPHOSPHATE ALDOLASE 1 (FBA1); (ATFBA1)
AT2G21370	1.25219			1.45158	1.19515	Up			Up	Up	Although this gene has a sequence similar to xylulose kinases, several lines of experimental evidence suggest that it does not act on xylulose or deoxy-xylulose.	XYLULOSE KINASE 1 (XK1);XYLULOSE KINASE-1 (XK-1)
AT2G21530	1.10904	2.18103	1.6003			Up	Up	Up			SMAD/FHA domain-containing protein;(source:Araport11)
AT2G21860	1.28698	1.6206	1.92905	2.80065	1.83551	Up	Up	Up	Up	Up	violaxanthin de-epoxidase-like protein;(source:Araport11)
AT2G21880	-1.29719	-2.32531	-2.35211	-1.17262	-2.40321	Down	Down	Down	Down	Down	RAB GTPase homolog 7A;(source:Araport11)	RAB GTPASE HOMOLOG 7A (ATRAB7A);ARABIDOPSIS RAB GTPASE HOMOLOG G2 (ATRABG2);RAB GTPASE HOMOLOG 7A (RAB7A)
AT2G22122	-2.23707	-1.93786		-1.15768	-1.4336	Down	Down		Down	Down	hypothetical protein;(source:Araport11)
AT2G22510	-1.02674		-1.59057		2.58976	Down				Up	hydroxyproline-rich glycoprotein family protein;(source:Araport11)
AT2G22860	-1.91506			-1.13765		Down			Down		Phytosulfokine 2 precursor, coding for a unique plant peptide growth factor. The mRNA is cell-to-cell mobile.	PHYTOSULFOKINE 2 PRECURSOR (ATPSK2);PHYTOSULFOKINE 2 PRECURSOR (PSK2)
AT2G23590	1.48941	3.20454	1.82338			Up	Up	Up			Encodes a protein shown to have carboxylesterase activity in vitro. It has similarity to the SABP2 methyl salicylate esterase from tobacco. This protein does not act on methyl IAA, methyl JA, MeSA, MeGA4, or MEGA9 in vitro.	METHYL ESTERASE 8 (MES8);METHYL ESTERASE 8 (ATMES8)
AT2G23620	1.54663	-1.72406	-1.09786			Up	Down	Down			Encodes a protein shown to have carboxylesterase activity, methyl salicylate esterase activity, methyl jasmonate esterase activity, and methyl IAA esterase activity in vitro. MES1 appears to be involved in MeSA hydrolysis in planta. Expression of MES1 can restore systemic acquired resistance in SAR-deficient tobacco plants. This protein does not act on MeGA4, or MEGA9 in vitro.	METHYL ESTERASE 1 (MES1);ARABIDOPSIS THALIANA METHYL ESTERASE 1 (ATMES1)
AT2G23670	1.51835	3.01701		3.58308	3.59246	Up	Up		Up	Up	homolog of Synechocystis YCF37;(source:Araport11)	HOMOLOG OF SYNECHOCYSTIS YCF37 (YCF37)
AT2G24020	1.21468	1.141	1.12479	1.88598		Up	Up	Up	Up		STIC2 was identifided in a screen for suppressors of chloroplast protein import defect in tic40.	SUPPRESSOR OF TIC40 (STIC2)
AT2G24060	1.34928	1.14245		1.60139		Up	Up		Up		SUPPRESSOR OF VARIEGATION9 (SVR9),encodes a chloroplast-localized prokaryotic type translation initiation factor 3. Mutant plants shows both chloroplast development defect, and a series of leaf developmental abnormalities including more serrated leaf margin, disorganized mesophyll cells, and altered cotyledon venation patterns.	(ATINFC-2);SUPPRESSOR OF VARIEGATION9 (SVR9);INITIATION FACTOR 3-2 (ATIF3-2)
AT2G24090	1.50292	1.37568		1.97508	1.34943	Up	Up		Up	Up	Ribosomal protein L35;(source:Araport11)	PLASTID RIBOSOMAL PROTEIN L35 (PRPL35)
AT2G24120	1.39449	1.39826		1.8022	1.83684	Up	Up		Up	Up	DNA/RNA polymerases superfamily protein;(source:Araport11)	SCABRA 3 (SCA3);PIGMENT DEFECTIVE 319 (PDE319)
AT2G24260	-1.63967	-1.49785	-1.37617	-1.07561	-1.20992	Down	Down	Down	Down	Down	Encodes a basic helix-loop-helix (bHLH) protein that regulates root hair and sperm cell development. One of the three Arabidopsis homologs of the Lotus japonicus ROOTHAIRLESS1 (LjRHL1) gene: At2g24260 (AtLRL1), At4g30980 (AtLRL2), and At5g58010 (AtLRL3).	LJRHL1-LIKE 1 (LRL1);DEFECTIVE REGION OF POLLEN 1 (DROP1)
AT2G24300	-1.12881	-2.16518	-1.28947			Down	Down	Down			Calmodulin-binding protein;(source:Araport11)
AT2G24540	1.05264	1.82091	1.02397	2.23936	3.07915	Up	Up	Up	Up	Up	Galactose oxidase/kelch repeat superfamily protein;(source:Araport11)	ATTENUATED FAR-RED RESPONSE (AFR)
AT2G24550	-1.40342			-1.29935		Down			Down		major centromere autoantigen B-like protein;(source:Araport11)
AT2G24820	1.08472	2.76066	2.01137	3.37315	2.17504	Up	Up	Up	Up	Up	translocon at the inner envelope membrane of chloroplasts 55-II;(source:Araport11)	TRANSLOCON AT THE INNER ENVELOPE MEMBRANE OF CHLOROPLASTS 55 (AtTic55);TRANSLOCON AT THE INNER ENVELOPE MEMBRANE OF CHLOROPLASTS 55 (Tic55);TRANSLOCON AT THE INNER ENVELOPE MEMBRANE OF CHLOROPLASTS 55-II (TIC55-II)
AT2G25150	3.74247	-4.68025	-5.12544	-3.06339		Up	Down	Down	Down		HXXXD-type acyl-transferase family protein;(source:Araport11)
AT2G25160	1.40271	-2.67411	-2.9095	-2.16651	1.09471	Up	Down	Down	Down	Up	member of CYP82F	CYTOCHROME P450, FAMILY 82, SUBFAMILY F, POLYPEPTIDE 1 (CYP82F1)
AT2G25450	-1.44839				2.37069	Down				Up	encodes a protein whose sequence is similar to ACC oxidase
AT2G25840	1.40703	1.74255	1.14529			Up	Up	Up			Nucleotidylyl transferase superfamily protein;(source:Araport11)	OVULE ABORTION 4 (OVA4)
AT2G26370	-1.97728	-3.25079	-2.33038	-1.19843		Down	Down	Down	Down		MD-2-related lipid recognition domain-containing protein;(source:Araport11)
AT2G26500	1.42608	2.94888	1.96095	2.89441		Up	Up	Up	Up		cytochrome b6f complex subunit (petM);(source:Araport11)
AT2G26540	1.00054			1.34809		Up			Up		Encodes a uroporphyrinogen-III synthase involved in tetrapyrrole biosynthesis. The protein localizes to the chloroplast. Member of the plant-specific DUF724 protein family. Arabidopsis has 10 DUF724 proteins. Loss of function mutant has a WT phenotype	(HEMD);UROPORPHYRINOGEN III SYNTHASE (UROS);DOMAIN OF UNKNOWN FUNCTION 724 3 (DUF3);DOMAIN OF UNKNOWN FUNCTION 724 3 (ATDUF3);ARABIDOPSIS THALIANA UROPORPHYRINOGEN III SYNTHASE (ATUROS)
AT2G26560	-3.89926			2.19454		Down			Up		Encodes a lipid acyl hydrolase with wide substrate specificity that accumulates upon infection by fungal and bacterial pathogens. Protein is localized in the cytoplasm in healthy leaves, and in membranes in infected cells. Plays a role in cell death and differentially affects the accumulation of oxylipins. Contributes to resistance to virus.	PHOSPHOLIPASE A 2A (PLP2);PHOSPHOLIPASE A 2A (PLA IIA);PHOSPHOLIPASE A 2A (PLA2A);PATATIN-LIKE PROTEIN 2 (PLP2); (PLAII ALPHA)
AT2G27010	-1.29481	-1.65849	-1.72388	-1.5408	-1.42322	Down	Down	Down	Down	Down	member of CYP705A	CYTOCHROME P450, FAMILY 705, SUBFAMILY A, POLYPEPTIDE 9 (CYP705A9)
AT2G27370	-1.73674	-2.09577	-2.19528	-1.82502		Down	Down	Down	Down		Uncharacterized protein family (UPF0497);(source:Araport11)	CASPARIAN STRIP MEMBRANE DOMAIN PROTEIN 3 (CASP3)
AT2G27535	4.36839	-4.95533	-4.7231			Up	Down	Down			ribosomal protein L10A family protein;(source:Araport11)
AT2G28000	1.66226			1.19128		Up			Up		Encodes chaperonin-60 alpha, a molecular chaperone involved in Rubisco folding. Mutants display aberrant chloroplast and embryo development. The mRNA is cell-to-cell mobile.	SCHLEPPERLESS (SLP);CHAPERONIN-60ALPHA (CPN60A);CHLOROPLAST CHAPERONIN 60ALPHA (CH-CPN60A); (CPNA1);CHAPERONIN-60ALPHA1 (CPN60ALPHA1)
AT2G28110	-2.23739	-1.001	-2.20134	-1.14773	-1.06865	Down	Down	Down	Down	Down	Homolog to AT5G22940, a member of glycosyltransferase family 47 that is involved in secondary cell wall biosynthesis. It exhibits high sequence similarity to tobacco (Nicotiana plumbaginifolia) pectin glucuronyltransferase. Protein has a domain that shares significant similarity with the pfam03016 domain. It is expressed specifically in developing vessels and fiber cells, and FRA8 is targeted to …	IRREGULAR XYLEM 7 (IRX7);FRAGILE FIBER 8 (FRA8)
AT2G28160	-2.48019			-1.09413		Down			Down		Encodes a putative transcription factor that regulates iron uptake responses. mRNA is detected in the outer cell layers of the root and accumulates in response to iron deficiency. The expression of many iron-regulated genes is dependent on FIT1. It specifically regulates FRO2 at the level of mRNA accumulation and IRT1 at the level of protein accumulation.Similar to FER in tomato and is a regulato…	FE-DEFICIENCY INDUCED TRANSCRIPTION FACTOR 1 (FIT1);BASIC HELIX-LOOP-HELIX PROTEIN 29 (ATBHLH029);ARABIDOPSIS FE-DEFICIENCY INDUCED TRANSCRIPTION FACTOR 1 (ATFIT1);BASIC HELIX-LOOP-HELIX PROTEIN 29 (BHLH029);BASIC HELIX-LOOP-HELIX PROTEIN 29 (ATBHLH29);FER-LIKE REGULATOR OF IRON UPTAKE (FRU)
AT2G28570	-1.87041	-1.76036		-1.63095	-1.10524	Down	Down		Down	Down	hypothetical protein;(source:Araport11)
AT2G28605	1.4387	2.60246	1.79657			Up	Up	Up			Encodes a PsbP domain-OEC23 like protein localized in thylakoid (peripheral-lumenal side).
AT2G28670	-1.73237	-2.13493	-2.3393	-1.61525		Down	Down	Down	Down		Encodes a protein of unknown function that is involved in formation of the casparian strip. ESB1 is localized to the casparian strip and this localization is depended on CASP1 and 2. esb1 mutants have increased levels of suberin, disordered casparian strip and altered levels of several ions in their leaves.	ENHANCED SUBERIN 1 (ESB1)
AT2G28780	-7.12877	-2.70582	-2.71125			Down	Down	Down			P-hydroxybenzoic acid efflux pump subunit;(source:Araport11)
AT2G28790	1.12487				-1.2856	Up				Down	Pathogenesis-related thaumatin superfamily protein;(source:Araport11)
AT2G28900	1.13916		1.03956	1.26949		Up			Up		Encodes AtOEP16, a 16-KDa plastid outer membrane protein involved in plastid import of protochlorophyllide oxidoreductase A. Predominantly expressed in leaves and is also inducible by cold treatment.	OUTER PLASTID ENVELOPE PROTEIN 16-L (ATOEP16-L);OUTER PLASTID ENVELOPE PROTEIN 16-1 (ATOEP16-1);OUTER PLASTID ENVELOPE PROTEIN 16-1 (OEP16-1);OUTER ENVELOPE PROTEIN 16 (OEP16)
AT2G29180	1.32542	1.06934	1.11081	1.56559	1.41612	Up	Up	Up	Up	Up	transmembrane protein;(source:Araport11)
AT2G29290	1.81336	2.65032	2.25703	3.44703		Up	Up	Up	Up		NAD(P)-binding Rossmann-fold superfamily protein;(source:Araport11)
AT2G29630	1.15995		1.5426	1.56222		Up			Up		Encodes a protein involved in thiamin biosynthesis. The protein is an iron-sulfur cluster protein predicted to catalyze the conversion of 5-aminoimidazole ribonucleotide (AIR) to hydroxymethylpyrimidine (HMP) or hydroxymethylpyrimidine phosphate (HMP-P). A severe reduction of THIC levels in plants decreases vitamin B1 (thiamin diphosphate (TPP)) levels and also leads to changes in the levels of n…	THIAMINC (THIC)
AT2G30150	1.00601			1.08731		Up			Up		UDP-Glycosyltransferase superfamily protein;(source:Araport11)
AT2G30170	1.37527	1.14697		2.09002		Up	Up		Up		Encodes a chloroplast PP2C phosphatase that is required for efficient dephosphorylation of PSII proteins and involved in light acclimation.	PHOTOSYSTEM II CORE PHOSPHATASE (PBCP)
AT2G30210	-1.33803	-1.67853	-2.2634	-1.01329		Down	Down	Down	Down		putative laccase, a member of laccase family of genes (17 members in Arabidopsis).	LACCASE 3 (LAC3)
AT2G30360	-1.5121	-1.577	-1.84328	-1.15116	-1.13817	Down	Down	Down	Down	Down	Encodes a SOS2-like protein kinase that is a member of the CBL-interacting protein kinase family.Loss of function mutants show a decrease in sensitivity to high pH.Phosphorylates AHA2, a plasma membrane H+ ATPase.This phosphorylation appears to regulate the activity of the proton transporter.	SOS3-INTERACTING PROTEIN 4 (SIP4);PROTEIN KINASE SOS2-LIKE 5 (PKS5);CBL-INTERACTING PROTEIN KINASE 11 (CIPK11);SNF1-RELATED PROTEIN KINASE 3.22 (SNRK3.22)
AT2G30362	-1.17626		-1.56231		-2.75177	Down				Down	Potential natural antisense gene, locus overlaps with AT2G30360
AT2G30400	-2.01469	-1.5542	-1.39633			Down	Down	Down			ovate family protein 2;(source:Araport11)	OVATE FAMILY PROTEIN 2 (OFP2);ARABIDOPSIS THALIANA OVATE FAMILY PROTEIN 2 (ATOFP2)
AT2G30540	4.39599	2.79783	1.54012			Up	Up	Up			Thioredoxin superfamily protein;(source:Araport11)
AT2G30550	-1.40636	-1.62741	-1.66297	-1.07019	-1.11245	Down	Down	Down	Down	Down	Encodes a lipase that hydrolyzes phosphatidylcholine, glycolipids as well as triacylglycerols.	DAD1-LIKE LIPASE 3 (DALL3)
AT2G30570	1.30706	2.90576	1.12026		2.12148	Up	Up	Up		Up	Encodes PsbW, a protein similar to photosystem II reaction center subunit W. Loss of PsbW destabilizes the supramolecular organization of PSII.	PHOTOSYSTEM II REACTION CENTER W (PSBW)
AT2G30750	-4.63177	-1.31902		3.69543	-2.88031	Down	Down		Up	Down	putative cytochrome P450	CYTOCHROME P450, FAMILY 71, SUBFAMILY A, POLYPEPTIDE 12 (CYP71A12)
AT2G30766	5.62408	2.79688	2.56939			Up	Up	Up			hypothetical protein;(source:Araport11)
AT2G30870	-1.31246	-1.12933		-1.153		Down	Down		Down		early dehydration-induced gene ERD13 homologous to tobacco and maize glutathione S-transferases. Encodes glutathione transferase belonging to the phi class of GSTs. Naming convention according to Wagner et al. (2002)	ARABIDOPSIS THALIANA GLUTATHIONE S-TRANSFERASE PHI 10 (ATGSTF10);GLUTATHIONE S-TRANSFERASE PHI 10 (GSTF10); (ATGSTF4);EARLY DEHYDRATION-INDUCED 13 (ERD13)
AT2G30930	-1.95213	-1.49459	-1.71837		-1.99518	Down	Down	Down		Down	hypothetical protein;(source:Araport11)
AT2G31070	1.06383	1.34766	1.30144	2.37112	2.17263	Up	Up	Up	Up	Up	TCP family protein involved in heterchronic regulation of leaf differentiation.	TCP DOMAIN PROTEIN 10 (tcp10)
AT2G31110	-1.94833				-1.17063	Down				Down	Encodes a member of the TBL (TRICHOME BIREFRINGENCE-LIKE) gene family containing a plant-specific DUF231 (domain of unknown function) domain. TBL gene family has 46 members, two of which (TBR/AT5G06700 and TBL3/AT5G01360) have been shown to be involved in the synthesis and deposition of secondary wall cellulose, presumably by influencing the esterification state of pectic polymers. A nomenclature…
AT2G31380	1.47203	5.88149	5.82611			Up	Up	Up			a B-box zinc finger protein that interacts with COP1. contains a novel 11 amino acid motif at the C-terminus (also found at the N-terminus of HY5) that is involved in the COP1 interaction.	SALT TOLERANCE HOMOLOGUE (STH);B-BOX DOMAIN PROTEIN 25 (BBX25)
AT2G31840	1.58598	1.62416	1.63609	2.41176	1.80849	Up	Up	Up	Up	Up	Thioredoxin superfamily protein;(source:Araport11)	MESOPHYLL-CELL RNAI LIBRARY LINE 7-LIKE (MRL7-L)
AT2G32150	-1.15799		-1.11183		-1.89979	Down				Down	Haloacid dehalogenase-like hydrolase (HAD) superfamily protein;(source:Araport11)
AT2G32180	2.35307	1.21257	1.21063			Up	Up	Up			plastid transcriptionally active 18;(source:Araport11)	PLASTID TRANSCRIPTIONALLY ACTIVE 18 (PTAC18)
AT2G32300	-1.52844	-1.90193	-2.47087	-1.48357		Down	Down	Down	Down		Encodes a uclacyanin, a protein precursor that is closely related to precursors of stellacyanins and a blue copper protein from pea pods.	UCLACYANIN 1 (UCC1)
AT2G32530	1.71062	4.79398	2.2296	3.07676	3.37955	Up	Up	Up	Up	Up	encodes a gene similar to cellulose synthase	CELLULOSE SYNTHASE-LIKE B3 (ATCSLB03);CELLULOSE SYNTHASE-LIKE B3 (ATCSLB3);CELLULOSE SYNTHASE-LIKE B3 (CSLB03)
AT2G32640	1.85816	2.47348	1.61903	3.40195		Up	Up	Up	Up		Encodes a lycopene beta cyclase that catalyzes the addition of beta-ionone end groups to the end of lycopene molecules.	LYCOPENE BETA-CYLCASE (LCYB);SUPPRESSOR OF ZEAXANTHIN-LESS 1 (SZL1)
AT2G32650	1.39	1.07822		1.65034		Up	Up		Up		RmlC-like cupins superfamily protein;(source:Araport11)
AT2G33180	1.36248	1.46082	1.10615	3.31344	2.43995	Up	Up	Up	Up	Up	hypothetical protein;(source:Araport11)
AT2G33250	1.39863	2.66798	1.56516	2.22008	2.0842	Up	Up	Up	Up	Up	transmembrane protein;(source:Araport11)
AT2G33430	1.76325			1.49536		Up			Up
AT2G33800	1.47995			1.10048		Up			Up		Encodes SCABRA1 (SCA1), a nuclear gene encoding a plastid-type ribosomal protein that functions &#8232;as a structural component of the 70S plastid ribosome. The sca1-rps5 allele exhibits defects in plastid 16SrRNA processing and a resulting decrease in accumulation of photosynthetic proteins. Loss-of-function mutations enhance the polarity defects of the as2 mutants.	RIBOSOMAL PROTEIN S5 (RPS5);EMBRYO DEFECTIVE 3113 (EMB3113);SCABRA 1 (SCA1)
AT2G33830	-1.13445	-1.19163			-1.55744	Down	Down			Down	Dormancy/auxin associated family protein;(source:Araport11)	DORMANCY ASSOCIATED GENE 2 (DRM2); (ATDRM2)
AT2G34070	-1.27792	-1.15356			-1.36703	Down	Down			Down	Encodes a member of the TBL (TRICHOME BIREFRINGENCE-LIKE) gene family containing a plant-specific DUF231 (domain of unknown function) domain. TBL gene family has 46 members, two of which (TBR/AT5G06700 and TBL3/AT5G01360) have been shown to be involved in the synthesis and deposition of secondary wall cellulose, presumably by influencing the esterification state of pectic polymers. A nomenclature…	TRICHOME BIREFRINGENCE-LIKE 37 (TBL37)
AT2G34420	1.83219	2.9628		3.54728	2.19092	Up	Up		Up	Up	Photosystem II type I chlorophyll a/b-binding protein	PHOTOSYSTEM II LIGHT HARVESTING COMPLEX GENE 1.5 (LHCB1.5);PHOTOSYSTEM II LIGHT HARVESTING COMPLEX GENE B1B2 (LHB1B2)
AT2G34430	2.32167	4.03213		6.2907	3.71399	Up	Up		Up	Up	Photosystem II type I chlorophyll a/b-binding protein The mRNA is cell-to-cell mobile.	LIGHT-HARVESTING CHLOROPHYLL-PROTEIN COMPLEX II SUBUNIT B1 (LHCB1.4);LIGHT-HARVESTING CHLOROPHYLL-PROTEIN COMPLEX II SUBUNIT B1 (LHB1B1)
AT2G34500	-1.9942	-2.35364	-3.04383	-1.2213		Down	Down	Down	Down		Encodes a protein with C22-sterol desaturase activity. The enzyme was shown to catalyze in the presence of NADPH the conversion of &beta;-sitosterol to stigmasterol, but not that of 24-<i>epi</i>-campesterol to brassicasterol (unlike CYP710A2).	CYTOCHROME P450, FAMILY 710, SUBFAMILY A, POLYPEPTIDE 1 (CYP710A1)
AT2G34510	1.46457	1.87478		1.65573		Up	Up		Up		choice-of-anchor C domain protein, putative (Protein of unknown function, DUF642);(source:Araport11)
AT2G34640	1.34659	1.01023		2.02405	1.67761	Up	Up		Up	Up	Present in transcriptionally active plastid chromosomes. Involved in plastid gene expression.	PLASTID TRANSCRIPTIONALLY ACTIVE 12 (PTAC12); (TAC12);HEMERA (HMR)
AT2G35370	1.40304	1.7819	1.31619	1.81565	1.18293	Up	Up	Up	Up	Up	Encodes glycine decarboxylase complex H protein. Involved in photorespiration. The mRNA is cell-to-cell mobile.	GLYCINE DECARBOXYLASE COMPLEX H (GDCH)
AT2G35380	-1.07379		-1.2136		1.50529	Down				Up	Peroxidase superfamily protein;(source:Araport11)
AT2G35410	1.15509	1.02266		1.6022		Up	Up		Up		RNA-binding (RRM/RBD/RNP motifs) family protein;(source:Araport11)
AT2G35500	1.27541			2.06557	1.14809	Up			Up	Up	Encodes a protein with some sequence similarity to shikimate kinases, but a truncated form of this protein (lacking a putative N-terminal chloroplast transit peptide) does not have shikimate kinase activity in vitro.	SHIKIMATE KINASE-LIKE 2 (SKL2)
AT2G35710	-1.08087	-1.03904			-1.52733	Down	Down			Down	Nucleotide-diphospho-sugar transferases superfamily protein;(source:Araport11)	PLANT GLYCOGENIN-LIKE STARCH INITIATION PROTEIN 7 (PGSIP7)
AT2G35930	-2.21414	1.20936	1.73642		1.30389	Down	Up	Up		Up	Encodes a cytoplasmically localized U-box domain containing E3 ubiquitin ligase that is involved in the response to water stress and acts as a negative regulator of PAMP-triggered immunity.	(ATPUB23);PLANT U-BOX 23 (PUB23)
AT2G35960	1.86024	4.23066	3.93148	2.4747	2.31529	Up	Up	Up	Up	Up	Encodes a protein whose sequence is similar to tobacco hairpin-induced gene (HIN1) and Arabidopsis non-race specific disease resistance gene (NDR1). Expression is not altered in response to cucumber mosaic virus or spermine.	NDR1/HIN1-LIKE 12 (NHL12)
AT2G36100	-1.67039	-1.78215	-1.99672	-1.39311		Down	Down	Down	Down		Encodes a membrane bound protein involved in formation of the casparian strip. Along with CASP 2 it is required for the localization of ESB1.	CASPARIAN STRIP MEMBRANE DOMAIN PROTEIN 1 (CASP1)
AT2G36145	2.41665	2.83015	1.90753			Up	Up	Up			hypothetical protein;(source:Araport11)
AT2G36220	-2.23216				-1.04869	Down				Down	hypothetical protein;(source:Araport11)
AT2G36320	-1.14189	-1.51399	-1.19967		-1.60626	Down	Down	Down		Down	A20/AN1-like zinc finger family protein;(source:Araport11)
AT2G36870	1.48919			1.63594	4.82998	Up			Up	Up	Encodes a xyloglucan endotransglycosylase/hydrolase. Protein sequence and phylogenetic analysis indicates that this enzyme resides in Group III-A of the XTH family, with high similarity to Tropaeolum majus (nasturtium) xyloglucanase 1 (TmNXG1). By sequence similarity to XTH31 (At3g44990) and in vivo analysis, likely to exhibit predominant xyloglucan endo-hydrolase activity (EC 3.2.1.151) with onl…	XYLOGLUCAN ENDOTRANSGLUCOSYLASE/HYDROLASE 32 (XTH32); (ATXTH32)
AT2G36885	1.09665	2.33068	1.41047	3.41145	4.08292	Up	Up	Up	Up	Up	translation initiation factor;(source:Araport11)
AT2G36890	-1.92749	-1.55627		-1.16516		Down	Down		Down		Putative homolog of the Blind gene in tomato. Together with RAX1 and RAX3 belong to the class R2R3 MYB genes; encoded by the Myb-like transcription factor MYB38, regulates axillary meristem formation. The mRNA is cell-to-cell mobile.	BLUE INSENSITIVE TRAIT 1 (BIT1);MYB DOMAIN PROTEIN 38 (ATMYB38);MYB DOMAIN PROTEIN 38 (MYB38);REGULATOR OF AXILLARY MERISTEMS 2 (RAX2)
AT2G36990	1.11209	1.095		1.74225	1.38358	Up	Up		Up	Up	Encodes a general sigma factor in chloroplasts and is probably responsible for the recognition of sigma 70 type standard bacteria-type multi-subunit RNA polymerase (PEP) promoters in young cotyledons. It is a substrate for regulatory phosphorylation by cpCK2, a nuclear-coded plastid-targeted casein kinase 2, that has been implicated as a key component in plant sigma factor phosphorylation and tra…	RNAPOLYMERASE SIGMA-SUBUNIT F (SIGF);SIGMA FACTOR 6 (SIG6);SIGMA FACTOR 6 (ATSIG6); (SOLDAT8)
AT2G37130	-2.28085	-2.33552	-2.51517	-1.70589		Down	Down	Down	Down		Peroxidase superfamily protein;(source:Araport11)
AT2G37170	-1.82753	-1.44213	-1.22179			Down	Down	Down			a member of the plasma membrane intrinsic protein subfamily PIP2. localizes to the plasma membrane and exhibits water transport activity in Xenopus oocyte. expressed specifically in the vascular bundles and protein level increases slightly during leaf dev	PLASMA MEMBRANE INTRINSIC PROTEIN 2;2 (PIP2;2);PLASMA MEMBRANE INTRINSIC PROTEIN 2 (PIP2B)
AT2G37220	1.26552			1.20212		Up			Up		Encodes a chloroplast RNA binding protein. A substrate of the type III effector HopU1 (mono-ADP-ribosyltransferase). Protein is tyrosine-phosphorylated and its phosphorylation state is modulated in response to ABA in Arabidopsis thaliana seeds.
AT2G37450	1.60065	1.24461			1.14805	Up	Up			Up	nodulin MtN21-like transporter family protein	USUALLY MULTIPLE ACIDS MOVE IN AND OUT TRANSPORTERS 13 (UMAMIT13)
AT2G37660	1.71823			2.5544	1.51069	Up			Up	Up	NAD(P)-binding Rossmann-fold superfamily protein;(source:Araport11)
AT2G37750	-2.25749	-1.21931	-1.37002			Down	Down	Down			hypothetical protein;(source:Araport11)
AT2G37970	1.65749	2.64409	2.16572	3.21384	4.74009	Up	Up	Up	Up	Up	SOUL heme-binding family protein;(source:Araport11)	(SOUL-1);HAEM-BINDING PROTEIN 2 (HBP2); (ATHBP2)
AT2G38090	-1.04839	-2.42146	-1.19045	-1.17785		Down	Down	Down	Down		Duplicated homeodomain-like superfamily protein;(source:Araport11)
AT2G38140	1.42057	1.04397		1.84605		Up	Up		Up		plastid-specific ribosomal protein 4 (PSRP4) mRNA, complete The mRNA is cell-to-cell mobile.	PLASTID-SPECIFIC RIBOSOMAL PROTEIN 4 (PSRP4)
AT2G38210	1.53998	2.87512	1.64995	3.66936	1.16761	Up	Up	Up	Up	Up	putative PDX1-like protein 4;(source:Araport11)	PUTATIVE PDX1-LIKE PROTEIN 4 (PDX1L4)
AT2G38230	1.63133	2.88781	1.34875	2.84752	1.65817	Up	Up	Up	Up	Up	Encodes a protein predicted to function in tandem with PDX2 to form glutamine amidotransferase complex with involved in vitamin B6 biosynthesis. The mRNA is cell-to-cell mobile.	ARABIDOPSIS THALIANA PYRIDOXINE BIOSYNTHESIS 1.1 (ATPDX1.1);PYRIDOXINE BIOSYNTHESIS 1.1 (PDX1.1)
AT2G38400	-1.98708				-1.36299	Down				Down	alanine:glyoxylate aminotransferase 2 homolog (AGT3) mRNA,	ALANINE:GLYOXYLATE AMINOTRANSFERASE 3 (AGT3)
AT2G38540	1.64653	1.23006	1.7519	3.18825	2.03421	Up	Up	Up	Up	Up	Non-specific lipid transfer protein. Binds calmodulin in a Ca2+-independent manner. Localized to the cell wall. Specifically expressed in L1 epidermal layer. Predicted to be a member of PR-14 pathogenesis-related protein family with the following members: At2g38540/LTP1, At2g38530/LTP2, At5g59320/LTP3, At5g59310/LTP4, At3g51600/LTP5, At3g08770/LTP6, At2g15050/LTP7, At2g18370/LTP8, At2g15325/LTP9,…	LIPID TRANSFER PROTEIN 1 (LP1); (ATLTPI-4);LIPID TRANSFER PROTEIN 1 (LTP1);ARABIDOPSIS THALIANA LIPID TRANSFER PROTEIN 1 (ATLTP1)
AT2G38790	-2.46801	-1.08816	-1.48287	-1.27997		Down	Down	Down	Down		hypothetical protein;(source:Araport11)
AT2G38800	-1.37541		-1.09748	-1.07929		Down			Down		Plant calmodulin-binding protein-like protein;(source:Araport11)
AT2G39140	1.06106	1.12979		2.16452	1.16238	Up	Up		Up	Up	Suppressor of var2 variegation phenotype. Chloroplast localized. Loss of function mutant has defects in chloroplast protein translation and rRNA processing. Similar in sequence to pseudouridine synthase proteins.	PIGMENT DEFECTIVE 328 (PDE328);SUPPRESSOR OF VARIEGATION 1 (SVR1)
AT2G39310	-1.32506	-2.18435	-3.0275			Down	Down	Down			jacalin-related lectin 22;(source:Araport11)	JACALIN-RELATED LECTIN 22 (JAL22)
AT2G39350	-1.51629	-3.29589	-2.29945	-2.10613	-1.40926	Down	Down	Down	Down	Down	Belongs to a clade of five Arabidopsis thaliana ABCG half-transporters that are required for synthesis of an effective suberin barrier in roots and seed coats (ABCG2, ABCG6, and ABCG20) and for synthesis of an intact pollen wall (ABCG1 and ABCG16).	ATP-BINDING CASSETTE G1 (ABCG1)
AT2G39370	-3.64835	-1.82613	-2.76715	-1.70704		Down	Down	Down	Down		Encodes a member of the MAKR (MEMBRANE-ASSOCIATED KINASE REGULATOR) gene family. MAKRs have putative kinase interacting motifs and membrane localization signals. Known members include: AT5G26230 (MAKR1), AT1G64080 (MAKR2), AT2G37380 (MAKR3), AT2G39370 (MAKR4), AT5G52870 (MAKR5) and AT5G52900 (MAKR6).	MEMBRANE-ASSOCIATED KINASE REGULATOR 4 (MAKR4)
AT2G39430	-1.65966	-1.72239	-2.20594	-1.42528		Down	Down	Down	Down		Disease resistance-responsive (dirigent-like protein) family protein;(source:Araport11)
AT2G39470	1.97945	3.47568	2.32204			Up	Up	Up			PsbP-like protein 2;(source:Araport11)	PHOTOSYNTHETIC NDH SUBCOMPLEX L 1 (PnsL1);PSBP-LIKE PROTEIN 2 (PPL2)
AT2G39518	-2.05533			-1.19947		Down			Down		Uncharacterized protein family (UPF0497);(source:Araport11)	CASP-LIKE PROTEIN 4D2 (CASPL4D2)
AT2G39530	-3.77743			-1.01406		Down			Down		Uncharacterized protein family (UPF0497);(source:Araport11)	CASP-LIKE PROTEIN 4D1 (CASPL4D1)
AT2G39670	1.37042		1.28698	1.94714	1.58332	Up			Up	Up	Radical SAM superfamily protein;(source:Araport11)
AT2G39730	1.39456	4.85242	2.8683		3.06312	Up	Up	Up		Up	Rubisco activase, a nuclear-encoded chloroplast protein that consists of two isoforms arising from alternative splicing in most plants. Required for the light activation of rubisco. Involved in jasmonate-induced leaf senescence.	RUBISCO ACTIVASE (RCA)
AT2G39980	-1.42138	-2.0471		-2.24685	-1.99373	Down	Down		Down	Down	HXXXD-type acyl-transferase family protein;(source:Araport11)
AT2G40000	-1.02278				-2.23607	Down				Down	ortholog of sugar beet HS1 PRO-1 2;(source:Araport11)	ARABIDOPSIS ORTHOLOG OF SUGAR BEET HS1 PRO-1 2 (ATHSPRO2);ORTHOLOG OF SUGAR BEET HS1 PRO-1 2 (HSPRO2)
AT2G40010	1.1999				-1.51934	Up				Down	Ribosomal protein L10 family protein;(source:Araport11)
AT2G40095	-1.65065	-1.0615	-1.03788	-1.49609		Down	Down	Down	Down		Alpha/beta hydrolase related protein;(source:Araport11)
AT2G40113	-1.15017	-1.55236	-1.47845	-1.24338		Down	Down	Down	Down		Pollen Ole e 1 allergen and extensin family protein;(source:Araport11)
AT2G40205	1.37806			2.41354		Up			Up		Ribosomal protein L41 family;(source:Araport11)
AT2G40360	1.02332			1.11834		Up			Up		Encodes BOP1, an ortholog of Block of cell proliferation (BOP) protein. A T-DNA null allele of the BOP1 gene is lethal, and a 50% decrease in transcript accumulation is sufficient to cause severe developmental defects linked to defective cell division.	ARABIDOPSIS THALIANA PESCADILLO ORTHOLOG1 (ATPEP1);BLOCK OF CELL PROLIFERATION 1 (BOP1); (ATPEIP1)
AT2G40370	-1.89703	-1.28488	-1.87353		2.43869	Down	Down	Down		Up	putative laccase, a member of laccase family of genes (17 members in Arabidopsis).	LACCASE 5 (LAC5)
AT2G40460	2.10489	1.46447	1.32279	1.51933	2.40924	Up	Up	Up	Up	Up	Major facilitator superfamily protein;(source:Araport11)
AT2G40490	1.13705			1.38671	1.54424	Up			Up	Up	Uroporphyrinogen decarboxylase;(source:Araport11)	(HEME2)
AT2G40670	4.65105	3.49657	2.21192		2.71814	Up	Up	Up		Up	response regulator 16	RESPONSE REGULATOR 16 (RR16)
AT2G40900	-1.72995				1.38229	Down				Up	Encodes a plasma membrane-localized amino acid transporter likely involved in amino acid export in the developing seed.	USUALLY MULTIPLE ACIDS MOVE IN AND OUT TRANSPORTERS 11 (UMAMIT11)
AT2G41110	-1.17514				-1.00915	Down				Down	Encodes a touch-inducible calmodulin that has higher affinity to kinesin-like calmodulin binding motor protein than CAM4 or CAM6. The mRNA is cell-to-cell mobile.	CALMODULIN 2 (CAM2)
AT2G41340	1.87203	-1.94945	-1.15227			Up	Down	Down			NRPE5-like protein of unknown function; homologous to budding yeast RPB5	RNA POLYMERASE II FIFTH LARGEST SUBUNIT, D (RPB5D)
AT2G41480	-4.60369	-4.26849	-3.89599	-2.8771	-2.43123	Down	Down	Down	Down	Down	Encodes a cationic cell-wall-bound peroxidase homolog that is involved in the lignification of cell walls.	(ATPRX25);PEROXIDASE 25 (PRX25)
AT2G41660	-1.66059				2.473	Down				Up	Essential for hydrotropism in roots. Mutant roots are defective in hydrotropism, and have slightly reduced phototropism and modified wavy growth response. Has normal gravitropism and root elongation.	MIZU-KUSSEI 1 (MIZ1)
AT2G41990	3.59854	1.54811	2.07151	4.52365	1.97876	Up	Up	Up	Up	Up	late embryogenesis abundant protein;(source:Araport11)	COMPANION OF CELLULOSE SYNTHASE 3 (CC3)
AT2G42130	1.42717	1.88684		2.11631	1.60356	Up	Up		Up	Up	Plastid-lipid associated protein PAP / fibrillin family protein;(source:Araport11)
AT2G42220	1.79722	1.45657		1.86279	2.64881	Up	Up		Up	Up	Rhodanese/Cell cycle control phosphatase superfamily protein;(source:Araport11)
AT2G42430	-1.55199	-1.11573	-1.22621			Down	Down	Down			LOB-domain protein gene LBD16. This gene contains one auxin-responsive element (AuxRE).	ASYMMETRIC LEAVES2-LIKE 18 (ASL18);LATERAL ORGAN BOUNDARIES-DOMAIN 16 (LBD16)
AT2G42530	4.39048		2.40123	6.7981	6.67799	Up			Up	Up	Encodes COR15B, a protein that protects chloroplast membranes during freezing.	COLD REGULATED 15B (COR15B)
AT2G42540	3.95191	4.59156	1.56433			Up	Up	Up			A cold-regulated gene whose product is targeted to the chloroplast. Cor15am protects stromal proteins from aggregation under various stress conditions. Constitutive expression increases freezing tolerance in protoplasts in vitro and chloroplasts in vivo. NMR and x-ray diffraction studies suggest that COR15a alters the intrinsic curvature of the inner membrane of chloroplast envelope. Late Embryog…	COLD-REGULATED 15A (COR15A); (ATCOR15A); (COR15)
AT2G43030	1.24483			1.2404		Up			Up		Ribosomal protein L3 family protein;(source:Araport11)
AT2G43050	-2.40272	-4.58988	-3.57588	-2.04331	-1.42118	Down	Down	Down	Down	Down	Plant invertase/pectin methylesterase inhibitor superfamily;(source:Araport11)	(ATPMEPCRD)
AT2G43060	-1.59955	-2.2059	-1.26136	-1.07663	-1.29516	Down	Down	Down	Down	Down	ILI1 binding bHLH 1;(source:Araport11)	ILI1 BINDING BHLH 1 (IBH1); (ATIBH1)
AT2G43290	-1.29432	-1.00238	-1.59368	-1.67616	-1.69476	Down	Down	Down	Down	Down	Calmodulin-like MSS3.Encodes an endomembrane localized member of the CML subfamily VII. Contains a canonical CaM domain and unique N-terminal extension that distinguishes it from other members of the subfamily.	(ATCML5);MULTICOPY SUPPRESSORS OF SNF4 DEFICIENCY IN YEAST 3 (MSS3)
AT2G43550	1.8714	1.61402	2.54862			Up	Up	Up			Encodes a defensin-like (DEFL) family protein.
AT2G43560	1.6165	2.6387		3.08704	2.39541	Up	Up		Up	Up	FKBP-like peptidyl-prolyl cis-trans isomerase family protein;(source:Araport11)
AT2G43590	-2.23951	-1.29051	-1.30598			Down	Down	Down			Chitinase family protein;(source:Araport11)
AT2G44040	1.59163	2.036	1.61161	2.9117	1.43978	Up	Up	Up	Up	Up	Dihydrodipicolinate reductase, bacterial/plant;(source:Araport11)
AT2G44130	-2.17004	-1.12707	-1.4665	-2.22999		Down	Down	Down	Down		Encodes a member of a family of F-box proteins, called the KISS ME DEADLY (KMD) family. Component of SCF ubiquitin protein ligase, interacts with phenylalanine ammonia-lyase. AtKFB39 is a homolog of previously identified AtKFB50 (At3g59940) and specifically interacts with Arabidopsis PAL3 and PAL4 in vitro. In planta, together with AtKFB01, KFB20 and KFB50, it regulates PAL protein stability thus…	KISS ME DEADLY 3 (KMD3);KELCH-DOMAIN-CONTAINING F-BOX PROTEIN 39 (KFB39)
AT2G44230	1.23975	1.02782		1.41175	1.03682	Up	Up		Up	Up	hypothetical protein (DUF946);(source:Araport11)
AT2G44280	2.24132	-1.22256	-1.31193			Up	Down	Down			Major facilitator superfamily protein;(source:Araport11)
AT2G44290	2.51262	1.29342	1.29038		1.87301	Up	Up	Up		Up	Bifunctional inhibitor/lipid-transfer protein/seed storage 2S albumin superfamily protein;(source:Araport11)
AT2G44460	2.12179	-4.10471	-1.21024			Up	Down	Down			beta glucosidase 28;(source:Araport11)	BETA GLUCOSIDASE 28 (BGLU28)
AT2G44640	1.74888			1.01127		Up			Up		TRIGALACTOSYLDIACYLGLYCEROL-like protein;(source:Araport11)
AT2G44650	1.15256			1.42723		Up			Up		Encodes a chloroplast-localized chaperonin 10 whose mRNA is expressed in leaves and stems but not roots.	CHLOROPLAST CHAPERONIN 10 (CHL-CPN10);CHLOROPLAST CHAPERONIN 10 (CPN10)
AT2G44790	-1.81546	-1.36817	-1.15748	-1.04393	-1.02018	Down	Down	Down	Down	Down	Encodes a uclacyanin, a protein precursor that is closely related to precursors of stellacyanins and a blue copper protein from pea pods.	UCLACYANIN 2 (UCC2)
AT2G44920	1.38511	1.92728		2.36821	1.08	Up	Up		Up	Up	Encodes a pentapeptide-repeat protein (PRP) composed of 25 repeats capped by N- and C-terminal a-helices. Unlike other PRPs, At2g44920 consists exclusively of type II b-turns
AT2G45180	-1.92596	1.33786		1.52062		Down	Up		Up		Bifunctional inhibitor/lipid-transfer protein/seed storage 2S albumin superfamily protein;(source:Araport11)
AT2G45510	-1.26674			-1.10661		Down			Down		member of CYP704A	CYTOCHROME P450, FAMILY 704, SUBFAMILY A, POLYPEPTIDE 2 (CYP704A2)
AT2G45770	1.00874			1.25819		Up			Up
AT2G45850	1.01777			1.41175	1.06706	Up			Up	Up	AT hook motif DNA-binding family protein;(source:Araport11)	AT-HOOK MOTIF NUCLEAR LOCALIZED PROTEIN 9 (AHL9)
AT2G46070	1.04962	1.95341	1.83549	1.5429		Up	Up	Up	Up		Encodes a MAP kinase protein. MPK12 interacts with the IBR5 protein phosphatase in vitro and in vivo, and it can be dephosphorylated and inactivated by IBR5. MPK12 appears to be a negative regulator of auxin signlaing. MPK12 RNAi lines are hypersensitive to auxin in root elongation and transcriptional response assays, but they appear to have normal sensitivity to ABA. MPK12 is a nuclear protein a…	(ATMPK12);MITOGEN-ACTIVATED PROTEIN KINASE 12 (MPK12); (MAPK12)
AT2G46660	1.85677	-2.11982	-1.36085			Up	Down	Down			Encodes a member of CYP78A cytochrome P450 monooxygenase protein family that is required in the sporophytic tissue of the mother plant to promote seed growth.	CYTOCHROME P450, FAMILY 78, SUBFAMILY A, POLYPEPTIDE 6 (CYP78A6);ENHANCER OF DA1-1 (EOD3)
AT2G46750	-3.65503			1.14626	1.7311	Down			Up	Up	Encodes a homolog of rat L-gulono-1,4-lactone (L-GulL) oxidase that is involved in the biosynthesis of L-ascorbic acid.	(ATGULLO2);L -GULONO-1,4-LACTONE ( L -GULL) OXIDASE 2 (GULLO2)
AT2G46780	-1.05543				-1.75246	Down				Down	RNA-binding (RRM/RBD/RNP motifs) family protein;(source:Araport11)
AT2G46820	1.24414	2.63501	1.50805	2.89711	1.49035	Up	Up	Up	Up	Up	Encodes the P subunit of Photosystem I. About 25% of the TMP14 pool appeared to be phosphorylated, and this ratio is not affected by light. Contains seven phosphorylation sites on threonine residue and chloroplast targeting signal. Located in the proximity of PSI-L, -H and -O subunits.	PLASTID TRANSCRIPTIONALLY ACTIVE 8 (PTAC8);THYLAKOID MEMBRANE PHOSPHOPROTEIN OF 14 KDA (TMP14);CURVATURE THYLAKOID 1B (CURT1B);PHOTOSYSTEM I P SUBUNIT (PSI-P); (PSAP)
AT2G46910	1.11526	1.98748	1.60301			Up	Up	Up			Plastid-lipid associated protein PAP / fibrillin family protein;(source:Araport11)
AT2G47000	-1.37545	-2.01123	-1.20677			Down	Down	Down			Encodes an auxin efflux transmembrane transporter that is a member of the multidrug resistance P-glycoprotein (MDR/PGP) subfamily of ABC transporters. Functions in the basipetal redirection of auxin from the root tip. Exhibits apolar plasma membrane localization in the root cap and polar localization in tissues above and is involved in root hair elongation.	MULTIDRUG RESISTANCE 4 (MDR4);P-GLYCOPROTEIN 4 (PGP4); (ATABCB4);ATP-BINDING CASSETTE B4 (ABCB4);ARABIDOPSIS P-GLYCOPROTEIN 4 (ATPGP4)
AT2G47450	1.32802	1.84881	1.01625	1.94511	1.16171	Up	Up	Up	Up	Up	A component of the chloroplast signal recognition particle pathway that is involved in LHCP targeting. It is downregulated in response to high light. It recognizes the DPLG motif in Lhcb1. The mRNA is cell-to-cell mobile.	CHAOS (CAO);CHLOROPLAST SIGNAL RECOGNITION PARTICLE 43 (CPSRP43)
AT2G47590	1.33377	1.10359	1.26208	1.93544	1.15777	Up	Up	Up	Up	Up	photolyase/blue light photoreceptor PHR2 (PHR2) mRNA,	PHOTOLYASE/BLUE-LIGHT RECEPTOR 2 (PHR2)
AT2G47770	-1.07366	-1.72752	-1.78187	-1.29975		Down	Down	Down	Down		Encodes a membrane-bound protein designated AtTSPO (Arabidopsis thaliana TSPO-related). AtTSPO is related to the bacterial outer membrane tryptophan-rich sensory protein (TspO) and the mammalian mitochondrial 18 kDa Translocator Protein (18 kDa TSPO), members of the TspO/MBR domain-containing membrane proteins. Mainly detected in dry seeds, but can be induced in vegetative tissues by osmotic or s…	TSPO(OUTER MEMBRANE TRYPTOPHAN-RICH SENSORY PROTEIN)-RELATED (TSPO);TSPO(OUTER MEMBRANE TRYPTOPHAN-RICH SENSORY PROTEIN)-RELATED (ATTSPO)
AT2G47780	1.35059	-6.22108	-4.62458	-2.52782	-4.06842	Up	Down	Down	Down	Down	Encodes a small rubber particle protein homolog. Plays dual roles as positive factors for tissue growth and development and in drought stress responses.	SMALL RUBBER PARTICLE PROTEIN2 (SRP2);LD-ASSOCIATED PROTEIN 2 (LDAP2)
AT2G47860	-1.52833	-1.63725	-1.35257	-1.32876	-1.10654	Down	Down	Down	Down	Down	Phototropic-responsive NPH3 family protein;(source:Araport11)	(SETH6)
AT2G47880	4.40251	2.0543	2.18394			Up	Up	Up			CEPD2 is a non secreted polypeptide that is highly similar to CEPD1 which is another member of a novel family related to glutaredoxins. It is induced by nitrogen starvation. It acts downstream of the CEP1 peptide in systemic N-demand signalling .The RNA is expressed in the phloem of cotelydon and leaf vasculature but the peptide is graft transmissible, traveling from the shoot to the root.	CEP DOWNSTREAM 2 (CEPD2)
AT2G48130	-1.57532				2.3394	Down				Up	Bifunctional inhibitor/lipid-transfer protein/seed storage 2S albumin superfamily protein;(source:Araport11)
AT2G48140	-1.06023		-1.08609		1.52976	Down				Up	Bifunctional inhibitor/lipid-transfer protein/seed storage 2S albumin superfamily protein;(source:Araport11)	EMBRYO SAC DEVELOPMENT ARREST 4 (EDA4)
AT3G01060	1.49919	3.18632	3.99738	4.27404	3.00171	Up	Up	Up	Up	Up	lysine-tRNA ligase;(source:Araport11)
AT3G01142	1.12174				1.20917	Up				Up	Potential natural antisense gene, locus overlaps with AT3G01140
AT3G01260	-2.19894		-1.65765	-1.05794		Down			Down		Galactose mutarotase-like superfamily protein;(source:Araport11)
AT3G01440	1.46987	2.86605	2.00806	3.87101	4.91406	Up	Up	Up	Up	Up	Encodes a subunit of the NAD(P)H complex located in the chloroplast thylakoid lumen.	PSBQ-LIKE 1 (PQL1);PSBQ-LIKE 2 (PQL2);PHOTOSYNTHETIC NDH SUBCOMPLEX L 3 (PnsL3)
AT3G01480	1.20681	2.38127	1.20059	2.33704	1.32252	Up	Up	Up	Up	Up	Encodes a chloroplast cyclophilin functioning in the assembly and maintenance of photosystem II (PSII) supercomplexes. The mRNA is cell-to-cell mobile.	ARABIDOPSIS CYCLOPHILIN 38 (ATCYP38);CYCLOPHILIN 38 (CYP38)
AT3G01500	2.15977	4.34132	2.73481	4.10094	2.75491	Up	Up	Up	Up	Up	Encodes a putative beta-carbonic anhydrase betaCA1. Together with betaCA4 (At1g70410) regulates CO2-controlled stomatal movements in guard cells.	CARBONIC ANHYDRASE 1 (CA1)
AT3G01960	2.85518	3.0066		-1.54542		Up	Up		Down		hypothetical protein;(source:Araport11)
AT3G02060	1.16479	1.11766	1.13274			Up	Up	Up			DEAD/DEAH box helicase;(source:Araport11)
AT3G02380	1.34577	3.91718	2.22052			Up	Up	Up			homologous to the flowering-time gene CONSTANS (CO) encoding zinc-finger proteins	CONSTANS-LIKE 2 (ATCOL2);B-BOX DOMAIN PROTEIN 3 (BBX3);CONSTANS-LIKE 2 (COL2)
AT3G02620	-3.3178	-3.48072	-4.36407			Down	Down	Down			Plant stearoyl-acyl-carrier-protein desaturase family protein;(source:Araport11)	ACYL-ACYL CARRIER PROTEIN DESATURASE4 (AAD4)
AT3G02660	1.26648			1.27115	1.20946	Up			Up	Up	Tyrosyl-tRNA synthetase, class Ib, bacterial/mitochondrial;(source:Araport11)	EMBRYONIC FACTOR 31 (FAC31);EMBRYO DEFECTIVE 2768 (emb2768)
AT3G02670	-6.04703	-3.54029	-7.20788	3.91242		Down	Down	Down	Up		Glycine-rich protein family;(source:Araport11)
AT3G02690	1.1194	1.98673	1.10802			Up	Up	Up			Nucleotide/sugar transporter family protein
AT3G02730	1.31347	4.14355	2.66402	4.91042	3.46284	Up	Up	Up	Up	Up	Encodes a type-f thioredoxin. Has a role in the short-term activation of carbon metabolism. Loss affects growth under short-day conditions.	(ATF1);THIOREDOXIN F-TYPE 1 (TRXF1)
AT3G03341	-1.37146	-2.87441	-1.3451			Down	Down	Down			cold-regulated protein;(source:Araport11)
AT3G03630	2.4631	2.59433	1.69718	3.7195		Up	Up	Up	Up		Encodes a protein that possesses S-sulfocysteine synthase activity and lacks O-acetylserien(thiol)lyase activity.	CYSTEINE SYNTHASE 26 (CS26)
AT3G03710	1.14555			1.16132	1.03248	Up			Up	Up	Encodes a chloroplast polynucleotide phosphorylase (PNPase). Involved in response to phosphorus (P) starvation. Mutants impaired in the expression of this gene have been selected through their resistance to fosmidomycin, a strong inhibitor of DXR, an enzyme of the methylerythritol-dependent IPP biosynthesis pathway. The pathway enzymes were upregulated in the mutant seedlings.	RESISTANT TO INHIBITION WITH FSM 10 (RIF10);PIGMENT DEFECTIVE 326 (PDE326);POLYNUCLEOTIDE PHOSPHORYLASE (PNP)
AT3G04550	1.16671		1.30217	2.53446	1.90754	Up			Up	Up	Encodes an ancillary chaperone protein that functions in Rubisco biogenesis. RAF1 dimers function in the assembly of the large subunit of Rubisco. Co-expression of RAF1 and rbcL in tobacco cells results in increased photosynthesis and plant growth. The mRNA is cell-to-cell mobile.	RUBISCO ACCUMULATION FACTOR 1 (RAF1)
AT3G04570	-2.12232				-1.0656	Down				Down	AT-hook motif nuclear-localized protein 19;(source:Araport11)	AT-HOOK MOTIF NUCLEAR-LOCALIZED PROTEIN 19 (AHL19)
AT3G04790	1.07309	2.74076	2.54616	2.96303	2.4673	Up	Up	Up	Up	Up	Ribose 5-phosphate isomerase, type A protein;(source:Araport11)	EMBRYO DEFECTIVE 3119 (EMB3119)
AT3G04860	1.08801				-1.37654	Up				Down	hypothetical protein (DUF868);(source:Araport11)
AT3G05150	-1.24404	-3.31222	-3.0437	-1.48571	-2.81087	Down	Down	Down	Down	Down	Major facilitator superfamily protein;(source:Araport11)
AT3G05180	1.31566	1.21521		2.29315	2.68831	Up	Up		Up	Up	GDSL-motif esterase/acyltransferase/lipase. Enzyme group with broad substrate specificity that may catalyze acyltransfer or hydrolase reactions with lipid and non-lipid substrates.
AT3G05470	1.26412	-1.3296	-1.21791	-1.0076		Up	Down	Down	Down		Actin-binding FH2 (formin homology 2) family protein;(source:Araport11)
AT3G05490	-1.63739				-1.04674	Down				Down	Member of a diversely expressed predicted peptide family showing sequence similarity to tobacco Rapid Alkalinization Factor (RALF), and is believed to play an essential role in the physiology of Arabidopsis. Consists of a single exon and is characterized by a conserved C-terminal motif and N-terminal signal peptide.	RALF-LIKE 22 (RALFL22)
AT3G05600	2.13054	1.02467			3.81578	Up	Up			Up	Encodes a cytosolic epoxide hydrolase capable of acting on 9,10-epoxystearic acid and on 12,13- epoxyoctadec-9-enoic acid that is involved in the synthesis of poly-hydroxylated cutin monomers.	EPOXIDE HYDROLASE 1 (ATEH1)
AT3G05640	1.77283	-1.27551	-1.20012			Up	Down	Down			EGR1 functions as a negative regulator of plant growth with prominent effect on plant growth during drought stress.EGR1 regulates microtubule organization and likely affects additional cytoskeleton and trafficking processes along the plasma membrane.	E GROWTH-REGULATING 1 (EGR1)
AT3G05730	1.40377	4.73994	5.39252	4.13796	-1.00439	Up	Up	Up	Up	Down	Encodes a defensin-like (DEFL) family protein. The mRNA is cell-to-cell mobile.
AT3G05920	-1.69043	-2.45009	-1.6067	-1.60985	-1.43142	Down	Down	Down	Down	Down	Heavy metal transport/detoxification superfamily protein;(source:Araport11)
AT3G05950	-2.34509			-1.37478		Down			Down		RmlC-like cupins superfamily protein;(source:Araport11)
AT3G06125	-1.08233		1.2115		1.12835	Down				Up	Unknown gene The mRNA is cell-to-cell mobile.	SHORT OPEN READING FRAME 22 (SORF22)
AT3G06510	1.06937	1.35443	1.17951		1.0144	Up	Up	Up		Up	Encodes a protein with beta-glucosidase and galactosyltransferase activity, mutants show increased sensitivity to freezing. Though it is classified as a family I glycosyl hydrolase, it has no hydrolase activity in vitro.	SENSITIVE TO FREEZING 2 (SFR2)
AT3G06730	1.2739	1.39359	1.90446			Up	Up	Up			Encodes a plastidial thioredoxin (TRX) isoform that defines a branch of plastidial TRXs lying between x- and y-type TRXs and thus was named TRX z. Possesses disulfide reductase activity in vitro. TRX z was previously named as Trx p (thioredoxin putative and plastidic) before its thioredoxin activity was confirmed (Meng et al., PNAS 2010, 107:3900). Knockout mutant of TRX z has a severe albino phe…	THIOREDOXIN Z (TRX z);THIOREDOXIN PUTATIVE PLASTIDIC (TRX P)
AT3G06850	-1.35169		-1.06223		-2.00196	Down				Down	dihydrolipoamide branched chain acyltransferase	(BCE2);DARK INDUCIBLE 3 (DIN3); (LTA1)
AT3G07050	1.06073			1.17581		Up			Up		Arabidopsis NSN1 encodes a nucleolar GTP- binding protein and is required for maintenance of inflorescence meristem identity and floral organ development.	NUCLEOSTEMIN-LIKE 1 (NSN1)
AT3G07430	1.00328		1.17895	1.57394		Up			Up		YGGT family protein;(source:Araport11)	EMBRYO DEFECTIVE 1990 (emb1990); (ATYLMG1-1); (YLMG1-1)
AT3G08040	-2.23459	-1.95451	-2.45203	-1.11468		Down	Down	Down	Down		Encodes a member of the MATE (multidrug and toxin efflux family), expressed in roots but not shoots. Mutants accumulate excess iron, manganese and zinc, and express root Fe(III) chelatase activity even under iron sufficiency conditions. FRD3 is likely to function in root xylem loading of an iron chelator or other factor necessary for efficient iron uptake out of the xylem or apoplastic space and …	(ATFRD3);FERRIC REDUCTASE DEFECTIVE 3 (FRD3);MANGANESE ACCUMULATOR 1 (MAN1)
AT3G08740	1.33508	1.32834	1.6131	1.90134		Up	Up	Up	Up		elongation factor P (EF-P) family protein;(source:Araport11)
AT3G08770	1.85999	1.65296	1.59792			Up	Up	Up			Predicted to encode a PR (pathogenesis-related) protein. Belongs to the lipid transfer protein (PR-14) family with the following members: At2g38540/LTP1, At2g38530/LTP2, At5g59320/LTP3, At5g59310/LTP4, At3g51600/LTP5, At3g08770/LTP6, At2g15050/LTP7, At2g18370/LTP8, At2g15325/LTP9, At5g01870/LTP10, At4g33355/LTP11, At3g51590/LTP12, At5g44265/LTP13, At5g62065/LTP14, At4g08530/LTP15.	(ATLTPI-6);LIPID TRANSFER PROTEIN 6 (LTP6)
AT3G09020	-2.12402		-1.12861	-1.14333		Down			Down		alpha 1,4-glycosyltransferase family protein;(source:Araport11)
AT3G09940	-3.49441				-1.16629	Down				Down	Encodes a member of the monodehydroascorbate reductase gene family. Critical for a mutualistic symbiosis between the host Arabidopsis and the root colonizing fungus Piriformospora indica.	MONODEHYDROASCORBATE REDUCTASE (MDHAR);ARABIDOPSIS THALIANA MONODEHYDROASCORBATE REDUCTASE 3 (MDAR3); (ATMDAR3);MONODEHYDROASCORBATE REDUCTASE 2 (MDAR2);MONODEHYDROASCORBATE REDUCTASE 3 (MDAR3)
AT3G10060	1.58589	3.19589	2.02144			Up	Up	Up			FKBP-like peptidyl-prolyl cis-trans isomerase family protein;(source:Araport11)
AT3G10320	-2.80533	-1.47556	-1.65712	-1.49349		Down	Down	Down	Down		MUCI21 is a GT61 protein required for the production of highly branched xylan in seed coat mucilage. MUCI21 likely decorates xylan with xylose side chains that seem to be necessary for pectin attachment to the seed surface.	MUCILAGE-MODIFIED 5 (MUM5); (MUM5);MUCILAGE-RELATED 21 (MUCI21)
AT3G10740	-1.04574	-1.3842	-1.50231		-1.1199	Down	Down	Down		Down	Encodes a bifunctional alpha-l-arabinofuranosidase/beta-d-xylosidase that belongs to family 51 of glycoside hydrolases. It may be involved in cell wall modification.	ALPHA-L-ARABINOFURANOSIDASE (ARAF);ALPHA-L-ARABINOFURANOSIDASE 1 (ASD1);ALPHA-L-ARABINOFURANOSIDASE 1 (ARAF1);ARABIDOPSIS THALIANA ALPHA-L-ARABINOFURANOSIDASE 1 (ATASD1)
AT3G11090	1.162	2.33634	2.01271	3.1182	2.11945	Up	Up	Up	Up	Up	LOB domain-containing protein 21;(source:Araport11)	LOB DOMAIN-CONTAINING PROTEIN 21 (LBD21)
AT3G11150	-2.76017	-2.4515	-1.85251	-1.60518	-1.01769	Down	Down	Down	Down	Down	2-oxoglutarate (2OG) and Fe(II)-dependent oxygenase superfamily protein;(source:Araport11)
AT3G11430	-1.08663	-1.04858	-1.17716		2.58178	Down	Down	Down		Up	sn-glycerol-3-phosphate 2-O-acyltransferas, involved in the biosynthesis of suberin polyester.	GLYCEROL-3-PHOSPHATE SN-2-ACYLTRANSFERASE 5 (GPAT5);GLYCEROL-3-PHOSPHATE SN-2-ACYLTRANSFERASE 5 (ATGPAT5)
AT3G11550	-1.43129	-1.65116	-1.91605			Down	Down	Down			Uncharacterized protein family (UPF0497);(source:Araport11)	CASPARIAN STRIP MEMBRANE DOMAIN PROTEIN 2 (CASP2)
AT3G11630	1.39324	1.58809	1.12472	2.33369		Up	Up	Up	Up		Encodes a 2-Cys peroxiredoxin (2-Cys PrxA) that contains two catalytic Cys residues.	2-CYS PEROXIREDOXIN A (2CPA)
AT3G11690	-1.10413		-1.08236		-1.1467	Down				Down	hypothetical protein;(source:Araport11)
AT3G12345	1.18895	2.48068	1.59838	2.6303	1.63138	Up	Up	Up	Up	Up	FKBP-type peptidyl-prolyl cis-trans isomerase;(source:Araport11)
AT3G12500	-2.52679	-2.13437	-3.24887			Down	Down	Down			encodes a basic chitinase involved in ethylene/jasmonic acid mediated signalling pathway during systemic acquired resistance based on expression analyses.	BASIC CHITINASE (ATHCHIB);PATHOGENESIS-RELATED 3 (PR3);BASIC CHITINASE (HCHIB); (CHI-B); (B-CHI);PATHOGENESIS-RELATED 3 (PR-3)
AT3G12700	-2.61974	-1.24504	-1.23666			Down	Down	Down			Encodes an aspartic protease has an important regulatory function in chloroplasts that not only influences photosynthetic carbon metabolism but also plastid and nuclear gene expression.	NANA (NANA)
AT3G12780	1.29453	2.54546	1.71841	2.62183	1.06501	Up	Up	Up	Up	Up	nuclear phosphoglycerate kinase (PGK1)	PHOSPHOGLYCERATE KINASE 1 (PGK1)
AT3G12930	1.33306	1.35854	1.25155	2.53445	2.11036	Up	Up	Up	Up	Up	Lojap-related protein;(source:Araport11)	DELAYED GREENING 238 (DG238)
AT3G13180	1.38637			1.20313		Up			Up		NOL1/NOP2/sun family protein / antitermination NusB domain-containing protein;(source:Araport11)
AT3G13310	-1.17208			-1.08553		Down			Down		Chaperone DnaJ-domain superfamily protein;(source:Araport11)	DNA J PROTEIN C66 (DJC66)
AT3G13400	2.60425	-3.68658	-2.00542	-2.36123		Up	Down	Down	Down		SKU5 similar 13;(source:Araport11)	SKU5 SIMILAR 13 (sks13)
AT3G13520	-1.31732				-1.63611	Down				Down	Encodes a GPI-anchored arabinogalactan (AG) peptide with a short 'classical' backbone of 10 amino acids, seven of which are conserved among the 4 other Arabidopsis AG peptides. These peptides may be involved in cell signaling.	ARABINOGALACTAN PROTEIN 12 (AGP12); (ATAGP12)
AT3G13650	-1.60811	-2.11965	-1.50945	-1.50961		Down	Down	Down	Down		Disease resistance-responsive (dirigent-like protein) family protein;(source:Araport11)
AT3G13720	-1.16985	-1.38568	-1.11565			Down	Down	Down			PRA1 (Prenylated rab acceptor) family protein;(source:Araport11)	(PRA8);PRENYLATED RAB ACCEPTOR 1.F3 (PRA1.F3)
AT3G13750	-1.45796	1.01315		1.43943		Down	Up		Up		beta-galactosidase, glycosyl hydrolase family 35 The mRNA is cell-to-cell mobile.	BETA-GALACTOSIDASE 1 (BGAL1);BETA GALACTOSIDASE 1 (BGAL1)
AT3G14050	-1.10687	-1.35273	-1.40808			Down	Down	Down			RELA/SPOT homolog 2;(source:Araport11)	RELA/SPOT HOMOLOG 2 (RSH2);RELA/SPOT HOMOLOG 2 (ATRSH2);RELA-SPOT HOMOLOG 2 (AT-RSH2)
AT3G14110	1.14416			1.30584		Up			Up		Encodes a novel coiled-coil, TPR domain containing protein that is localized to the chloroplast membrane and is involved in chlorophyll biosynthesis. Mutants accumulate protochlorophyllide, an intermediate in the chlorophyll biosynthesis pathway, in dark and release singlet oxygen in plastids in a controlled and non-invasive manner upon a dark/light shift.	FLUORESCENT IN BLUE LIGHT (FLU)
AT3G14210	4.14286			5.0082		Up			Up		A semidominant QTL which has an epistatic effect on the Epithiospecifier gene. Represses nitrile formation and favors isothiocyanate production during glucosinolate hydrolysis. The functional allele deters the insect herbivory T. ni.	EPITHIOSPECIFIER MODIFIER 1 (ESM1)
AT3G14330	1.45205	1.17777		1.15909	1.6234	Up	Up		Up	Up	Encodes a pentatricopeptide repeat protein involved in chloroplast mRNA editing. Mutants display defects in C-U editing of psbE.	CHLOROPLAST RNA EDITING FACTOR 3 (CREF3)
AT3G14420	1.14185	3.36776	2.51661		1.44048	Up	Up	Up		Up	Encodes a glycolate oxidase that modulates reactive oxygen species-mediated signal transduction during nonhost resistance. The mRNA is cell-to-cell mobile.	GLYCOLATE OXIDASE 1 (GOX1)
AT3G14760	2.31278	1.78296	1.24412			Up	Up	Up			transmembrane protein;(source:Araport11)
AT3G14770	-1.83529	2.92134	2.99289	3.75529	3.26528	Down	Up	Up	Up	Up	Nodulin MtN3 family protein;(source:Araport11)	(SWEET2); (AtSWEET2)
AT3G14930	1.31304			1.55918	1.64338	Up			Up	Up	Uroporphyrinogen decarboxylase;(source:Araport11)	(HEME1)
AT3G15300	-1.66187		-1.1661	-1.25426		Down			Down		VQ motif-containing protein;(source:Araport11)	MPK3/6-TARGETED VQP 4 (MVQ4)
AT3G15356	-1.06672	-1.27196			-1.494	Down	Down			Down	Legume lectin family protein;(source:Araport11)
AT3G15500	-2.73082	-1.54726			-1.71438	Down	Down			Down	Encodes an ATAF-like NAC-domain transcription factor that doesn't contain C-terminal sequences shared by CUC1, CUC2 and NAM. Note: this protein (AtNAC3) is not to be confused with the protein encoded by locus AT3G29035, which, on occasion, has also been referred to as AtNAC3. The mRNA is cell-to-cell mobile.	NAC DOMAIN CONTAINING PROTEIN 3 (ATNAC3);NAC DOMAIN CONTAINING PROTEIN 55 (ANAC055);NAC DOMAIN CONTAINING PROTEIN 55 (NAC055);NAC DOMAIN CONTAINING PROTEIN 3 (NAC3); (ANAC55)
AT3G15510	-1.15734	-1.59178	-2.17834			Down	Down	Down			Note of caution: not to be confused with another protein (AtNAC6 locus AT5G39610) which on occasion has also been referred to as AtNAC2.	NAC DOMAIN CONTAINING PROTEIN 2 (ATNAC2);ARABIDOPSIS NAC DOMAIN CONTAINING PROTEIN 56 (ANAC056);NAC-REGULATED SEED MORPHOLOGY 1 (NARS1);NAC DOMAIN CONTAINING PROTEIN 2 (NAC2)
AT3G15520	1.40012	1.81365		3.33014		Up	Up		Up		Cyclophilin-like peptidyl-prolyl cis-trans isomerase family protein;(source:Araport11)
AT3G15850	1.84236	4.11233	2.70333	3.78317	2.70513	Up	Up	Up	Up	Up	Chloroplastic enzyme responsible for the synthesis of 16:1 fatty acids from galactolipids and sulpholipids. Uses ferredoxin as electron donor. The mRNA is cell-to-cell mobile.	FATTY ACID DESATURASE 5 (FAD5);FATTY ACID DESATURASE B (FADB); (ATADS3); (ADS3); (JB67)
AT3G16000	1.29327	1.00741		1.76674	2.0558	Up	Up		Up	Up	encodes a DNA-binding protein that binds to plastid DNA non-specifically and is associated with nucleoids and thylakoid membranes. The expression of the gene is correlated with the development of thylakoid membranes.	MAR BINDING FILAMENT-LIKE PROTEIN 1 (MFP1)
AT3G16140	1.60264	1.77148		2.03065		Up	Up		Up		Encodes subunit H of photosystem I reaction center subunit VI.	PHOTOSYSTEM I SUBUNIT H-1 (PSAH-1)
AT3G16150	-3.12029	1.59962	1.13823	1.88054		Down	Up	Up	Up		Encodes an asparaginase that catalyzes the degradation of L-asparagine to L-aspartic acid and ammonia. The mRNA is cell-to-cell mobile.	ASPARAGINASE B1 (ASPGB1)
AT3G16340	-1.61489	-1.05684		-1.13302		Down	Down		Down		Encodes a p-coumaryl alcohol exporter involved in lignin biosynthesis.	PLEIOTROPIC DRUG RESISTANCE 1 (ATPDR1); (ATABCG29);ATP-BINDING CASSETTE G29 (ABCG29);PLEIOTROPIC DRUG RESISTANCE 1 (PDR1)
AT3G16530	-2.48309		1.9766	2.83588		Down			Up		Lectin like protein whose expression is induced upon treatment with chitin oligomers.
AT3G16660	3.82771	2.71591	3.72496	4.53727	1.46301	Up	Up	Up	Up	Up	Pollen Ole e 1 allergen and extensin family protein;(source:Araport11)
AT3G16670	4.41005	8.48067	6.79011	6.02307		Up	Up	Up	Up		Pollen Ole e 1 allergen and extensin family protein;(source:Araport11)
AT3G16850	-1.06096				-1.288	Down				Down	Pectin lyase-like superfamily protein;(source:Araport11)
AT3G17170	1.8255	1.54549	1.59013	2.74617	2.46084	Up	Up	Up	Up	Up	Translation elongation factor EF1B/ribosomal protein S6 family protein;(source:Araport11)	REGULATOR OF FATTY-ACID COMPOSITION 3 (RFC3)
AT3G17420	-1.49086	-1.70832		-1.56553	1.05839	Down	Down		Down	Up	serine/threonine protein kinase-like protein	GLYOXYSOMAL PROTEIN KINASE 1 (GPK1)
AT3G17465	1.06452	1.39663	1.17052			Up	Up	Up			encodes a putative L3 ribosomal protein targeted to the plastid.	RIBOSOMAL PROTEIN L3 PLASTID (RPL3P)
AT3G17580	-1.11039	-1.82446		-2.69171	-2.74209	Down	Down		Down	Down	SsrA-binding protein;(source:Araport11)
AT3G17609	1.36371	3.59094	2.49176	3.08139	4.58628	Up	Up	Up	Up	Up	Encodes a homolog of HY5 (HYH). Involved in phyB signaling pathway.	HY5-HOMOLOG (HYH)
AT3G18200	-1.43327	-1.50457		-1.08282	-2.31908	Down	Down		Down	Down	nodulin MtN21-like transporter family protein	USUALLY MULTIPLE ACIDS MOVE IN AND OUT TRANSPORTERS 4 (UMAMIT4)
AT3G18280	-2.16319	-1.61484		-1.36563		Down	Down		Down		Bifunctional inhibitor/lipid-transfer protein/seed storage 2S albumin superfamily protein;(source:Araport11)	(ATTED4);TRACHEARY ELEMENT DIFFERENTIATION-RELATED 4 (TED4)
AT3G18390	1.29765			1.16068	1.31788	Up			Up	Up	CRS1 / YhbY (CRM) domain-containing protein;(source:Araport11)	EMBRYO DEFECTIVE 1865 (EMB1865)
AT3G18600	1.16568		1.42788	1.45547		Up			Up		P-loop containing nucleoside triphosphate hydrolases superfamily protein;(source:Araport11)
AT3G18890	1.42805	2.11184	1.36614			Up	Up	Up			NAD(P)-binding Rossmann-fold superfamily protein;(source:Araport11)	TRANSLOCON AT THE INNER ENVELOPE MEMBRANE OF CHLOROPLASTS 62 (AtTic62);TRANSLOCON AT THE INNER ENVELOPE MEMBRANE OF CHLOROPLASTS 62 (Tic62)
AT3G18960	1.08252			-2.17184	-1.10626	Up			Down	Down	AP2/B3-like transcriptional factor family protein;(source:Araport11)
AT3G19170	1.00954	2.30769	1.40362	3.38423		Up	Up	Up	Up		Zinc metalloprotease pitrilysin subfamily A. Signal peptide degrading enzyme targeted to mitochondria and chloroplasts. Expressed only in siliques and flowers	PRESEQUENCE PROTEASE 1 (PREP1); (ATZNMP);PRESEQUENCE PROTEASE 1 (ATPREP1)
AT3G19370	-1.17657	-1.3175		-1.14946		Down	Down		Down		filament-like protein (DUF869);(source:Araport11)
AT3G19580	-1.64538	-1.28079	-1.40955	-1.51871	-1.03764	Down	Down	Down	Down	Down	Encodes zinc finger protein. mRNA levels are upregulated in response to ABA, high salt, and mild desiccation. The protein is localized to the nucleus and acts as a transcriptional repressor.	ZINC-FINGER PROTEIN 2 (ZF2);ZINC-FINGER PROTEIN 2 (AZF2)
AT3G19615	-4.69689	-1.23286	-1.72152			Down	Down	Down			beta-1,4-xylosidase;(source:Araport11)
AT3G19680	-1.17367				-1.42457	Down				Down	hypothetical protein (DUF1005);(source:Araport11)
AT3G19800	1.13725	2.40824	1.93365			Up	Up	Up			Encodes the DUF177B version of the two DUF177 proteins in Arabidopsis. This version differs from DUF177A in containing a 23 aa insertion compared to the DUF177A sequence.	DOMAIN OF UNKNOWN FUNCTION 177 B (DUF177B)
AT3G20130	-1.07443	-1.57537	-2.22992	-1.17719	-1.72764	Down	Down	Down	Down	Down	Encodes a member of the CYP705A family of cytochrome P450 enzymes. Mutants show altered gravitropic responses.	GRAVITY PERSISTENCE SIGNAL 1 (GPS1);CYTOCHROME P450, FAMILY 705, SUBFAMILY A, POLYPEPTIDE 22 (CYP705A22)
AT3G20230	1.06672			1.34259		Up			Up		Ribosomal L18p/L5e family protein;(source:Araport11)
AT3G20340	-1.62823	-1.93126		-1.28412	-1.7522	Down	Down		Down	Down	Expression of the gene is downregulated in the presence of paraquat, an inducer of photoxidative stress.
AT3G20830	-1.98489	-1.15247		-1.02333	-1.24385	Down	Down		Down	Down	AGC (cAMP-dependent, cGMP-dependent and protein kinase C) kinase family protein;(source:Araport11)	UNICORN-LIKE (UCNL);AGC2 KINASE 4 (AGC2-4)
AT3G20960	-1.42706	-1.12751	-1.29708			Down	Down	Down			member of CYP705A	CYTOCHROME P450, FAMILY 705, SUBFAMILY A, POLYPEPTIDE 33 (CYP705A33)
AT3G21055	1.51263	2.38636		2.60563	2.13929	Up	Up		Up	Up	Encodes photosystem II 5 kD protein subunit PSII-T. This is a nuclear-encoded gene (PsbTn) which also has a plastid-encoded paralog (PsbTc).	PHOTOSYSTEM II SUBUNIT T (PSBTN)
AT3G21300	1.45834			1.29979		Up			Up		RNA methyltransferase family protein;(source:Araport11)
AT3G21550	-1.23477		-1.44049	-1.19273		Down			Down		transmembrane protein, putative (DUF679 domain membrane protein 2);(source:Araport11)	ARABIDOPSIS THALIANA DUF679 DOMAIN MEMBRANE PROTEIN 2 (AtDMP2);DUF679 DOMAIN MEMBRANE PROTEIN 2 (DMP2)
AT3G21560	1.08468		1.0693	1.50513	4.74174	Up			Up	Up	Encodes a protein with sinapic acid:UDP-glucose glucosyltransferase activity. Mutants defective in this gene are hyper-fluorescent (which accumulate in their trichomes a compound that is likely to be 3',5'-dimethoxynaringenin chalcone or sinapoyltriacetic acid lactone, potential products of the concerted action of 4-coumarate CoA ligase and chalcone synthase on sinapic acid). Also shown to be req…	(BRT1);UDP-GLUCOSYL TRANSFERASE 84A2 (UGT84A2);BRIGHT TRICHOMES 1 (BRT1)
AT3G21670	1.7658	3.45008	2.02029	4.27019	3.4355	Up	Up	Up	Up	Up	Major facilitator superfamily protein;(source:Araport11)	(ATNPF6.4);NRT1/ PTR FAMILY 6.4 (NPF6.4)
AT3G21720	-1.47594	-2.71206	-1.66735		-2.41125	Down	Down	Down		Down	Encodes a glyoxylate cycle enzyme isocitrate lyase (ICL).	ISOCITRATE LYASE (ICL)
AT3G21760	1.40365	3.10876	2.09358	3.13443	3.15989	Up	Up	Up	Up	Up	Encodes HYR1, a UDP glycosyltransferase (UGT). HYR1 glucosylates hypostatin, an inhibitor of cell expansion in vivo to form a bioactive glucoside.	HYPOSTATIN RESISTANCE 1 (HYR1)
AT3G21770	-2.52565	-1.14982	-1.38475	-1.816		Down	Down	Down	Down		Peroxidase superfamily protein;(source:Araport11)
AT3G21870	1.26583	2.5755	1.87223	1.09127		Up	Up	Up	Up		cyclin p2;(source:Araport11)	CYCLIN P2;1 (CYCP2;1)
AT3G22060	-1.11268	4.43858	4.66929	2.43733		Down	Up	Up	Up		contains Pfam profile: PF01657 Domain of unknown function that is usually associated with protein kinase domain Pfam:PF00069, however this protein does not have the protein kinase domain
AT3G22142	1.46603	4.32513	3.69969			Up	Up	Up			Encodes a Protease inhibitor/seed storage/LTP family protein
AT3G22570	-3.4952		-1.05995	-1.20948		Down			Down		Bifunctional inhibitor/lipid-transfer protein/seed storage 2S albumin superfamily protein;(source:Araport11)
AT3G22600	-1.73343		-1.09721		2.14509	Down				Up	Bifunctional inhibitor/lipid-transfer protein/seed storage 2S albumin superfamily protein;(source:Araport11)	GLYCOSYLPHOSPHATIDYLINOSITOL-ANCHORED LIPID PROTEIN TRANSFER 5 (LTPG5)
AT3G22620	-1.63859		-1.74872		2.34802	Down				Up	Bifunctional inhibitor/lipid-transfer protein/seed storage 2S albumin superfamily protein;(source:Araport11)
AT3G22840	1.91503	-1.54929		4.78678	8.62456	Up	Down		Up	Up	Encodes an early light-inducible protein.	(ELIP);EARLY LIGHT-INDUCABLE PROTEIN (ELIP1)
AT3G23090	-1.58682	-1.85024	-1.16601	-1.21396		Down	Down	Down	Down		TPX2 (targeting protein for Xklp2) protein family;(source:Araport11)	(WDL3)
AT3G23800	-4.72482	-1.40028			-1.59367	Down	Down			Down	selenium-binding protein 3;(source:Araport11)	SELENIUM-BINDING PROTEIN 3 (SBP3)
AT3G23830	1.07839			1.05022		Up			Up		encodes a glycine-rich RNA binding protein. Gene expression is induced by cold and reduced by ionic (salt) and non-ionic (mannitol) osmotic stress. Lines overexpressing the gene are slightly more tolerant to osmotic stress during germination.	(GR-RBP4);RNA-BINDING GLYCINE-RICH PROTEIN A4 (RBGA4); (AtGRP4);GLYCINE-RICH RNA-BINDING PROTEIN 4 (GRP4)
AT3G23940	1.12551		1.52918		1.11086	Up				Up	Encodes a member of the dihydroxyacid dehydrates family of proteins that encode enzymes involved in branched chain amino acid biosynthesis. Loss of function mutations have significantly reduced transmission and fertility due to defects in male and female gametophyte development and embryo lethality. Mutants have increased sensitivity to abiotic stressors which may be partially compensated by addi…	DIHYDROXYACID DEHYDRATASE (DHAD)
AT3G24020	-1.63677	-1.8427	-2.25382	-1.4523		Down	Down	Down	Down		Disease resistance-responsive (dirigent-like protein) family protein;(source:Araport11)
AT3G24300	-2.97081	-1.59061	-1.37078	-1.55131		Down	Down	Down	Down		Encodes a plasma membrane localized ammonium transporter.	AMMONIUM TRANSPORTER 1;3 (ATAMT1;3);AMMONIUM TRANSPORTER 1;3 (AMT1;3)
AT3G24310	-5.25334	-1.7957	-3.4457	-2.38287		Down	Down	Down	Down		snapdragon myb protein 305 homolog (myb)	MYB DOMAIN PROTEIN 71 (ATMYB71);MYB DOMAIN PROTEIN 305 (MYB305)
AT3G24450	-1.53146	-2.31923	-1.55998			Down	Down	Down			Heavy metal transport/detoxification superfamily protein;(source:Araport11)
AT3G24715	-1.15197	-2.65141	-2.31538	-1.42335	-2.73157	Down	Down	Down	Down	Down
AT3G25190	-2.17522	-1.00206	-1.53565			Down	Down	Down			The gene encodes nodulin-like21 whose transcript abundance was repressed under conditions of Fe-deficient growth.	(ATVTL5);VACUOLAR IRON TRANSPORTER-LIKE 5 (VTL5)
AT3G25290	-1.03417	-2.32917	-1.98445	-1.84615	-1.59167	Down	Down	Down	Down	Down	Auxin-responsive family protein;(source:Araport11)
AT3G25660	1.17804	1.03665		1.49911		Up	Up		Up		Amidase family protein;(source:Araport11)
AT3G25780	-2.37216			-1.32736		Down			Down		Encodes allene oxide cyclase, one of the enzymes involved in jasmonic acid biosynthesis. One of four genes in Arabidopsis that encode this enzyme. mRNA expression is upregulated in senescing leaves. Note: Nomenclature for Arabidopsis allene oxide cyclase 3 (AOC3, AT3G25780) gene is based on Stenzel et al. 2003 Plant Molecular Biology 51:895-911. AOC3 (AT3G25780) is also referred to as AOC2 in He …	ALLENE OXIDE CYCLASE 3 (AOC3)
AT3G25830	1.10315	1.6422			3.92348	Up	Up			Up	Encodes the monoterpene 1,8-cineole synthase, atTPS-Cin. This polypeptide was also shown to synthesize other monoterpenes albeit in minor quantities. The same polypeptide is encoded at two different loci, the result of gene duplication: at3g25820 and at3g25830.	TERPENE SYNTHASE-LIKE SEQUENCE-1,8-CINEOLE (ATTPS-CIN); (TPS27);"TERPENE SYNTHASE-LIKE SEQUENCE-1,8-CINEOLE" (TPS-CIN);TERPENE SYNTHASE-LIKE SEQUENCE-1,8-CINEOLE (TPS-CIN)
AT3G26060	1.6872	2.60627	1.52088	3.04519	2.51854	Up	Up	Up	Up	Up	encodes periredoxin Q which decomposes peroxides and plays a role in the protection of the photosynthetic apparatus	PEROXIREDOXIN Q (PRXQ); (ATPRX Q)
AT3G26470	-1.38322	-1.01618	-1.34877			Down	Down	Down			Powdery mildew resistance protein, RPW8 domain-containing protein;(source:Araport11)
AT3G26570	1.23907	2.83587	1.8067	2.56929	2.33051	Up	Up	Up	Up	Up	low affinity phosphate transporter	(ORF02);PHOSPHATE TRANSPORTER 2;1 (PHT2;1)
AT3G26650	1.7058	3.16196	1.36992	2.14805		Up	Up	Up	Up		Encodes one of the two subunits forming the photosynthetic glyceraldehyde-3-phosphate dehydrogenase (GAPDH) and as such a constituent of the supramolecular complex with phosphoribulokinase (PRK) thought to be linked by a small peptide encoded by CP12-2. GapA-1 is coordinately expressed by light with PRK and CP12-2. The enzyme activity, tested in leaf protein extracts dropped significantly after e…	GLYCERALDEHYDE 3-PHOSPHATE DEHYDROGENASE A SUBUNIT (GAPA);GLYCERALDEHYDE 3-PHOSPHATE DEHYDROGENASE A SUBUNIT 1 (GAPA-1)
AT3G26710	1.59278	2.23315	1.77006	2.6011		Up	Up	Up	Up		cofactor assembly of complex C;(source:Araport11)	COFACTOR ASSEMBLY OF COMPLEX C (CCB1)
AT3G26720	-1.3324	-1.37636	-1.0375	-1.10333		Down	Down	Down	Down		Glycosyl hydrolase family 38 protein;(source:Araport11)
AT3G26830	-6.29783	-1.37037		3.16094		Down	Down		Up		Mutations in pad3 are defective in biosynthesis of the indole derived phytoalexin camalexin. Encodes a cytochrome P450 enzyme that catalyzes the conversion of dihydrocamalexic acid to camalexin. The mRNA is cell-to-cell mobile.	(CYP71B15);PHYTOALEXIN DEFICIENT 3 (PAD3)
AT3G27160	1.4593	1.74107		2.55895	1.41725	Up	Up		Up	Up	GHS1 encodes plastid ribosomal protein S21 The mRNA is cell-to-cell mobile.	GLUCOSE HYPERSENSITIVE 1 (GHS1)
AT3G27180	1.3393		1.12406	1.62958		Up			Up		S-adenosyl-L-methionine-dependent methyltransferases superfamily protein;(source:Araport11)
AT3G27210	-1.13972	-1.12955		-1.07961		Down	Down		Down		hypothetical protein;(source:Araport11)
AT3G27250	1.25253	-1.4188	-3.5929	-2.07473		Up	Down	Down	Down		hypothetical protein;(source:Araport11)	(AITR1)
AT3G27280	1.09209	1.18707	1.11285	1.63322	1.28436	Up	Up	Up	Up	Up	Part of protein complexes that are necessary for proficient mitochondrial function or biogenesis, thereby supporting cell division and differentiation in apical tissues	PROHIBITIN 4 (ATPHB4);PROHIBITIN 4 (PHB4)
AT3G27690	2.49364	2.61417		3.62688	3.45691	Up	Up		Up	Up	Encodes Lhcb2.4. Belongs to the Lhc super-gene family encodes the light-harvesting chlorophyll a/b-binding (LHC) proteins that constitute the antenna system of the photosynthetic apparatus. The mRNA is cell-to-cell mobile.	(LHCB2.4);LIGHT-HARVESTING CHLOROPHYLL B-BINDING 2 (LHCB2);PHOTOSYSTEM II LIGHT HARVESTING COMPLEX GENE 2.3 (LHCB2.3)
AT3G27830	1.15893	1.57434		2.99057	1.15328	Up	Up		Up	Up	50S ribosomal protein L12-A The mRNA is cell-to-cell mobile.	RIBOSOMAL PROTEIN L12-A (RPL12-A);RIBOSOMAL PROTEIN L12 (RPL12)
AT3G28070	2.19708	1.37321	1.29519			Up	Up	Up			nodulin MtN21-like transporter family protein	USUALLY MULTIPLE ACIDS MOVE IN AND OUT TRANSPORTERS 46 (UMAMIT46)
AT3G28220	4.42253	9.2405	4.48495	7.79371	8.56443	Up	Up	Up	Up	Up	TRAF-like family protein;(source:Araport11)
AT3G28290	2.35402				-1.51024	Up				Down	Encodes a protein with sequence similarity to integrins. Localized to the cytoplasm and plasma membrane. Expressed in all tissues assayed.	(AT14A)
AT3G28300	2.35402				-1.51024	Up				Down	Possesses a transmembrane domain and a small region that has sequence similarities to integrins from fungi, insects and humans. Is localized to plasma membrane and cytoplasm.	(AT14A)
AT3G28340	-1.53107	-1.36618		-1.74774	-1.66417	Down	Down		Down	Down	Encodes a protein with putative galacturonosyltransferase activity.	GALACTINOL SYNTHASE 8 (GolS8);GALACTURONOSYLTRANSFERASE-LIKE 10 (GATL10)
AT3G28510	-3.19221	-3.81783			-3.57029	Down	Down			Down	P-loop containing nucleoside triphosphate hydrolases superfamily protein;(source:Araport11)
AT3G29035	-1.0984	-1.45358	-1.66485	-1.44149		Down	Down	Down	Down		Encodes a protein with transcription factor activity. Note: this protein (AT3G29035) on occasion has also been referred to as AtNAC3, not to be confused with the AtNAC3 found at locus AT3G15500. The mRNA is cell-to-cell mobile.	NAC DOMAIN CONTAINING PROTEIN 3 (ATNAC3);ORE1 SISTER1 (ORS1);NAC DOMAIN CONTAINING PROTEIN 3 (NAC3);ARABIDOPSIS NAC DOMAIN CONTAINING PROTEIN 59 (ANAC059)
AT3G29185	1.28003			1.67232	1.12788	Up			Up	Up	glutamate NMDA receptor subunit epsilon-1, putative (DUF3598);(source:Araport11)
AT3G29798	2.49979			5.1105	5.20487	Up			Up	Up	transposable_element_gene;(source:Araport11);pseudogene, similar to putative AP endonuclease/reverse transcriptase, blastp match of 30%25 identity and 4.0e-08 P-value to GP|21952510|gb|AAM82604.1|AF525305_2|AF525305 putative AP endonuclease/reverse transcriptase {Brassica napus};(source:TAIR10)
AT3G29970	-2.43357	-3.96565	-3.07296		-1.9248	Down	Down	Down		Down	B12D protein;(source:Araport11)
AT3G42800	-1.62684	-1.18778	-1.58004		-3.29944	Down	Down	Down		Down	AF-like protein;(source:Araport11)
AT3G43430	-1.16447	-1.10139	-1.14457	-1.67977	-1.80501	Down	Down	Down	Down	Down	RING/U-box superfamily protein;(source:Araport11)
AT3G43540	1.17837	1.70389	1.03977	1.85702	1.18528	Up	Up	Up	Up	Up	initiation factor 4F subunit (DUF1350);(source:Araport11)
AT3G44260	-1.50566	1.58871			-1.72341	Down	Up			Down	Encodes one of the homologs of the yeast CCR4-associated factor 1: AT3G44260 (CAF1a), AT5G22250 (CAF1b). Has mRNA deadenylation activity. Also plays a role in plant defense responses.	CCR4- ASSOCIATED FACTOR 1A (CAF1a);CCR4- ASSOCIATED FACTOR 1A (AtCAF1a)
AT3G44510	-1.98879	-2.08086	-1.46347	-1.78029	-1.784	Down	Down	Down	Down	Down	alpha/beta-Hydrolases superfamily protein;(source:Araport11)
AT3G45030	1.50432		1.25248	1.26463		Up			Up		Ribosomal protein S10p/S20e family protein;(source:Araport11)
AT3G45140	4.00197	4.38674	3.81862	8.88758		Up	Up	Up	Up		Chloroplast lipoxygenase required for wound-induced jasmonic acid accumulation in Arabidopsis.Mutants are resistant to Staphylococcus aureus and accumulate salicylic acid upon infection. The mRNA is cell-to-cell mobile.	LIPOXYGENASE 2 (LOX2);ARABIODOPSIS THALIANA LIPOXYGENASE 2 (ATLOX2)
AT3G46210	1.41504	1.40131	1.39107			Up	Up	Up			Ribosomal protein S5 domain 2-like superfamily protein;(source:Araport11)
AT3G46780	1.3453	1.54982		1.81028	1.23456	Up	Up		Up	Up	plastid transcriptionally active 16;(source:Araport11)	PLASTID TRANSCRIPTIONALLY ACTIVE 16 (PTAC16)
AT3G46970	1.13932	1.31213	1.43318			Up	Up	Up			Encodes a cytosolic alpha-glucan phosphorylase. In vitro, the enzyme has a preference for branched polysaccharides, such as glycogen.	ALPHA-GLUCAN PHOSPHORYLASE 2 (PHS2);ARABIDOPSIS THALIANA ALPHA-GLUCAN PHOSPHORYLASE 2 (ATPHS2)
AT3G47070	1.25271	3.99998	2.48394	4.73817	3.04986	Up	Up	Up	Up	Up	thylakoid soluble phosphoprotein;(source:Araport11)
AT3G47200	-2.6436	-1.06795	-1.86509	-1.06625		Down	Down	Down	Down		transmembrane protein, putative (DUF247);(source:Araport11)
AT3G47210	-2.49542	-1.54335	-1.40789	-1.57889	-1.28853	Down	Down	Down	Down	Down	hypothetical protein (DUF247);(source:Araport11)
AT3G47250	1.28487	3.3012	1.87342	4.13394		Up	Up	Up	Up		transmembrane protein, putative (DUF247);(source:Araport11)
AT3G47450	1.56351	1.05269	1.77427	2.33259	1.87982	Up	Up	Up	Up	Up	Encodes a protein with similarity to the bacterial YqeH GTPase required for proper ribosome assembly. Mutant analyses show that this protein regulates growth and hormonal signaling and attenuates oxidative stress and reactive oxygen species (ROS). It also seems to be involved in regulating leaf senescence, cell death, nitric oxide biosynthesis in response to ABA but not exogenous H2O2. This prote…	(ATNOS1);NITRIC OXIDE SYNTHASE 1 (NOS1);SUPPRESSOR OF VARIEGATION 10 (SVR10);NO ASSOCIATED 1 (NOA1);RESISTANT TO INHIBITION WITH FOSMIDOMYCIN 1 (RIF1); (ATNOA1)
AT3G47470	2.18371	2.86288		2.95618	2.11631	Up	Up		Up	Up	Encodes a chlorophyll a/b-binding protein that is more similar to the PSI Cab proteins than the PSII cab proteins. The predicted protein is about 20 amino acids shorter than most known Cab proteins.	LIGHT-HARVESTING CHLOROPHYLL-PROTEIN COMPLEX I SUBUNIT A4 (LHCA4); (CAB4)
AT3G47650	1.58775	1.97429	1.35931	2.09765	1.84831	Up	Up	Up	Up	Up	DnaJ/Hsp40 cysteine-rich domain superfamily protein;(source:Araport11)
AT3G48020	-1.53974	-2.20169	-2.98305	-2.46221	-1.73787	Down	Down	Down	Down	Down	hypothetical protein;(source:Araport11)
AT3G48100	2.10193			-1.34768		Up			Down		Encodes a transcription repressor that mediates a negative feedback loop in cytokinin signalling. ARR5 expression is upregulated by Class I KNOX genes. Arr5 protein is stabilized by cytokinin in a two-component phosphorelay.	RESPONSE REGULATOR 5 (ARR5);RESPONSE REGULATOR 5 (RR5);INDUCED BY CYTOKININ 6 (IBC6);ARABIDOPSIS THALIANA RESPONSE REGULATOR 2 (ATRR2)
AT3G48200	1.30026	2.42383	1.76916			Up	Up	Up			transmembrane protein;(source:Araport11)
AT3G48390	1.02102				-2.2509	Up				Down	MA3 domain-containing protein;(source:Araport11)
AT3G48420	1.31943	4.68933	2.2429	4.30461	2.73717	Up	Up	Up	Up	Up	Haloacid dehalogenase-like hydrolase (HAD) superfamily protein;(source:Araport11)
AT3G48500	1.56526	1.21754	1.53734	2.22177	1.36831	Up	Up	Up	Up	Up	Nucleic acid-binding, OB-fold-like protein;(source:Araport11)	PLASTID TRANSCRIPTIONALLY ACTIVE 10 (PTAC10); (TAC10);PIGMENT DEFECTIVE 312 (PDE312)
AT3G48520	-3.66141		-1.23696	-1.46083		Down			Down		CYP94B3 is a jasmonoyl-isoleucine-12-hydroxylase that catalyzes the formation of 12-OH-JA-Ile from JA-Ile. By reducing the levels of this the biologically active phytohormone, CYP94B3 attenuates the jasmonic acid signaling cascade. CYP94B3 transcript levels rise in response to wounding.	CYTOCHROME P450, FAMILY 94, SUBFAMILY B, POLYPEPTIDE 3 (CYP94B3)
AT3G48740	-1.20064		-1.13654	-1.37721		Down			Down		Encodes a member of the SWEET sucrose efflux transporter family proteins.	(SWEET11); (AtSWEET11)
AT3G48940	-3.46674	-3.07081	-2.47932	-2.09156	-1.82473	Down	Down	Down	Down	Down	Remorin family protein;(source:Araport11)
AT3G48970	-1.84604	-3.06365	-1.48296			Down	Down	Down			Heavy metal transport/detoxification superfamily protein;(source:Araport11)
AT3G49110	-4.55491		5.35437	3.25192		Down			Up		Class III peroxidase Perx33. Expressed in roots. Located in the cell wall. Involved in cell elongation. Expression activated by light. May play a role in generating H2O2 during defense response. The mRNA is cell-to-cell mobile.	PEROXIDASE CA (ATPCA); (ATPRX33);PEROXIDASE CA (PRXCA);PEROXIDASE 33 (PRX33)
AT3G49220	-1.22169	-1.32625	-1.00557		-1.89191	Down	Down	Down		Down	Plant invertase/pectin methylesterase inhibitor superfamily;(source:Araport11)	PECTIN METHYLESTERASE 34 (PME34)
AT3G49290	1.12184			1.23275		Up			Up		One of four ABI-like proteins.	ABL INTERACTOR-LIKE PROTEIN 2 (ABIL2)
AT3G49570	2.31011	-2.46733	-1.55446			Up	Down	Down			response to low sulfur 3;(source:Araport11)	RESPONSE TO LOW SULFUR 3 (LSU3)
AT3G49580	2.39696	-2.283	-2.20071			Up	Down	Down			response to low sulfur 1;(source:Araport11)	RESPONSE TO LOW SULFUR 1 (LSU1)
AT3G49670	1.51833			1.26586		Up			Up		Encodes a CLAVATA1-related receptor kinase-like protein required for both shoot and flower meristem function. Very similar to BAM1,with more than 85% a.a. identity. It has a broad expression pattern and is involved in vascular strand development in the leaf, control of leaf shape, size and symmetry, male gametophyte development and ovule specification and function. Anthers of double mutants (bam1…	BARELY ANY MERISTEM 2 (BAM2)
AT3G49680	1.045			1.22815		Up			Up		Encodes a chloroplast branched-chain amino acid aminotransferase. Complements the yeast leu/iso-leu/val auxotrophy mutant.	BRANCHED-CHAIN AMINOTRANSFERASE 3 (BCAT3); (ATBCAT-3)
AT3G49780	-2.63264			-1.17594		Down			Down		Phytosulfokine 3 precursor, coding for a unique plant peptide growth factor. Plants overexpressing this gene (under a 35S promoter), develop normal cotyledons and hypocotyls but their growth, in particular that of their roots, was faster than that of wildtype.	PHYTOSULFOKINE 4 PRECURSOR (ATPSK4);PHYTOSULFOKINE 4 PRECURSOR (PSK4); (ATPSK3 (FORMER SYMBOL))
AT3G49930	-1.82011	-1.87269	-1.62818			Down	Down	Down			C2H2 and C2HC zinc fingers superfamily protein;(source:Araport11)
AT3G50260	-2.10793	-1.17222	-1.08924	-1.47891		Down	Down	Down	Down		Encodes a member of the DREB subfamily A-5 of ERF/AP2 transcription factor family. The protein contains one AP2 domain. Involved in defense and freezing stress responses. There are 16 members in this subfamily including RAP2.1, RAP2.9 and RAP2.10. The mRNA is cell-to-cell mobile.	COOPERATIVELY REGULATED BY ETHYLENE AND JASMONATE 1 (CEJ1);DREB AND EAR MOTIF PROTEIN 1 (DEAR1); (ATERF#011)
AT3G50400	-1.65363		-1.51551	1.19033	3.61882	Down			Up	Up	GDSL-motif esterase/acyltransferase/lipase. Enzyme group with broad substrate specificity that may catalyze acyltransfer or hydrolase reactions with lipid and non-lipid substrates.
AT3G50685	1.1439	1.59811	1.19677			Up	Up	Up			anti-muellerian hormone type-2 receptor;(source:Araport11)
AT3G50820	1.74737	3.71436	1.73888	3.99151	2.6785	Up	Up	Up	Up	Up	Encodes a protein which is an extrinsic subunit of photosystem II and which has been proposed to play a central role in stabilization of the catalytic manganese cluster. In <i>Arabidopsis thaliana</i> the PsbO proteins are encoded by two genes: <i>psbO1</i> and <i>psbO2</i>. PsbO2 is the minor isoform in the wild-type. Mutants defective in this gene have been shown to be affected in the dephospho…	PHOTOSYSTEM II SUBUNIT O-2 (PSBO2);OXYGEN EVOLVING COMPLEX SUBUNIT 33 KDA (OEC33);PHOTOSYSTEM II SUBUNIT O-2 (PSBO-2)
AT3G50970	-1.33686				2.80845	Down				Up	Belongs to the dehydrin protein family, which contains highly conserved stretches of 7-17 residues that are repetitively scattered in their sequences, the K-, S-, Y- and lysine rich segments. LTI29 and LTI30 double overexpressors confer freeze tolerance. Located in membranes. mRNA upregulated by water deprivation and abscisic acid. The mRNA is cell-to-cell mobile.	(XERO2);LOW TEMPERATURE-INDUCED 30 (LTI30)
AT3G51240	2.16743	3.84542	2.80693	6.70092	9.45106	Up	Up	Up	Up	Up	Encodes flavanone 3-hydroxylase that is coordinately expressed with chalcone synthase and chalcone isomerases. Regulates flavonoid biosynthesis. Not responsive to auxin or ethylene stimulus (qRT-PCR).	FLAVANONE 3-HYDROXYLASE (F3H); (F3'H);TRANSPARENT TESTA 6 (TT6)
AT3G51510	1.30215	1.48646	1.07821	1.96882		Up	Up	Up	Up		transmembrane protein;(source:Araport11)
AT3G51820	1.28406	1.46806		2.4576	1.67486	Up	Up		Up	Up	Encodes a protein with chlorophyll synthase activity. This enzyme has been shown to perform the esterification of chlorophyllide (a and b), the last step of chlorophyll biosynthesis. Although it can use either geranylgeranyl pyrophosphate (GGPP) or phytyl pyrophosphate (PhyPP) as substrates, the esterification reaction was faster with GGPP than with PhyPP.	PIGMENT DEFECTIVE 325 (PDE325); (ATG4); (G4); (CHLG)
AT3G51890	-1.11169			-1.01154		Down			Down		Clathrin light chain protein;(source:Araport11)	CLATHRIN LIGHT CHAIN 3 (CLC3)
AT3G52150	1.41018	1.48475		1.46682		Up	Up		Up		RNA-binding (RRM/RBD/RNP motifs) family protein;(source:Araport11)	PLASTID-SPECI&#64257;C RIBOSOMAL PROTEIN 2 (PSRP2)
AT3G52370	-1.75707	-1.18787			2.50756	Down	Down			Up	FASCICLIN-like arabinogalactan protein 15 precursor;(source:Araport11)	FASCICLIN-LIKE ARABINOGALACTAN PROTEIN 15 PRECURSOR (FLA15)
AT3G52380	1.06445	1.36708	1.56161	2.32051	1.3639	Up	Up	Up	Up	Up	Encodes a chloroplast RNA-binding protein that stabilizes chloroplast RNAs as evidenced by analyses of transcript accumulation in null mutants. Essential for seedling development (albino, strongly retarded growth even on sucrose-containing medium).	PIGMENT DEFECTIVE 322 (PDE322);CHLOROPLAST RNA-BINDING PROTEIN 33 (CP33)
AT3G52720	2.33289	1.32642	1.56815	1.08762		Up	Up	Up	Up		Encodes an alpha carbonic anhydrase (CAH1) located in the chloroplast stroma. Most chloroplast proteins are encoded by the nuclear genome and imported with the help of sorting signals that are intrinsic parts of the polypeptides. CAH1 takes an alternative route through the secretory pathway, and becomes N-glycosylated before entering the chloroplast. Glycosylation and intra-molecular disulfide br…	CARBONIC ANHYDRASE 1 (CAH1);ALPHA CARBONIC ANHYDRASE 1 (ACA1);A. THALIANA ALPHA CARBONIC ANHYDRASE 1 (ATACA1)
AT3G52790	-1.07539	-1.58444	-1.57483		1.22424	Down	Down	Down		Up	peptidoglycan-binding LysM domain-containing protein;(source:Araport11)
AT3G52960	1.35235		1.25729	1.57401		Up			Up		Thioredoxin superfamily protein;(source:Araport11)	PEROXIREDOXIN-II-E (PRXIIE)
AT3G53200	-4.03965	-2.3668		-2.16137	-1.85442	Down	Down		Down	Down	Member of the R2R3 factor gene family.	MYB DOMAIN PROTEIN 27 (AtMYB27);MYB DOMAIN PROTEIN 27 (MYB27)
AT3G53232	-2.49114	-2.92216			-6.86555	Down	Down			Down	ROTUNDIFOLIA like 1;(source:Araport11)	ROTUNDIFOLIA LIKE 1 (RTFL1);DEVIL 20 (DVL20)
AT3G53460	1.35283			1.29504		Up			Up		Encodes a nuclear gene with a consensus RNA-binding domain that is localized to the chloroplast.	CHLOROPLAST RNA-BINDING PROTEIN 29 (CP29)
AT3G53630	1.15684			1.173		Up			Up		hypothetical protein;(source:Araport11)
AT3G53900	1.18806	1.32659		1.92307		Up	Up		Up		Encodes UPP, a plastidial uracil phosphoribosyltransferase (UPRT) involved in uracil salvage. Loss-of-function mutation causes dramatic growth retardation, a pale-green to albino phenotype, abnormal root morphology and chloroplastic disorders.	PYRIMIDINE R (PYRR);URACIL PHOSPHORIBOSYLTRANSFERASE (UPP)
AT3G54050	1.67411	2.22371	1.28432	2.58794	1.31959	Up	Up	Up	Up	Up	Encodes a chloroplastic fructose 1,6-bisphosphate phosphatase. also known as HCEF1 (High Cyclic Electron Flow 1). hcef1 mutants have constitutively elevated electron flow (CEFI) and plants with antisense suppression of this enzyme have higher levels of net leaf photosynthesis and increased sucrose biosynthesis. The mRNA is cell-to-cell mobile.	(CFBP1);HIGH CYCLIC ELECTRON FLOW 1 (HCEF1)
AT3G54090	1.84296	2.24193	1.60191	3.51368	2.29232	Up	Up	Up	Up	Up	Encodes a fructokinase-like protein (AT3G54090/FLN1, AT1G69200/FLN2), a member of the pfkB-carbohydrate kinase family. FLN1 and FLN2 are potential plastidial thioredoxin z (TRX z) targets. Mutants display mutant chloroplast development, general plant growth and development defects and defects in PEP-dependent transcription.	FRUCTOKINASE-LIKE 1 (FLN1)
AT3G54210	1.34689	1.40142		2.24107		Up	Up		Up		Ribosomal protein L17 family protein;(source:Araport11)
AT3G54890	2.37719	4.50014		5.17689	4.05715	Up	Up		Up	Up	Encodes a component of the light harvesting complex associated with photosystem I.	PHOTOSYSTEM I LIGHT HARVESTING COMPLEX GENE 1 (LHCA1)
AT3G55120	1.27976	2.12149	3.78997	3.85546	5.40153	Up	Up	Up	Up	Up	Catalyzes the conversion of chalcones into flavanones. Required for the accumulation of purple anthocyanins in leaves and stems. Co-expressed with CHS.	(ATCHI);TRANSPARENT TESTA 5 (TT5); (A11);CHALCONE FLAVANONE ISOMERASE (CFI);CHALCONE ISOMERASE (CHI)
AT3G55230	-1.63261	-1.87982	-2.52437	-1.57468		Down	Down	Down	Down		Disease resistance-responsive (dirigent-like protein) family protein;(source:Araport11)
AT3G55330	1.39462	2.78491	1.2539			Up	Up	Up			PsbP-like protein 1;(source:Araport11)	PSBP-LIKE PROTEIN 1 (PPL1)
AT3G55400	1.3743			1.61359		Up			Up		methionyl-tRNA synthetase / methionine-tRNA ligase / MetRS (cpMetRS);(source:Araport11)	OVULE ABORTION 1 (OVA1)
AT3G55500	1.2811	-1.18395			1.17704	Up	Down			Up	expansin-like protein. Naming convention from the Expansin Working Group (Kende et al, 2004. Plant Mol Bio). Involved in the formation of nematode-induced syncytia in roots of Arabidopsis thaliana.	EXPANSIN A16 (EXPA16); (ATHEXP ALPHA 1.7); (ATEXP16);EXPANSIN 16 (EXP16);EXPANSIN A16 (ATEXPA16)
AT3G55800	1.42135	2.64391	2.13403	2.11815	1.27869	Up	Up	Up	Up	Up	Encodes the chloroplast enzyme sedoheptulose-1,7-bisphosphatase (SBPase), involved in the carbon reduction of the Calvin cycle. Increase in SBPase activity in transgenic lines accumulate up to 50% more sucrose and starch than wild-type. The mRNA is cell-to-cell mobile.	SEDOHEPTULOSE-BISPHOSPHATASE (SBPASE)
AT3G55880	-1.23489	-1.27605	-1.13128	-1.46329		Down	Down	Down	Down		A gain-of-function mutant of SUE4 exhibited improved low sulphur tolerance.	SULPHATE UTILIZATION EFFICIENCY 4 (SUE4)
AT3G55890	-1.31484	-1.40126	-1.98666			Down	Down	Down			Yippee family putative zinc-binding protein;(source:Araport11)
AT3G55940	-2.59421	-4.73907	-4.23851			Down	Down	Down			Phosphoinositide-specific phospholipase C family protein;(source:Araport11)
AT3G55950	-2.35589	-1.63647		-1.31384	-1.39745	Down	Down		Down	Down	CRINKLY4 related 3;(source:Araport11)	(ATCRR3);CRINKLY4 RELATED 3 (CCR3)
AT3G56080	1.32744				1.63619	Up				Up	S-adenosyl-L-methionine-dependent methyltransferases superfamily protein;(source:Araport11)
AT3G56290	1.37755	5.04833	6.14453	6.17018	7.07948	Up	Up	Up	Up	Up	potassium transporter;(source:Araport11)
AT3G56650	1.39984	2.16978	1.44164	2.63303	1.35547	Up	Up	Up	Up	Up	thylakoid lumenal protein (Mog1/PsbP/DUF1795-like photosystem II reaction center PsbP family protein);(source:Araport11)	PSBP-DOMAIN PROTEIN 6 (PPD6)
AT3G56910	1.45302	1.3697		1.89383		Up	Up		Up		Encodes PSRP5 (PLASTID-SPECIFIC 50S RIBOSOMAL PROTEIN 5). Functions in plastid translation.	PLASTID-SPECIFIC 50S RIBOSOMAL PROTEIN 5 (PSRP5)
AT3G56940	1.58234	2.45232		1.79232	1.29327	Up	Up		Up	Up	Encodes a putative ZIP protein with varying mRNA accumulation in leaves, stems and roots. Has a consensus carboxylate-bridged di-iron binding site. The mRNA is cell-to-cell mobile.	COPPER RESPONSE DEFECT 1 (CRD1); (CHL27); (ACSF)
AT3G57010	2.44677		-1.29734		1.74939	Up				Up	Calcium-dependent phosphotriesterase superfamily protein;(source:Araport11)
AT3G57020	1.0432	6.50938	5.80948	5.64156	7.04181	Up	Up	Up	Up	Up	Calcium-dependent phosphotriesterase superfamily protein;(source:Araport11)
AT3G57150	1.07412		1.35437	1.34003		Up			Up		Encodes a putative pseudouridine synthase (NAP57).	HOMOLOGUE OF NAP57 (NAP57); (AtNAP57); (CBF5); (AtCBF5)
AT3G57180	1.96296	1.40849	1.40776	2.35685	1.83373	Up	Up	Up	Up	Up	Encodes a chloroplast localized protein YL1/BPG2. Involved in seedling shoot response to salt stress through ABI4.	YELLOW LEAF 1 (YL1);BRASSINAZOLE(BRZ) INSENSITIVE PALE GREEN 2 (BPG2)
AT3G58190	-3.13189	-2.99232	-3.65998	-1.78669	-1.38272	Down	Down	Down	Down	Down	This gene contains two auxin-responsive element (AuxRE).	ASYMMETRIC LEAVES 2-LIKE 16 (ASL16);LATERAL ORGAN BOUNDARIES-DOMAIN 29 (LBD29)
AT3G58710	-1.32209	-1.33809	-1.02247			Down	Down	Down			member of WRKY Transcription Factor; Group II-e	RABIDOPSIS THALIANA WRKY DNA-BINDING PROTEIN 69 (ATWRKY69);WRKY DNA-BINDING PROTEIN 69 (WRKY69)
AT3G59010	-2.67667	-8.43254	-3.67524	-3.11656	-1.41476	Down	Down	Down	Down	Down	Encodes PME35, a pectin methylesterase. PME35-mediated demethylesterification of the primary cell wall regulates the mechanical strength of the supporting tissue.	PECTIN METHYLESTERASE 35 (PME35);PECTIN METHYLESTERASE 61 (PME61)
AT3G59400	1.28063	1.83277			3.60216	Up	Up			Up	GUN, genomes uncoupled, is necessary for coupling the expression of some nuclear genes to the functional state of the chloroplast. Binds to the magnesium chelatase complex and promotes formation of the substrate,a tetrapyrrole signaling molecule. Porphyrin-binding protein that enhances the activity of Mg-chelatase. Although required for chlorophyll accumulation under normal growth conditions, GUN…	GENOMES UNCOUPLED 4 (GUN4)
AT3G59690	-1.50262	-2.00262	-1.58639			Down	Down	Down			IQ-domain 13;(source:Araport11)	IQ-DOMAIN 13 (IQD13)
AT3G59780	1.22974	1.97235	1.00554	2.19914	2.01134	Up	Up	Up	Up	Up	Rhodanese/Cell cycle control phosphatase superfamily protein;(source:Araport11)
AT3G59930	-3.2823		-3.95496	1.28419		Down			Up		Encodes a defensin-like (DEFL) family protein.
AT3G60130	-1.02172	-1.48561	-1.85842	-1.23821		Down	Down	Down	Down		beta glucosidase 16;(source:Araport11)	BETA GLUCOSIDASE 16 (BGLU16)
AT3G60210	1.17779			1.34465		Up			Up		GroES-like family protein;(source:Araport11)
AT3G60390	1.28079	-1.49506	-1.10144		-1.87883	Up	Down	Down		Down	Encodes homeobox protein HAT3.	HOMEOBOX-LEUCINE ZIPPER PROTEIN 3 (HAT3)
AT3G60690	-1.09459				1.10257	Down				Up	SAUR-like auxin-responsive protein family;(source:Araport11)	SMALL AUXIN UPREGULATED RNA 59 (SAUR59)
AT3G61060	-1.87815				-1.18612	Down				Down	phloem protein 2-A13;(source:Araport11)	PHLOEM PROTEIN 2-A13 (AtPP2-A13);PHLOEM PROTEIN 2-A13 (PP2-A13)
AT3G61080	1.20998	1.47534		1.88459		Up	Up		Up		Protein kinase superfamily protein;(source:Araport11)
AT3G61100	1.57173	1.71393	1.50716	1.51959		Up	Up	Up	Up		Putative endonuclease or glycosyl hydrolase;(source:Araport11)
AT3G61160	-1.22705	-1.32344			-1.31881	Down	Down			Down	Protein kinase superfamily protein;(source:Araport11)
AT3G61220	1.35895	7.19759	4.07643	7.30416	6.95162	Up	Up	Up	Up	Up	CytADR/SDR1 is an aldehyde reductase that catalyzes the reduction of the aldehyde carbonyl groups on alpha,beta-unsaturated aldehydes with more than 5 carbons in vitro. It can also act on menthone and neomenthol in vitro, but these do not represent likely endogenous activities of this enzyme in planta. GFP-tagged CytADR appears to localize to the cytosol where it likely plays a role in detoxifyin…	SHORT-CHAIN DEHYDROGENASE/REDUCTASE 1 (SDR1)
AT3G61430	-2.55681	-1.08046	-1.24623			Down	Down	Down			a member of the plasma membrane intrinsic protein subfamily PIP1. localizes to the plasma membrane and exhibits water transport activity in Xenopus oocyte. expressed ubiquitously and protein level decreases slightly during leaf development. The mRNA is cell-to-cell mobile.	PLASMA MEMBRANE INTRINSIC PROTEIN 1A (PIP1A);PLASMA MEMBRANE INTRINSIC PROTEIN 1;1 (PIP1;1);PLASMA MEMBRANE INTRINSIC PROTEIN 1 (PIP1);ARABIDOPSIS THALIANA PLASMA MEMBRANE INTRINSIC PROTEIN 1 (ATPIP1)
AT3G61870	1.34926	3.18046	1.93226	3.6726	2.54659	Up	Up	Up	Up	Up	plant/protein;(source:Araport11)
AT3G62030	1.29059	2.29754	1.6421	3.41213	1.79056	Up	Up	Up	Up	Up	nuclear-encoded chloroplast stromal cyclophilin CYP20-3 (also known as ROC4). Protein is tyrosine-phosphorylated and its phosphorylation state is modulated in response to ABA in Arabidopsis thaliana seeds.	CYCLOPHILIN 20-3 (CYP20-3);ROTAMASE CYP 4 (ROC4)
AT3G62040	-2.74825	-1.13667	-1.43214			Down	Down	Down			Haloacid dehalogenase-like hydrolase (HAD) superfamily protein;(source:Araport11)
AT3G62410	1.38521	4.30713	3.24128			Up	Up	Up			CP12-2 encodes a small peptide found in the chloroplast stroma. It belongs to the CP12 gene family thought to be involved in the formation of a supramolecular complex with glyceraldehyde-3-phosphate dehydrogenase (GAPDH) and phosphoribulokinase (PRK) embedded in the Calvin cycle. CP12-2 is coordinately regulated by light with the photosynthetic GAPDH and PRK. The annotation of this gene is based …	CP12 DOMAIN-CONTAINING PROTEIN 1 (CP12);CP12 DOMAIN-CONTAINING PROTEIN 2 (CP12-2)
AT3G62910	1.16241	1.02316		1.37523	1.42684	Up	Up		Up	Up	Encodes a plastid-localized ribosome release factor 1 that is essential in chloroplast development. Pale green, albino mutant seedlings arrest early in seedling development.	ALBINO AND PALE GREEN (APG3);CHLOROPLAST RIBOSOME RELEASE FACTOR 1 (CPRF1);ARABIDOPSIS THALIANA CHLOROPLAST RF1 (ATCPRF1)
AT3G62930	2.26888	1.70392	1.95136	1.50124	1.94695	Up	Up	Up	Up	Up	Thioredoxin superfamily protein;(source:Araport11)	(GRXS6)
AT3G63140	1.14866	3.05992	1.74582	3.92212	1.60493	Up	Up	Up	Up	Up	Encodes a protein with ribonuclease activity that is involved in plastid rRNA maturation.	CHLOROPLAST STEM-LOOP BINDING PROTEIN OF 41 KDA (CSP41A)
AT3G63160	1.37457	1.44951	1.5385	1.98559	1.40265	Up	Up	Up	Up	Up	outer envelope membrane protein;(source:Araport11)	OUTER ENVELOPE PROTEIN 6 (OEP6)
AT3G63190	1.42989			1.61114		Up			Up		The gene encodes a chloroplast ribosome recycling factor homologue. Analysis of mutants revealed its role in the chloroplast development and eary stages of embryo development.	RIBOSOME RECYCLING FACTOR, CHLOROPLAST PRECURSOR (RRF);ARABIDOPSIS THALIANA CHLOROPLAST RIBOSOME RECYCLING FACTOR (AtcpRRF);CHLOROPLAST RIBOSOME RECYCLING FACTOR (cpRRF);HIGH CHLOROPHYLL FLUORESCENCE AND PALE GREEN MUTANT 108 (HFP108)
AT3G63210	-1.1674	-1.31823		-1.12395		Down	Down		Down		encodes a novel zinc-finger protein with a proline-rich N-terminus, identical to senescence-associated protein SAG102	(MARD1);MEDIATOR OF ABA-REGULATED DORMANCY 1 (MARD1)
AT3G63410	1.36176	1.40044	1.17466	2.41558		Up	Up	Up	Up		Encodes a MPBQ/MSBQ methyltransferase located in the chloroplast inner envelope membrane. Mutant plants lack plastoquinone (PQ), suggesting that the APG1 protein is involved in the methylation step of PQ biosynthesis. The gene product is also involved in tocopherol (vitamin E) biosynthesis.	ALBINO OR PALE GREEN MUTANT 1 (APG1);VITAMIN E DEFECTIVE 3 (VTE3);INNER ENVELOPE PROTEIN 37 (IEP37); (E37)
AT3G63430	1.01488	-2.08379	-1.1269			Up	Down	Down			zinc finger CCCH domain protein;(source:Araport11)	TON1 RECRUITING MOTIF 5 (TRM5)
AT3G63490	1.37089	1.07508		1.85733		Up	Up		Up		Ribosomal protein L1p/L10e family;(source:Araport11)	PLASTID RIBOSOMAL PROTEIN L1 (PRPL1);EMBRYO DEFECTIVE 3126 (EMB3126)
AT4G00165	1.55128	2.70601	2.97181	3.34366	2.64924	Up	Up	Up	Up	Up	Bifunctional inhibitor/lipid-transfer protein/seed storage 2S albumin superfamily protein;(source:Araport11)
AT4G00360	-1.28531				-1.16648	Down				Down	Encodes a member of the CYP86A subfamily of cytochrome p450 genes. Expressed at moderate levels in flowers, leaves, roots and stems.	ABERRANT INDUCTION OF TYPE THREE 1 (ATT1);"CYTOCHROME P450, FAMILY 86, SUBFAMILY A, POLYPEPTIDE 2" (CYP86A2)
AT4G00620	1.3809	1.25574	2.24877			Up	Up	Up			Amino acid dehydrogenase family protein;(source:Araport11)	EMBRYO DEFECTIVE 3127 (EMB3127)
AT4G00750	1.0278			1.1875		Up			Up		S-adenosyl-L-methionine-dependent methyltransferases superfamily protein;(source:Araport11)
AT4G00910	-4.27659	-1.90697	-3.37977			Down	Down	Down			aluminum activated malate transporter family protein;(source:Araport11)
AT4G01130	1.27302			1.95809		Up			Up		GDSL-motif esterase/acyltransferase/lipase. Enzyme group with broad substrate specificity that may catalyze acyltransfer or hydrolase reactions with lipid and non-lipid substrates.
AT4G01150	1.41304	1.46711	1.00999	2.15667		Up	Up	Up	Up		CURVATURE THYLAKOID 1A-like protein;(source:Araport11)	CURVATURE THYLAKOID 1A (CURT1A)
AT4G01350	-2.3897	-1.22085	-3.85171			Down	Down	Down			Cysteine/Histidine-rich C1 domain family protein;(source:Araport11)
AT4G01580	2.10086				1.46687	Up				Up	AP2/B3-like transcriptional factor family protein;(source:Araport11)
AT4G01910	-1.79797	-1.11646		-1.22183		Down	Down		Down		Cysteine/Histidine-rich C1 domain family protein;(source:Araport11)
AT4G01950	-1.73434	-2.09313	-1.68534	-1.83204	-2.96023	Down	Down	Down	Down	Down	putative sn-glycerol-3-phosphate 2-O-acyltransferase	GLYCEROL-3-PHOSPHATE SN-2-ACYLTRANSFERASE 3 (GPAT3);GLYCEROL-3-PHOSPHATE SN-2-ACYLTRANSFERASE 3 (ATGPAT3)
AT4G02090	-1.47137	-1.6525	-2.45704			Down	Down	Down			multidrug resistance protein ABC transporter family protein;(source:Araport11)
AT4G02130	-1.35464			1.50799	-1.11123	Down			Up	Down	Encodes a protein with putative galacturonosyltransferase activity.	(LGT10);GALACTURONOSYLTRANSFERASE-LIKE 6 (GATL6)
AT4G02330	-1.9313				-1.5721	Down				Down	Encodes a pectin methylesterase that is sensitive to chilling stress and brassinosteroid regulation.	(ATPMEPCRB); (AtPME41);PECTIN METHYLESTERASE 41 (PME41)
AT4G02520	-2.45966				-1.3739	Down				Down	Encodes glutathione transferase belonging to the phi class of GSTs. Naming convention according to Wagner et al. (2002). The expression of this gene is upregulated by herbicide safeners such as benoxacor and fenclorim.	GLUTATHIONE S-TRANSFERASE PHI 2 (ATGSTF2); (ATPM24.1);GLUTATHIONE S-TRANSFERASE PHI 2 (GSTF2); (GST2); (ATPM24)
AT4G02530	1.57221	2.37713	1.80475			Up	Up	Up			MPH2 is a green lineage-specific thylakoid lumen protein required for photosynthetic acclimation of PSII to stressful light conditions (PMID:28874535).	MAINTENANCE OF PHOTOSYSTEM II UNDER HIGH LIGHT 2 (MPH2)
AT4G02770	1.10083	1.71166		2.58589	2.08007	Up	Up		Up	Up	Encodes a protein predicted by sequence similarity with spinach PsaD to be photosystem I reaction center subunit II (PsaD1)	PHOTOSYSTEM I SUBUNIT D-1 (PSAD-1)
AT4G02790	1.6973	1.76138	1.07635	2.80404	2.55216	Up	Up	Up	Up	Up	GTP-binding family protein;(source:Araport11)	EMBRYO DEFECTIVE 3129 (EMB3129)
AT4G02830	-1.78847	-1.16983	-1.15818		1.33499	Down	Down	Down		Up	hypothetical protein;(source:Araport11)
AT4G02990	1.09476	1.60999	1.79673	1.08119		Up	Up	Up	Up		Encodes BELAYA SMERT (BSM), a plastid-localized protein homologous to mitochondrial transcription termination factors (mTERF) found in animal. Mutant bsm cells are albino, are compromised in growth, and suffer defects in global plastidic gene expression. The mRNA is cell-to-cell mobile.	RUGOSA 2 (RUG2);BELAYA SMERT (BSM)
AT4G03150	1.01417	1.56539		1.33629	1.34924	Up	Up		Up	Up	plant/protein;(source:Araport11)
AT4G03205	1.24241	-1.17523	-1.0928			Up	Down	Down			Coproporphyrinogen III oxidase;(source:Araport11)	(hemf2)
AT4G03280	1.3848	2.67823	1.79883	2.67573	1.21258	Up	Up	Up	Up	Up	Encodes the Rieske FeS center of cytochrome b6f complex. Gene is expressed in shoot but not in root. Mutant has reduced electron transport at saturating light intensities and Q-cycle activity is hypersensitive to acidification of the thylakoid lumen. The mRNA is cell-to-cell mobile.	PHOTOSYNTHETIC ELECTRON TRANSFER C (PETC);PROTON GRADIENT REGULATION 1 (PGR1)
AT4G03540	-1.82242		1.99342	1.46385	3.84641	Down			Up	Up	Uncharacterized protein family (UPF0497);(source:Araport11)	CASP-LIKE PROTEIN 1C1 (CASPL1C1)
AT4G03820	-1.50764	-1.13137	-1.06633			Down	Down	Down			transmembrane protein, putative (DUF3537);(source:Araport11)
AT4G04850	1.43464	3.92622	2.46459	4.524	4.68858	Up	Up	Up	Up	Up	Encodes a potassium efflux antiporter; has three splice forms KEA3.1, KEA3.2, and KEA3.3, KEA3.2 is the most abundant splice form in all plant organs (silique, flower, leaf and root). KEA3.1 and KEA3.3 are minor variants that can be found in flowers and in leaves. KEA3 is localized to the thylakoid membrane and enriched in the stromal lamellae. It allows proton efflux from the thylakoid lumen by …	K+ EFFLUX ANTIPORTER 3 (KEA3)
AT4G05180	1.4258	1.30394	-1.24762	1.55926	1.96387	Up	Up		Up	Up	Encodes the PsbQ subunit of the oxygen evolving complex of photosystem II.	PHOTOSYSTEM II SUBUNIT Q-2 (PSBQ-2);PHOTOSYSTEM II SUBUNIT Q (PSBQ); (PSII-Q)
AT4G05590	-1.61081	-1.27851		-1.55002		Down	Down		Down		Encodes NRGA1, a putative mitochondrial pyruvate carrier that mediates ABA regulation of guard cell ion channels and drought stress responses.	NEGATIVE REGULATOR OF GUARD CELL ABA SIGNALING 1 (NRGA1)
AT4G06744	-1.1	-1.00038		-1.03544		Down	Down		Down		Leucine-rich repeat (LRR) family protein;(source:Araport11)
AT4G07507	1.01603			-1.25878		Up			Down		transposable_element_gene;(source:Araport11);pseudogene, replication protein A1 -related, similar to putative replication protein A1;(source:TAIR10)
AT4G07825	1.13537		-9.68937		-1.42334	Up				Down	transmembrane protein;(source:Araport11)
AT4G08160	-1.70706	-1.09869	-1.27885	-1.7505		Down	Down	Down	Down		Encodes a putative glycosyl hydrolase family 10 protein (xylanase).
AT4G08300	-1.68049	-1.63525	-2.5822	-1.52159		Down	Down	Down	Down		nodulin MtN21-like transporter family protein	USUALLY MULTIPLE ACIDS MOVE IN AND OUT TRANSPORTERS 17 (UMAMIT17)
AT4G09010	1.83964	1.34136		2.21676		Up	Up		Up		Encodes a thylakoid lumen protein that was initially believed to act as a microsomal ascorbate peroxidase APX4 but to date, no evidence of enzymatic activity has been found.	THYLAKOID LUMEN 29 (TL29);ASCORBATE PEROXIDASE 4 (APX4)
AT4G09030	-1.75884	-1.2673	-1.14891		-1.36457	Down	Down	Down		Down	Encodes arabinogalactan protein (AGP10). The mRNA is cell-to-cell mobile.	(ATAGP10);ARABINOGALACTAN PROTEIN 10 (AGP10)
AT4G09040	1.11803			1.93028	1.78073	Up			Up	Up	RNA-binding (RRM/RBD/RNP motifs) family protein;(source:Araport11)
AT4G09530	1.72894	-5.87094		-5.10409	-7.97936	Up	Down		Down	Down	SAUR-like auxin-responsive protein family;(source:Araport11)	SMALL AUXIN UPREGULATED RNA 17 (SAUR17)
AT4G09650	1.22221	2.26635	1.34616	2.94112	2.73997	Up	Up	Up	Up	Up	Encodes the chloroplast ATPase delta-subunit. The mRNA is cell-to-cell mobile.	PIGMENT DEFECTIVE 332 (PDE332);ATP SYNTHASE DELTA-SUBUNIT GENE (ATPD)
AT4G09730	1.08702	1.14453	1.36966	1.95722	1.4509	Up	Up	Up	Up	Up	Encodes RH39, a DEAD-box protein involved in the introduction of the hidden break into the 23S rRNA in the chloroplasts. Recombinant RH39 binds to the 23S rRNA in a segment adjacent to the stem-loop creating the hidden break target loop in a sequence-dependent manner. Has ATP-hydrolyzing activity at a Kcat of 5.3 /min in the presence of rRNA sequence. Mutants have drastically reduced level of lev…	RH39 (RH39)
AT4G09760	-2.02269			1.34118		Down			Up		encodes a choline synthase whose gene expression is induced by high salt and mannitol.	CHOLINE/ETHANOLAMINE KINASE 3 (CEK3)
AT4G10160	-1.7839	-3.17772	-4.73625			Down	Down	Down			RING/U-box superfamily protein;(source:Araport11)
AT4G10240	1.3199	-10.543		-6.21721		Up	Down	Down	Down	Down	B-box zinc finger family protein;(source:Araport11)	B-BOX DOMAIN PROTEIN 23 (BBX23)
AT4G10340	2.01295	2.1507		2.04888	1.62186	Up	Up		Up	Up	photosystem II encoding the light-harvesting chlorophyll a/b binding protein CP26 of the antenna system of the photosynthetic apparatus The mRNA is cell-to-cell mobile.	LIGHT HARVESTING COMPLEX OF PHOTOSYSTEM II 5 (LHCB5);CHLOROPHYLL PROTEIN 26 (CP26)
AT4G10450	1.56682		1.47292	1.79882		Up			Up		Ribosomal protein L6 family;(source:Araport11)
AT4G11100	1.31675	1.21758	1.40554	2.11937	1.73045	Up	Up	Up	Up	Up	gelsolin protein;(source:Araport11)
AT4G11290	-1.45441	-2.19713		-1.30133	-1.48016	Down	Down		Down	Down	Peroxidase superfamily protein;(source:Araport11)
AT4G11650	-3.48255	-2.09013		-1.13114		Down	Down		Down		osmotin-like protein	OSMOTIN 34 (OSM34);OSMOTIN 34 (ATOSM34)
AT4G12080	-1.84536	-1.01094		-1.08962	-1.09702	Down	Down		Down	Down	AT-hook motif nuclear-localized protein 1;(source:Araport11)	(ATAHL1);AT-HOOK MOTIF NUCLEAR-LOCALIZED PROTEIN 1 (AHL1)
AT4G12290	-2.41917	-1.73982		1.15631	-1.38563	Down	Down		Up	Down	Copper amine oxidase family protein;(source:Araport11)
AT4G12545	1.88996	-1.31794	-3.18277	-1.68078		Up	Down	Down	Down		Bifunctional inhibitor/lipid-transfer protein/seed storage 2S albumin superfamily protein;(source:Araport11)
AT4G12730	-1.90304	-1.34383			-1.33471	Down	Down			Down	AF333971 Arabidopsis thaliana fasciclin-like arabinogalactan-protein 2 (Fla2) mRNA, complete cds	FASCICLIN-LIKE ARABINOGALACTAN 2 (FLA2)
AT4G12800	1.44507	2.51071		3.38145	1.49164	Up	Up		Up	Up	Encodes subunit L of photosystem I reaction center.	PHOTOSYSTEM I SUBUNIT L (PSAL)
AT4G13030	-1.80212			-1.66037		Down			Down		P-loop containing nucleoside triphosphate hydrolases superfamily protein;(source:Araport11)
AT4G13310	-5.69437	-3.65433	-2.66034			Down	Down	Down			putative cytochrome P450	CYTOCHROME P450, FAMILY 71, SUBFAMILY A, POLYPEPTIDE 20 (CYP71A20)
AT4G13340	-1.48644			1.14211		Down			Up		Leucine-rich repeat (LRR) family protein;(source:Araport11)	LEUCINE-RICH REPEAT/EXTENSIN 3 (LRX3)
AT4G13500	1.26004	2.05185		2.52869	1.5497	Up	Up		Up	Up	transmembrane protein;(source:Araport11)
AT4G13580	-1.68458	-1.68197	-2.24196	-1.32326		Down	Down	Down	Down		Disease resistance-responsive (dirigent-like protein) family protein;(source:Araport11)
AT4G13660	-1.75396	-1.31245	-1.12308			Down	Down	Down			Encodes a pinoresinol reductase involved in lignan biosynthesis. Expressed strongly in roots and less strongly in stems. Shows preference for pinoresinol and not lariciresinol. The mRNA is cell-to-cell mobile.	PSEUDO-RESPONSE REGULATOR 2 (PRR2);PINORESINOL REDUCTASE 2 (PRR2); (ATPRR2)
AT4G13840	1.4666	1.73126	2.73966			Up	Up	Up			HXXXD-type acyl-transferase family protein;(source:Araport11)	ECERIFERUM 26 (CER26)
AT4G14365	-2.30709	3.0612	2.47842			Down	Up	Up			hypothetical protein;(source:Araport11)	XB3 ORTHOLOG 4 IN ARABIDOPSIS THALIANA (XBAT34)
AT4G14380	-1.80621	-1.96135	-1.3853	-1.86525		Down	Down	Down	Down		cotton fiber protein;(source:Araport11)
AT4G14465	-1.62727	-2.41714	-1.94723	-1.62298	-1.40087	Down	Down	Down	Down	Down	AT-hook motif nuclear-localized protein 20;(source:Araport11)	AT-HOOK MOTIF NUCLEAR-LOCALIZED PROTEIN 20 (AHL20)
AT4G14690	2.08024			4.60326	7.2919	Up			Up	Up	Encodes an early light-induced protein. ELIPs are thought not to be directly involved in the synthesis and assembly of specific photosynthetic complexes, but rather affect the biogenesis of all chlorophyll-binding complexes. A study (PMID 17553115) has shown that the chlorophyll synthesis pathway was downregulated as a result of constitutive ELIP2 expression, leading to decreased chlorophyll avai…	EARLY LIGHT-INDUCIBLE PROTEIN 2 (ELIP2)
AT4G14750	-1.14699	-1.33853			-1.10837	Down	Down			Down	IQ-domain 19;(source:Araport11)	IQ-DOMAIN 19 (IQD19)
AT4G14870	1.12219	1.23962	1.09107			Up	Up	Up			Encodes a component of the thylakoid-localized Sec system involved in the translocation of cytoplasmic proteins into plastid. The mRNA is cell-to-cell mobile.	(SECE1)
AT4G14890	1.21708			1.34904		Up			Up		2Fe-2S ferredoxin-like superfamily protein;(source:Araport11)	FERREDOXIN C 1 (FdC1)
AT4G15093	-1.26054	-1.25987		-1.52007		Down	Down		Down		catalytic LigB subunit of aromatic ring-opening dioxygenase family;(source:Araport11)	(LIGB); (ATLIGB)
AT4G15150	-2.01825	-1.18179	-1.39873			Down	Down	Down			glycine-rich protein;(source:Araport11)
AT4G15230	1.34564	-1.40494	-1.43973			Up	Down	Down			pleiotropic drug resistance 2;(source:Araport11)	(ATPDR2);ATP-BINDING CASSETTE G30 (ABCG30);PLEIOTROPIC DRUG RESISTANCE 2 (PDR2)
AT4G15330	-3.13001	-1.67601	-1.77921	-1.27411	-1.27525	Down	Down	Down	Down	Down	a member of the cytochrome P450 family	CYTOCHROME P450, FAMILY 705, SUBFAMILY A, POLYPEPTIDE 1 (CYP705A1)
AT4G15340	-3.23726	-1.46277	-3.94052			Down	Down	Down			Encodes a protein that catalyzes the production of the tricyclic triterpene arabidiol when expressed in yeast.	PENTACYCLIC TRITERPENE SYNTHASE 1 (ATPEN1); (04C11);PENTACYCLIC TRITERPENE SYNTHASE 1 (PEN1)
AT4G15490	1.98637	2.04065	1.46598			Up	Up	Up			Encodes a protein that might have sinapic acid:UDP-glucose glucosyltransferase activity.	(UGT84A3)
AT4G15530	-1.1078		1.24488		-1.75648	Down				Down	Encodes a dual-targeted protein believed to act as a pyruvate, orthophosphate dikinase. These enzymes are normally associated with C4 photosynthesis which does not occur in Arabidopsis. However, PPDK may play a role in remobilizing nitrogen during leaf senescence in Arabidopsis. The product of the long transcript (.1 gene model) was shown to be targeted to the chloroplast, whereas the shorter tra…	PYRUVATE ORTHOPHOSPHATE DIKINASE (PPDK)
AT4G15610	-2.14562	-1.20258	-1.39743			Down	Down	Down			Uncharacterized protein family (UPF0497);(source:Araport11)	CASP-LIKE PROTEIN 1D1 (CASPL1D1)
AT4G15920	-2.09714				1.57387	Down				Up	Encodes a vacuolar fructose transporter expressed in parenchyma and xylem that controls leaf fructose content. When its expression is reduced, fructose accumulates in leaves.	(SWEET17); (AtSWEET17)
AT4G15990	-1.55543		-1.39553	-2.38973	-1.30163	Down			Down	Down	hypothetical protein;(source:Araport11)
AT4G16008	1.21227			-1.16649		Up			Down		hypothetical protein;(source:Araport11)
AT4G16390	1.2817			1.18012	1.11308	Up			Up	Up	Encodes a pentatricopeptide repeat protein, SVR7 (SUPPRESSOR OF VARIEGATION7), required for FtsH-mediated chloroplast biogenesis. It is involved in accumulation and translation of chloroplast ATP synthase subunits.	SUPPRESSOR OF VARIEGATION 7 (SVR7)
AT4G16410	1.25415	1.97927	1.65229	1.97125	1.42822	Up	Up	Up	Up	Up	transmembrane protein;(source:Araport11)
AT4G16540	1.96111	-3.61138	-3.74352			Up	Down	Down			Heat shock protein HSP20/alpha crystallin family;(source:Araport11)
AT4G17215	-1.1469		-1.67745		1.84919	Down				Up	Pollen Ole e 1 allergen and extensin family protein;(source:Araport11)
AT4G17220	-3.09954	-1.30426	-1.44717	-1.73229	-1.00242	Down	Down	Down	Down	Down	Encodes a microtubule associated protein (MAP70-5). Regulates secondary wall patterning in wood cells. Expressed in all tissues.	MICROTUBULE-ASSOCIATED PROTEINS 70-5 (MAP70-5);MICROTUBULE-ASSOCIATED PROTEINS 70-5 (ATMAP70-5)
AT4G17300	1.01057	1.40335	1.13419	1.95497		Up	Up	Up	Up		Asparaginyl-tRNA synthetase protein involved in amino acid activation/protein synthesis.	(NS1); (ATNS1);OVULE ABORTION 8 (OVA8)
AT4G17340	-3.45747	-1.48864	-1.29882	-1.1215		Down	Down	Down	Down		tonoplast intrinsic protein 2;(source:Araport11)	(DELTA-TIP2);TONOPLAST INTRINSIC PROTEIN 2;2 (TIP2;2)
AT4G17560	1.52894	1.46134		2.01057		Up	Up		Up		Ribosomal protein L19 family protein;(source:Araport11)
AT4G17600	1.23528	1.4195		2.50438	1.63645	Up	Up		Up	Up	Encodes Lil3:1 (light-harvesting-like) protein. Belongs to the Lhc super-gene family encodes the light-harvesting chlorophyll a/b-binding (LHC) proteins that constitute the antenna system of the photosynthetic apparatus. A generic LHC motif is present in Lil3:1. The mRNA is cell-to-cell mobile.	LIGHT-HARVESTING-LIKE 3:1 (LIL3:1)
AT4G17680	-1.7992	-1.50609			-1.32342	Down	Down			Down	SBP (S-ribonuclease binding protein) family protein;(source:Araport11)
AT4G17800	-2.34996	-1.12984	-1.24356	-1.08895	-1.14391	Down	Down	Down	Down	Down	Putative AT-hook DNA-binding family protein;(source:Araport11)	AT-HOOK MOTIF NUCLEAR LOCALIZED PROTEIN 23 (AHL23)
AT4G17900	-1.07452			-1.12406		Down			Down		PLATZ transcription factor family protein;(source:Araport11)
AT4G18197	-1.43913				-1.31467	Down				Down	Member of a family of proteins related to PUP1, a purine transporter. May be involved in the transport of purine and purine derivatives such as cytokinins, across the plasma membrane. The mRNA is cell-to-cell mobile.	PURINE PERMEASE 7 (PUP7);ARABIDOPSIS THALIANA PURINE PERMEASE 7 (ATPUP7);PEROXIN 17 (PEX17)
AT4G18280	-1.84192		-1.89343	-1.51849	-1.5344	Down			Down	Down	glycine-rich cell wall protein-like protein;(source:Araport11)
AT4G18290	1.45754			1.96937		Up			Up		Encodes KAT2, a member of the Shaker family potassium ion (K+) channel. Critical to stomatal opening induced by blue light. Critical to circadian rhythm of stomatal opening. Involved in plant development in response to high light intensity. Under high light intensity, the mutant plant produced less biomass compared to the wild type. The Shaker family K+ ion channels include five groups based on p…	POTASSIUM CHANNEL IN ARABIDOPSIS THALIANA 2 (KAT2)
AT4G18370	1.20114	1.35009		1.60285		Up	Up		Up		Encodes DEG5. Forms a hexamer with DEG8 in the thylakoid lumen. Involved in the cleavage of photodamaged D2 protein of photosystem II (PSII).	DEGRADATION OF PERIPLASMIC PROTEINS 5 (DEG5);PROTEASE HHOA PRECUSOR (HHOA);DEGP PROTEASE 5 (DEGP5)
AT4G18390	1.16191			1.93079		Up			Up		TEOSINTE BRANCHED 1, cycloidea and PCF transcription factor 2;(source:Araport11)	TEOSINTE BRANCHED 1, CYCLOIDEA AND PCF TRANSCRIPTION FACTOR 2 (TCP2)
AT4G18425	-2.01897	-1.79929	-1.52823			Down	Down	Down			transmembrane protein, putative (DUF679);(source:Araport11)	DUF679 DOMAIN MEMBRANE PROTEIN 4 (DMP4)
AT4G18480	1.2945	2.02994	1.19237	2.96696	2.58109	Up	Up	Up	Up	Up	Encodes the CHLI subunit of magnesium chelatase which is required for chlorophyll biosynthesis. All four cysteine residues of the protein form two disulfide bonds (Cys102-Cys193 and Cys354-Cys396) under oxidized conditions but are fully reduced by reduction. It was suggested that the redox state of CHLI is regulated in vivo by the change of the redox environment in the chloroplasts probably via t…	(CHLI1);CHLORINA 42 (CH42);LOW TEMPERATURE WITH OPEN-STOMATA 1 (LOST1); (CHL11); (CHLI-1);CHLORINA 42 (CH-42)
AT4G18550	-2.47302	-2.02208	-2.17852			Down	Down	Down			DSEL is cytosolic acylhydrolase that shows prefential lipase activity against the sn-1 position of several classes of lipids, including 1,3-diacylglycerols and 1-monoacylglycerols. Overexpression of DSEL leads to increased peroxisome and oil body levels in cotyledons and reduced beta-oxidation activity in seedlings.	ARABIDOPSIS THALIANA DAD1-LIKE SEEDING ESTABLISHMENT-RELATED LIPASE (AtDSEL);DAD1-LIKE SEEDING ESTABLISHMENT-RELATED LIPASE (DSEL)
AT4G18580	-1.35895			-1.13092		Down			Down		hypothetical protein;(source:Araport11)
AT4G18810	1.34351	2.86462	2.09818	3.45747	3.06271	Up	Up	Up	Up	Up	NAD(P)-binding Rossmann-fold superfamily protein;(source:Araport11)
AT4G19370	-3.54406	-1.40279			-1.29175	Down	Down			Down	chitin synthase, putative (DUF1218);(source:Araport11)	MODIFYING WALL LIGNIN-2 (MWL-2)
AT4G19420	-2.01529	-1.39459	-1.13784			Down	Down	Down			Pectinacetylesterase family protein;(source:Araport11)	PECTIN ACETYLESTERASE 8 (PAE8)
AT4G19985	1.1881	1.58109	1.12754	2.34654	1.79859	Up	Up	Up	Up	Up	Acyl-CoA N-acyltransferases (NAT) superfamily protein;(source:Araport11)
AT4G20110	-2.14091	-1.39328	-1.21814	-1.43906		Down	Down	Down	Down		VACUOLAR SORTING RECEPTOR 7;(source:Araport11)	VACUOLAR SORTING RECEPTOR 7 (VSR7)
AT4G20130	1.40377			1.81539		Up			Up		plastid transcriptionally active 14;(source:Araport11)	(TAC14);PLASTID TRANSCRIPTIONALLY ACTIVE 14 (PTAC14)
AT4G20260	-1.66026	-1.0367			-1.06088	Down	Down			Down	Encodes a Ca2+ and Cu2+ binding protein. N-terminal myristylation on glycine 2 appears to enable it to associate tightly with the plasma membrane. Recombinant PCaP1 interacts strongly with phosphatidylinositol 3,5-bisphosphate (PtdIns(3,5)P2) and PtdIns (3,4,5)P3, and weakly with PtdIns(3,5)P2 and PtdIns(4,5). It also interacts with calmodulin (CaM) in a calcium-dependent manner. CaM does not int…	ARABIDOPSIS THALIANA PLASMA-MEMBRANE ASSOCIATED CATION-BINDING PROTEIN 1 (ATPCAP1);MICROTUBULE-DESTABILIZING PROTEIN 25 (MDP25);PLASMA-MEMBRANE ASSOCIATED CATION-BINDING PROTEIN 1 (PCAP1)
AT4G20360	1.16093	2.40131	1.47509			Up	Up	Up			RAB GTPase homolog E1B;(source:Araport11)	(ATRAB8D);RAB GTPASE HOMOLOG E1B (RABE1b);RAB GTPASE HOMOLOG E1B (ATRABE1B)
AT4G20860	-1.0169	1.18234			1.51511	Down	Up			Up	FAD-binding Berberine family protein;(source:Araport11)	(ATBBE22)
AT4G21280	1.56017	2.43578	1.01195	2.79916	2.15622	Up	Up	Up	Up	Up	Encodes the PsbQ subunit of the oxygen evolving complex of photosystem II.	PHOTOSYSTEM II SUBUNIT Q (PSBQ);PHOTOSYSTEM II SUBUNIT Q-1 (PSBQ-1);PHOTOSYSTEM II SUBUNIT QA (PSBQA)
AT4G21340	-1.34952	-1.33401	-2.00641	-1.42226		Down	Down	Down	Down		basic helix-loop-helix (bHLH) DNA-binding superfamily protein;(source:Araport11)	(B70)
AT4G21445	1.12722	1.76714	1.34225	1.94336	1.91788	Up	Up	Up	Up	Up	CRR9 gene encodes a novel stromal protein without any known functional domains or motifs. It is highly conserved in cyanobacteria and land plants but not in green algae.	CHLORORESPIRATORY REDUCTION 9 (CRR9)
AT4G21730	1.2999			-1.31462	-2.09747	Up			Down	Down	pseudogene of N-ethylmaleimide sensitive factor (NSF)
AT4G21830	-3.07561	-1.85476	-1.50646	-1.53661	-2.92279	Down	Down	Down	Down	Down	methionine sulfoxide reductase B7;(source:Araport11)	METHIONINE SULFOXIDE REDUCTASE B7 (MSRB7);METHIONINE SULFOXIDE REDUCTASE B7 (ATMSRB7)
AT4G21850	-3.33843	-2.30007	-2.16762			Down	Down	Down			methionine sulfoxide reductase B9;(source:Araport11)	METHIONINE SULFOXIDE REDUCTASE B9 (MSRB9);METHIONINE SULFOXIDE REDUCTASE B9 (ATMSRB9)
AT4G21960	-1.11505	-1.63636		-1.21441		Down	Down		Down		Encodes AT4g21960 (AT4g21960/T8O5_170). The mRNA is cell-to-cell mobile.	(PRXR1)
AT4G22212	-2.17671	-1.45573	-1.16673			Down	Down	Down			Encodes a defensin-like (DEFL) family protein.
AT4G22490	-1.45718	-1.67994		-2.45073	-1.98996	Down	Down		Down	Down	Bifunctional inhibitor/lipid-transfer protein/seed storage 2S albumin superfamily protein;(source:Araport11)
AT4G22570	2.04291	1.11343	1.54675		1.07203	Up	Up	Up		Up	Encodes an adenine phosphoribosyltransferase (APT; EC 2.4.2.7), which is a constitutively expressed enzyme involved in the one-step salvage of adenine to AMP. APT3 has higher affinity for zeatin, isopentenyladenine and benzyladenine than APT1 but lower Vmax than APT1.	ADENINE PHOSPHORIBOSYL TRANSFERASE 3 (APT3)
AT4G22690	-4.20744	2.4009	2.30961	3.71264		Down	Up	Up	Up		member of CYP706A The mRNA is cell-to-cell mobile.	CYTOCHROME P450, FAMILY 706, SUBFAMILY A, POLYPEPTIDE 1 (CYP706A1)
AT4G22770	-1.93906	-2.35592	-1.06056	-1.68406		Down	Down	Down	Down		AT hook motif DNA-binding family protein;(source:Araport11)	AT-HOOK MOTIF NUCLEAR LOCALIZED PROTEIN 2 (AHL2)
AT4G22780	-1.18422	-1.07048	-1.25032		-1.23143	Down	Down	Down		Down	Member of a family of ACT domain containing proteins . ACT domains are involved in amino acid binding .	ACT DOMAIN REPEAT 7 (ACR7)
AT4G22810	-1.73541	-1.95903	-1.56058	-2.06675	-1.59789	Down	Down	Down	Down	Down	Putative AT-hook DNA-binding family protein;(source:Araport11)	AT-HOOK MOTIF NUCLEAR LOCALIZED PROTEIN 24 (AHL24)
AT4G22830	1.35242	1.92571	1.41672			Up	Up	Up			YCF49-like protein;(source:Araport11)
AT4G22890	1.29603	3.22802	1.53261	3.01805	2.32639	Up	Up	Up	Up	Up	Encodes PGRL1A, a transmembrane protein present in thylakoids. PGRL1A has a highly homologous isoform PGRL1B encoded by At4g11960. Plants lacking PGRL1 show perturbation of cyclic electron flow, similar to PGR5-deficient plants. PGRL1 and PGR5 interact physically and associate with PSI (photosystem I). The mRNA is cell-to-cell mobile.	(PGR5-LIKE A)
AT4G23190	-1.10656			1.23245		Down			Up		Encodes putative receptor-like protein kinase that is induced by the soil-borne vascular bacteria, Ralstonia solanacearum. Naming convention from Chen et al 2003 (PMID 14756307)	RECEPTOR LIKE PROTEIN KINASE 3 (AT-RLK3);CYSTEINE-RICH RLK (RECEPTOR-LIKE PROTEIN KINASE) 11 (CRK11)
AT4G23400	-1.05187	-1.17487	-1.26589	-1.08419	-1.56646	Down	Down	Down	Down	Down	plasma membrane intrinsic protein 1;(source:Araport11)	PLASMA MEMBRANE INTRINSIC PROTEIN 1;5 (PIP1;5); (PIP1D)
AT4G23410	-1.46036	-1.12486	-1.3917			Down	Down	Down			TET5 encodes a member of the TETRASPANIN gene family that is expressed in the embryo and vascular system and is involved in organ growth redundantly with TET6.	TETRASPANIN5 (TET5)
AT4G23450	-1.70233				1.83533	Down				Up	AtAIRP1 gene encodes a C3H2C3-type RING E3 Ub ligase. It has been shown to be a positive regulator in the Arabidopsis ABA-dependent drought response.	(AtAIRP1);ABA INSENSITIVE RING PROTEIN 1 (AIRP1)
AT4G23690	-1.44997	-1.64372	-2.24238	-1.49157		Down	Down	Down	Down		Encodes a homodimeric all-beta dirigent protein in the superfamily of calycins. Dirigent proteins impart stereoselectivity on the phenoxy radical coupling reaction yielding optically active lignans from two molecules of coniferyl alcohol.	ARABIDOPSIS THALIANA DIRIGENT PROTEIN 6 (ATDIR6);DIRIGENT PROTEIN 6 (DIR6)
AT4G23700	-2.68806			-1.47958	-1.07744	Down			Down	Down	member of Putative Na+/H+ antiporter family	CATION/H+ EXCHANGER 17 (ATCHX17);CATION/H+ EXCHANGER 17 (CHX17)
AT4G23990	2.0569		-1.243	1.29613	1.50493	Up			Up	Up	encodes a protein similar to cellulose synthase	ARABIDOPSIS THALIANA CELLULOSE SYNTHASE-LIKE G3 (ATCSLG3);CELLULOSE SYNTHASE LIKE G3 (CSLG3)
AT4G24026	-1.44829	-1.05589	-1.1065		-1.1029	Down	Down	Down		Down	hypothetical protein;(source:Araport11)
AT4G24030	-1.96461	-1.31902		1.91955		Down	Down		Up		hypothetical protein;(source:Araport11)
AT4G24110	-2.20846				-1.5945	Down				Down	NADP-specific glutamate dehydrogenase;(source:Araport11)
AT4G24340	-1.06476	-2.45742	-2.0902		1.02742	Down	Down	Down		Up	Phosphorylase superfamily protein;(source:Araport11)
AT4G24750	1.70816			1.29225		Up			Up		Rhodanese/Cell cycle control phosphatase superfamily protein;(source:Araport11)
AT4G24930	1.39265	1.6024	1.78407	2.11713		Up	Up	Up	Up		thylakoid lumenal 17.9 kDa protein, chloroplast;(source:Araport11)
AT4G25050	1.44339	3.42161	2.10611	3.85641	2.92472	Up	Up	Up	Up	Up	encodes an acyl carrier protein predominantly expressed in leaves. Gene expression is upregulated by light.	(ATACP4);ACYL CARRIER PROTEIN 4 (ACP4)
AT4G25250	-3.97995	-1.32662			-1.47368	Down	Down			Down	PMEI4 pectin methyleseterase inhibitor. Expressed in roots.	PECTINMETHYLESTERASE INHIBITOR 4 (PMEI4)
AT4G25260	-1.11125	-2.35273	-1.83073	-1.18553	-3.53084	Down	Down	Down	Down	Down	Plant invertase/pectin methylesterase inhibitor superfamily protein;(source:Araport11)
AT4G25410	1.47518	-1.7891	-2.2418			Up	Down	Down			basic helix-loop-helix (bHLH) DNA-binding superfamily protein;(source:Araport11)
AT4G25740	1.0644		1.11423	1.93143		Up			Up		RNA binding Plectin/S10 domain-containing protein;(source:Araport11)
AT4G25780	-1.08642				-1.19329	Down				Down	CAP (Cysteine-rich secretory proteins, Antigen 5, and Pathogenesis-related 1 protein) superfamily protein;(source:Araport11)	(ATCAPE2)
AT4G25910	1.14649	2.86498	1.90307			Up	Up	Up			Encodes a protein containing the NFU domain that may be involved in iron-sulfur cluster assembly. Part of a five member gene family, more closely related to NFU1 and 2 than to NFU4 and 5. Targeted to the chloroplast. The mRNA is cell-to-cell mobile.	NFU DOMAIN PROTEIN 3 (NFU3); (AtCNFU3)
AT4G26150	2.2984	7.00793	4.76557	5.74591	6.72424	Up	Up	Up	Up	Up	Encodes a member of the GATA factor family of zinc finger transcription factors. Modulate chlorophyll biosynthesis and glutamate synthase (GLU1/Fd-GOGAT) expression.	CYTOKININ-RESPONSIVE GATA FACTOR 1 (CGA1);GNC-LIKE (GNL);GATA TRANSCRIPTION FACTOR 22 (GATA22)
AT4G26260	-1.23653	5.75677	3.76661	8.71501		Down	Up	Up	Up		Encodes a myo-inositol oxygenase.	MYO-INOSITOL OXYGENASE 4 (MIOX4)
AT4G26320	-2.80548	-1.67448	-1.46948	-1.61271		Down	Down	Down	Down		arabinogalactan protein 13;(source:Araport11)	ARABINOGALACTAN PROTEIN 13 (AGP13)
AT4G26370	1.45279			2.10865	1.97982	Up			Up	Up	antitermination NusB domain-containing protein;(source:Araport11)
AT4G26520	1.59583	2.1261	1.47258			Up	Up	Up			Aldolase superfamily protein;(source:Araport11)	(ATFBA7);FRUCTOSE-BISPHOSPHATE ALDOLASE 7 (FBA7)
AT4G26530	2.89384	9.26713	4.39427			Up	Up	Up			Aldolase superfamily protein;(source:Araport11)	FRUCTOSE-BISPHOSPHATE ALDOLASE 5 (FBA5); (ATFBA5)
AT4G27030	1.2569	4.25229	2.75356			Up	Up	Up			Encodes an unusual palmitate desaturase that is highly substrate specific. It introduces a delta-3 trans double bond at palmitate at the sn-2 position of phosphatidylglycerol. The mRNA is cell-to-cell mobile.	FATTY ACID DESATURASE 4 (FAD4); (FAD4);FATTY ACID DESATURASE A (FADA)
AT4G27280	-1.40466	1.23406			-1.2008	Down	Up			Down	Calcium-binding EF-hand family protein;(source:Araport11)
AT4G27440	1.0198	-4.46225	-3.60598	-2.84783	-1.85773	Up	Down	Down	Down	Down	light-dependent NADPH:protochlorophyllide oxidoreductase B The mRNA is cell-to-cell mobile.	PROTOCHLOROPHYLLIDE OXIDOREDUCTASE B (PORB)
AT4G27450	-1.09396	-1.56711	-1.27084	-1.399	-3.70247	Down	Down	Down	Down	Down	aluminum induced protein with YGL and LRDR motifs;(source:Araport11)
AT4G27520	1.25558	2.28686	1.94842	3.82047	2.93112	Up	Up	Up	Up	Up	early nodulin-like protein 2;(source:Araport11)	(AtENODL2);EARLY NODULIN-LIKE PROTEIN 2 (ENODL2)
AT4G27700	1.33876	2.28822		3.05386	2.56698	Up	Up		Up	Up	Rhodanese/Cell cycle control phosphatase superfamily protein;(source:Araport11)
AT4G28085	-1.57121	-1.29613	-1.76608		-1.16843	Down	Down	Down		Down	transmembrane protein;(source:Araport11)
AT4G28180	1.39399		-1.70992		-1.02459	Up				Down	hypothetical protein;(source:Araport11)
AT4G28250	1.32477		-1.07639		2.41892	Up				Up	putative beta-expansin/allergen protein. Naming convention from the Expansin Working Group (Kende et al, 2004. Plant Mol Bio). Involved in the formation of nematode-induced syncytia in roots of Arabidopsis thaliana.	(ATHEXP BETA 1.6);EXPANSIN B3 (EXPB3);EXPANSIN B3 (ATEXPB3)
AT4G28410	-3	-1.76729	-1.98031	-1.35078		Down	Down	Down	Down		Tyrosine transaminase family protein;(source:Araport11)	ROOT SYSTEM ARCHITECTURE 1 (RSA1)
AT4G28520	-4.36691	-4.18621		3.54812	-1.11602	Down	Down		Up	Down	Encodes a 12S seed storage protein that is tyrosine-phosphorylated and its phosphorylation state is modulated in response to ABA in Arabidopsis thaliana seeds.	CRUCIFERIN 3 (CRU3);CRUCIFERIN C (CRC)
AT4G28660	1.78379	3.24492	1.84021	4.52399	3.74175	Up	Up	Up	Up	Up	Similar to PsbW subunit of photosystem II.	PHOTOSYSTEM II REACTION CENTER PSB28 PROTEIN (PSB28)
AT4G28706	1.45059	1.32582	1.23382			Up	Up	Up			pfkB-like carbohydrate kinase family protein;(source:Araport11)
AT4G28730	1.22184			1.15036	1.24445	Up			Up	Up	Encodes a glutaredoxin GrxC5. GrxC5 exists as two forms when expressed in Escherichia coli. The monomeric apoprotein possesses deglutathionylation activity mediating the recycling of plastidial methionine sulfoxide reductase B1 and peroxiredoxin IIE, whereas the dimeric holoprotein incorporates a [2Fe-2S] cluster.	GLUTAREDOXIN C5 (GrxC5)
AT4G28740	1.62524	2.63281	1.76524	3.40965	2.54373	Up	Up	Up	Up	Up	LOW PSII ACCUMULATION-like protein;(source:Araport11)
AT4G28750	1.51621	2.27593		3.43442	2.5917	Up	Up		Up	Up	mutant has Decreased effective quantum yield of photosystem II; Pale green plants; Reduced growth rate; Subunit E of Photosystem I	PSA E1 KNOCKOUT (PSAE-1)
AT4G28780	1.4354	4.30616	3.37319	6.68368	3.8813	Up	Up	Up	Up	Up	GDSL-motif esterase/acyltransferase/lipase. Enzyme group with broad substrate specificity that may catalyze acyltransfer or hydrolase reactions with lipid and non-lipid substrates.
AT4G28890	-1.96477	-1.17635		-1.15761		Down	Down		Down		RING/U-box superfamily protein;(source:Araport11)
AT4G29030	2.35305	2.99575	2.13495	3.82357	2.1951	Up	Up	Up	Up	Up	Putative membrane lipoprotein;(source:Araport11)
AT4G29340	-2.06337	-1.02197		-1.20678		Down	Down		Down		Profilin is a low-molecular weight, actin monomer-binding protein that regulates the organization of actin cytoskeleton in eukaryotes, including higher plants. PRF4 and PRF5 are late pollen-specific and are not detectable in other cell types of the plant body including microspores and root hairs. Immunocytochemical studies at the subcellular level reveal that both the constitutive and pollen-spec…	(ATPRF4);PROFILIN 4 (PRF4)
AT4G29400	1.95889	1.05231	1.4206			Up	Up	Up			oxidoreductase/transition metal ion-binding protein (DUF3531);(source:Araport11)
AT4G29690	2.33437	-1.4743	-1.06718		-1.52742	Up	Down	Down		Down	Alkaline-phosphatase-like family protein;(source:Araport11)
AT4G29740	5.30326	-1.43748	-1.8992		1.09221	Up	Down	Down		Up	It encodes a protein whose sequence is similar to cytokinin oxidase/dehydrogenase, which catalyzes the degradation of cytokinins.	(ATCKX4);CYTOKININ OXIDASE 4 (CKX4)
AT4G30140	-2.88263	-1.47402	-2.15349			Down	Down	Down			Member of the GDSL lipase/esterase family of proteins that functions as cutinase. Expressed in pollen and at the zone of lateral root emergence.	CUTICLE DESTRUCTING FACTOR 1 (CDEF1)
AT4G30170	-1.72302		-1.46715		-1.2197	Down				Down	Peroxidase family protein;(source:Araport11)
AT4G30270	-1.26873				-1.36216	Down				Down	encodes a protein similar to endo xyloglucan transferase in sequence. It is also very similar to BRU1 in soybean, which is involved in brassinosteroid response.	SENESCENCE 4 (SEN4);MERISTEM 5 (MERI-5);MERISTEM-5 (MERI5B);XYLOGLUCAN ENDOTRANSGLUCOSYLASE/HYDROLASE 24 (XTH24)
AT4G30460	-2.9572			1.45519	1.17682	Down			Up	Up	glycine-rich protein;(source:Araport11)
AT4G30670	-2.15434	-1.20042	-1.17689			Down	Down	Down			Putative membrane lipoprotein;(source:Araport11)
AT4G30950	1.28953	1.52369		2.01949		Up	Up		Up		Chloroplastic enzyme responsible for the synthesis of 16:2 and 18:2 fatty acids from galactolipids, sulpholipids and phosphatidylglycerol. Uses ferredoxin as electron donor. Gene mutation resulted in reduced level of unsaturated fatty acids leading to susceptibility to photoinhibition.	FATTY ACID DESATURASE 6 (FAD6);STEAROYL DESATURASE DEFICIENCY 4 (SFD4);FATTY ACID DESATURASE C (FADC)
AT4G30980	-1.25943	-1.41174		-1.04455		Down	Down		Down		Encodes a basic helix-loop-helix (bHLH) protein that regulates root hair and sperm cell development. One of the three Arabidopsis homologs of the Lotus japonicus ROOTHAIRLESS1 (LjRHL1) gene: At2g24260 (AtLRL1), At4g30980 (AtLRL2), and At5g58010 (AtLRL3).	DEFECTIVE REGION OF POLLEN 2 (DROP2);LJRHL1-LIKE 2 (LRL2)
AT4G31850	1.06562	1.38298		1.81107	2.27776	Up	Up		Up	Up	encodes a protein containing 27 pentatrico-peptide repeat (PPR) motifs	PROTON GRADIENT REGULATION 3 (PGR3)
AT4G31875	-1.93179			-3.15061		Down			Down		hypothetical protein;(source:Araport11)
AT4G31910	-3.3059	-1.55285	-2.07534	-1.69705		Down	Down	Down	Down		Encodes an acyltransferase that can modify brassinosteroids (BRs) by acylation and may modulate endogenous BR levels.	PIZZA (PIZ);BR-RELATED ACYLTRANSFERASE1 (BAT1)
AT4G32260	1.0052	2.06413	1.14144	2.35539		Up	Up	Up	Up		ATPase, F0 complex, subunit B/B, bacterial/chloroplast;(source:Araport11)	PIGMENT DEFECTIVE 334 (PDE334)
AT4G32480	-1.30957		-1.14455		-1.71374	Down				Down	sugar phosphate exchanger, putative (DUF506);(source:Araport11)
AT4G32590	1.16233	2.95739	1.9028			Up	Up	Up			2Fe-2S ferredoxin-like superfamily protein;(source:Araport11)
AT4G32780	-2.44599	-2.12393	-1.06086			Down	Down	Down			phosphoinositide binding protein;(source:Araport11)
AT4G32785	-2.34417	-1.78989	-1.38107			Down	Down	Down
AT4G32860	-1.37908	-1.30971	-1.22172			Down	Down	Down			Avr9/Cf-9 rapidly elicited protein;(source:Araport11)
AT4G33120	-1.49017	-2.75986	-5.84219	-1.72717	-1.55424	Down	Down	Down	Down	Down	S-adenosyl-L-methionine-dependent methyltransferases superfamily protein;(source:Araport11)
AT4G33150	-1.3811	-1.65038	-1.19136			Down	Down	Down			Encodes two proteins. One protein is the monofunctional saccharopine dehydrogenase involved in lysine degradation. The longer protein from the same LKR/SDH locus is bifunctional and also has saccharopine dehydrogenase activity. The monofunctional SDH functions mainly to enhance the flux of lysine catabolism. Gene expression is induced by abscisic acid, jasmonate, and under sucrose starvation.
AT4G33420	-2.77588	-1.27043	-1.9688			Down	Down	Down			Peroxidase superfamily protein;(source:Araport11)	PEROXIDASE 47 (PRX47)
AT4G33470	1.11606	1.95667	1.64277	1.48938		Up	Up	Up	Up		Encodes HDA14, a member of the histone deacetylase family proteins that can deacetylate a-tubulin, associates with a/b-tubulin and is retained on GTP/taxol-stabilized microtubules, at least in part, by direct association with the PP2A-A2 subunit. The association of a histone deacetylase with PP2A suggests a direct link between protein phosphorylation and acetylation.	(ATHDA14);HISTONE DEACETYLASE 14 (hda14)
AT4G33610	-1.32519		-1.88898	1.12787	2.9643	Down			Up	Up	glycine-rich protein;(source:Araport11)
AT4G33660	1.63481	2.40603	1.83645	3.69754	3.75223	Up	Up	Up	Up	Up	cysteine-rich TM module stress tolerance protein;(source:Araport11)
AT4G34190	1.39215	2.29109	1.58503	2.17295	1.20665	Up	Up	Up	Up	Up	Encodes a stress enhanced protein that localizes to the thylakoid membrane and whose mRNA is upregulated in response to high light intensity. It may be involved in chlorophyll binding.	STRESS ENHANCED PROTEIN 1 (SEP1)
AT4G34290	1.92676	1.39319	1.9473			Up	Up	Up			SWIB/MDM2 domain superfamily protein;(source:Araport11)	(SWIB3)
AT4G34610	1.80118	3.37644	2.50636	4.3653	4.26554	Up	Up	Up	Up	Up	BEL1-like homeodomain 6;(source:Araport11)	BEL1-LIKE HOMEODOMAIN 6 (BLH6)
AT4G34620	1.09299	1.25724	1.16624	1.50811		Up	Up	Up	Up		Encodes ribosomal protein S16, has embryo-defective lethal mutant phenotype	SMALL SUBUNIT RIBOSOMAL PROTEIN 16 (SSR16)
AT4G34830	1.10719	1.71182	1.48615	2.4869	2.0099	Up	Up	Up	Up	Up	Encodes MRL1, a conserved pentatricopeptide repeat protein, required for stabilization of rbcL mRNA.	PIGMENT DEFECTIVE 346 (PDE346);MATURATION OF RBCL 1 (MRL1)
AT4G34900	1.23053	-1.50713	-1.64604			Up	Down	Down			xanthine dehydrogenase 2;(source:Araport11)	XANTHINE DEHYDROGENASE 2 (XDH2);A. THALIANA XANTHINE DEHYDROGENASE 2 (ATXDH2)
AT4G35060	-1.08935	-1.085			1.11135	Down	Down			Up	Heavy metal transport/detoxification superfamily protein;(source:Araport11)	HEAVY METAL ASSOCIATED ISOPRENYLATED PLANT PROTEIN 25 (HIPP25)
AT4G35250	1.13129	3.14311	1.55528	3.68552	2.21132	Up	Up	Up	Up	Up	HCF244 is a member of the atypical short-chain dehydrogenase/reductase superfamily, a modified group, which has lost enzyme activity.HCF244 interacts with unknown partners in a 200-400 kD membrane associated complex.	HIGH CHLOROPHYLL FLUORESCENCE PHENOTYPE 244 (HCF244)
AT4G36110	-2.15108	-2.6993	-2.70533	-2.69787	-3.73082	Down	Down	Down	Down	Down	SAUR-like auxin-responsive protein family;(source:Araport11)	SMALL AUXIN UPREGULATED RNA 9 (SAUR9)
AT4G36220	2.35905	1.82316	2.5721	3.13479	3.27318	Up	Up	Up	Up	Up	encodes ferulate 5-hydroxylase (F5H). Involved in lignin biosynthesis.	CYTOCHROME P450 84A1 (CYP84A1);FERULIC ACID 5-HYDROXYLASE 1 (FAH1)
AT4G36390	1.13533			1.01675		Up			Up		Methylthiotransferase;(source:Araport11)
AT4G36610	-1.40613		-2.17103		2.92211	Down				Up	alpha/beta-Hydrolases superfamily protein;(source:Araport11)
AT4G36900	-1.45971	-1.35401	-1.50232	-1.23391	-1.67125	Down	Down	Down	Down	Down	encodes a member of the DREB subfamily A-5 of ERF/AP2 transcription factor family (RAP2.10). The protein contains one AP2 domain. There are 16 members in this subfamily including RAP2.9 and RAP2.1.	RELATED TO AP2 10 (RAP2.10);DREB AND EAR MOTIF PROTEIN 4 (DEAR4)
AT4G36990	-1.28458				1.17081	Down				Up	Encodes a protein whose sequence is similar to heat shock factors that regulate the expression of heat shock proteins. Transcript level is increased in response to heat shock. However, overexpression of this gene did not result in the increase of decrease of heat shock proteins.	TL1-BINDING TRANSCRIPTION FACTOR 1 (TBF1);HEAT SHOCK FACTOR 4 (HSF4);CLASS B HEAT SHOCK FACTOR B1 (HSFB1);ARABIDOPSIS THALIANA CLASS B HEAT SHOCK FACTOR B1 (AT-HSFB1);ARABIDOPSIS THALIANA HEAT SHOCK FACTOR 4 (ATHSF4)
AT4G37010	-1.88088	-1.09455	-1.69459	-1.02405		Down	Down	Down	Down		Encodes a member of the Centrin family. Mutants are hypersensitive to UV and prone to UV induced DNA damage. Based on sequence similarity and mutant phenotype CEN2 is thought to be involved in nucelotide excision repair/DNA repair.	CENTRIN 2 (CEN2)
AT4G37070	-1.1365	-1.33466	-2.04041			Down	Down	Down			Patatin-related phospholipase A. Expressed strongly and exclusively in roots. AtplaIVA-null mutants have reduced lateral root development. Phosphorylation by calcium-dependent protein kinases in vitro enhances its activity.	PHOSPHOLIPASE A IVA (AtPLAIVA); (PLP1); (PLA IVA)
AT4G37220	-2.11058	-2.66969	-1.91042	-1.96931	-1.62446	Down	Down	Down	Down	Down	Cold acclimation protein WCOR413 family;(source:Araport11)
AT4G37240	1.10398			-1.48338		Up			Down		HTH-type transcriptional regulator;(source:Araport11)
AT4G37390	-1.01086				-1.23524	Down				Down	Encodes an IAA-amido synthase that conjugates Asp and other amino acids to auxin in vitro. Lines carrying insertions in this gene are hypersensitive to auxin. May function as a negative component in auxin signaling by regulating auxin activity.	AUXIN UPREGULATED 3 (AUR3); (GH3-2); (BRU6); (GH3.2);YADOKARI 1 (YDK1)
AT4G37400	-1.71053	-1.70943	-2.07328	-1.46024	-1.30038	Down	Down	Down	Down	Down	member of CYP81F	CYTOCHROME P450, FAMILY 81, SUBFAMILY F, POLYPEPTIDE 3 (CYP81F3)
AT4G37410	1.52298				2.82764	Up				Up	member of CYP81F The mRNA is cell-to-cell mobile.	CYTOCHROME P450, FAMILY 81, SUBFAMILY F, POLYPEPTIDE 4 (CYP81F4)
AT4G37470	1.02195	1.00068		1.17857	2.37266	Up	Up		Up	Up	HTL belonging to the alpha/beta fold hydrolase superfamily. Mutant and over-expression studies indicates its involvement in seedling de-etiolation process.	KARRIKIN INSENSITIVE 2 (KAI2)
AT4G37510	1.0153			1.54459	1.46375	Up			Up	Up	Ribonuclease III family protein;(source:Araport11)
AT4G37520	-1.03899	-1.02532	-2.96533			Down	Down	Down			Peroxidase superfamily protein;(source:Araport11)
AT4G37700	-1.91441	-1.88309	-2.63843			Down	Down	Down			hypothetical protein;(source:Araport11)
AT4G37770	1.3479	-4.37322	-1.18621			Up	Down	Down			Encodes an auxin inducible ACC synthase.	1-AMINO-CYCLOPROPANE-1-CARBOXYLATE SYNTHASE 8 (ACS8)
AT4G37800	-1.75524	1.9131	1.93403	1.61753	2.17493	Down	Up	Up	Up	Up	xyloglucan endotransglucosylase/hydrolase 7;(source:Araport11)	XYLOGLUCAN ENDOTRANSGLUCOSYLASE/HYDROLASE 7 (XTH7)
AT4G37925	1.23328	1.79288	1.53021			Up	Up	Up			Encodes subunit NDH-M of NAD(P)H:plastoquinone dehydrogenase complex (Ndh complex) present in the thylakoid membrane of chloroplasts. This subunit is thought to be required for Ndh complex assembly.	SUBUNIT NDH-M OF NAD(P)H:PLASTOQUINONE DEHYDROGENASE COMPLEX (NDH-M);NADH DEHYDROGENASE-LIKE COMPLEX M (NdhM)
AT4G37930	1.07293	4.04067	2.43435	4.59516	3.14055	Up	Up	Up	Up	Up	Encodes a protein with mitochondrial serine hydroxymethyltransferase activity, which functions in the photorespiratory pathway, catalyzes the conversion of serine and tetrahydrofolate to glycine and 5,10-methylene tetrahydrofolate. Involved in controlling cell damage caused by abiotic stress, such as high light and salt and the hypersensitive defense response of plants.	SERINE TRANSHYDROXYMETHYLTRANSFERASE (STM);SERINE TRANSHYDROXYMETHYLTRANSFERASE 1 (SHM1);SERINE HYDROXYMETHYLTRANSFERASE 1 (SHMT1)
AT4G37980	1.0639	4.67373	5.49371			Up	Up	Up			cinnamyl alcohol dehydrogenase 7;(source:Araport11)	ELICITOR-ACTIVATED GENE 3-1 (ELI3-1);CINNAMYL-ALCOHOL DEHYDROGENASE 7 (CAD7); (ATCAD7);ELICITOR-ACTIVATED GENE 3 (ELI3)
AT4G38080	-1.13852		-1.2037		1.86614	Down				Up	hydroxyproline-rich glycoprotein family protein;(source:Araport11)
AT4G38160	1.5294			1.73347		Up			Up		Encodes a member of the mitochondrial transcription termination factor family. MTERF6 is localized to both the mitochondria and chloroplast. It is required for ILE tRNA maturation during chloroplast development. Loss of function of MTERF6 results in plants with defective chloroplasts or reduced rate of photosynthesis when MTERF6 expression is low.	MITOCHONDRIAL TRANSCRIPTION TERMINATION FACTOR 6 (MTERF6);PIGMENT DEFECTIVE 191 (pde191)
AT4G38340	-2.00237	-4.72132	-3.38636			Down	Down	Down			Chip-seq data indicates bZIP1 binds to the NLP3 promoter.	NIN-LIKE PROTEIN 3 (NLP3)
AT4G38620	-1.18051				2.00454	Down				Up	Encodes a R2R3 MYB protein which is involved in the response to UV-B. It functions as a repressor of target gene expression. One of its target genes encodes cinnamate 4-hydroxylase; mutants accumulate sinapate esters in their leaves. MYB4 binds to its own promoter and represses its own expression. Nuclear localization of MYB4 depends on the action of the beta importin SAD2. The mRNA is cell-to-ce…	MYB DOMAIN PROTEIN 4 (MYB4);MYB DOMAIN PROTEIN 4 (ATMYB4)
AT4G38820	-1.05369		-1.73205		-5.05339	Down				Down	hypothetical protein;(source:Araport11)
AT4G38825	-1.07246	-1.21686			-7.3359	Down	Down			Down	SAUR-like auxin-responsive protein family;(source:Araport11)	SMALL AUXIN UPREGULATED RNA 13 (SAUR13)
AT4G38840	1.24148	2.96654	2.77039	2.12958	1.98655	Up	Up	Up	Up	Up	SAUR-like auxin-responsive protein family;(source:Araport11)	SMALL AUXIN UPREGULATED RNA 14 (SAUR14)
AT4G38970	1.4348	3.02433	1.927			Up	Up	Up			Protein is tyrosine-phosphorylated and its phosphorylation state is modulated in response to ABA in Arabidopsis thaliana seeds.	(ATFBA2);FRUCTOSE-BISPHOSPHATE ALDOLASE 2 (FBA2)
AT4G39040	1.44543	1.11578	1.21838	1.51726		Up	Up	Up	Up		RNA-binding CRS1 / YhbY (CRM) domain protein;(source:Araport11)	CRM FAMILY MEMBER SUBFAMILY 4 (CFM4)
AT4G39510	1.17439	2.58005	1.44941	4.05718	5.25438	Up	Up	Up	Up	Up	member of CYP96A	CYTOCHROME P450, FAMILY 96, SUBFAMILY A, POLYPEPTIDE 12 (CYP96A12)
AT4G39640	-1.30256				-2.27459	Down				Down	The gene encodes a gamma-glutamyltransferase (AKA gamma-glutamyl transpeptidase, EC 2.3.2.2) that is located in vascular tissues (predominantly phloem) of leaves and is involved in the degradation of glutathione. The encoded enzyme also mitigates oxidative stress by metabolizing GSSG (oxidized form of GSH - glutathione) in the apoplast.	GAMMA-GLUTAMYL TRANSPEPTIDASE 1 (GGT1)
AT4G39675	-3.26544	-1.53358	-2.54254		-1.33306	Down	Down	Down		Down	hypothetical protein;(source:Araport11)
AT4G39710	1.78785	1.97134		1.50542	1.14726	Up	Up		Up	Up	FK506-binding protein 16-2;(source:Araport11)	PHOTOSYNTHETIC NDH SUBCOMPLEX L 4 (PnsL4);FK506-BINDING PROTEIN 16-2 (FKBP16-2)
AT4G39720	-1.5461	-1.88494	-1.89934			Down	Down	Down			VQ motif-containing protein;(source:Araport11)
AT4G39795	-3.40237		-2.09246	-1.01434	-1.45331	Down			Down	Down	hypothetical protein (DUF581);(source:Araport11)
AT5G01830	-1.56258	-1.49155			-1.02064	Down	Down			Down	ARM repeat superfamily protein;(source:Araport11)	SMALL AUXIN UP RNA 21 (SAUR21)
AT5G02120	1.15743	3.0791	2.11398			Up	Up	Up			Encodes a one helix protein homologous to cyanobacterial high-light inducible proteins. The protein is localized to the thylakoid membrane and its transcript is transiently induced by exposure to high light conditions. The mRNA is cell-to-cell mobile.	PIGMENT DEFECTIVE 335 (PDE335);ONE HELIX PROTEIN (OHP)
AT5G02160	1.03613	2.47623	1.45933			Up	Up	Up			transmembrane protein;(source:Araport11)
AT5G02230	-1.65596	-1.6086	-2.04587	-1.23387	-1.17463	Down	Down	Down	Down	Down	Haloacid dehalogenase-like hydrolase (HAD) superfamily protein;(source:Araport11)
AT5G02420	-1.38591	-1.26143	-1.27509			Down	Down	Down			cyclin-dependent kinase inhibitor SMR3-like protein;(source:Araport11)	(SMR3)
AT5G02440	1.19957	-1.06698	-1.75594	-1.73723		Up	Down	Down	Down		60S ribosomal protein L36;(source:Araport11)
AT5G02450	1.10137		1.05589	1.10966		Up			Up		Ribosomal protein L36e family protein;(source:Araport11)
AT5G02710	1.14246		1.1648	1.56603	1.42814	Up			Up	Up	zinc/iron-chelating domain protein;(source:Araport11)
AT5G02760	1.71014			1.87503		Up			Up		Encodes a phosphatase that functions in sustaining proper leaf longevity and preventing early senescence by suppressing or perturbing SARK-mediated senescence signal transduction.	SENESCENCE-SUPPRESSED 51 PROTEIN PHOSPHATASE (SSPP);ARABIDOPSIS PP2C CLADE D 7 (APD7)
AT5G03120	-2.57405				-1.76399	Down				Down	transmembrane protein;(source:Araport11)
AT5G03260	-1.14492	-1.34154	-1.97482	-1.56491		Down	Down	Down	Down		LAC11 is a putative laccase, a member of laccase family of genes (17 members in Arabidopsis).	LACCASE 11 (LAC11)
AT5G03360	-1.07549				-1.30732	Down				Down	cysteine/histidine-rich C1 domain protein;(source:Araport11)
AT5G03545	1.46859	-2.95609	-1.91476		-1.04097	Up	Down	Down		Down	Expressed in response to phosphate starvation, this response is enhanced by the presence of IAA. Additionally, its expression is responsive to both phosphate (Pi) and phosphite (Phi) in shoots. The mRNA is cell-to-cell mobile.	INDUCED BY PI STARVATION 2 (ATIPS2); (AT4)
AT5G03630	-1.31144				1.15969	Down				Up	Pyridine nucleotide-disulfide oxidoreductase family protein;(source:Araport11)	(MDAR2)
AT5G03890	1.30534	-2.67689	-1.15069	-1.48324	-1.4538	Up	Down	Down	Down	Down	hypothetical protein;(source:Araport11)
AT5G03940	1.17994			1.13381		Up			Up		mutant has Yellow first leaves; Chloroplast Signal Recognition Particle Subunit	FIFTY-FOUR CHLOROPLAST HOMOLOGUE (FFC);SIGNAL RECOGNITION PARTICLE 54 KDA SUBUNIT CHLOROPLAST PROTEIN (SRP54CP);CHLOROPLAST SIGNAL RECOGNITION PARTICLE 54 KDA SUBUNIT (CPSRP54);54 CHLOROPLAST PROTEIN (54CP)
AT5G04200	-2.31195	-1.29164	-1.37611	-1.18522		Down	Down	Down	Down		Encodes a putative metacaspase. Arabidopsis contains three type I MCP genes (MCP1a-c) and six type II MCP genes (MCP2a?f): AtMCP1a/At5g64240, AtMCP1b/At1g02170, AtMCP1c/At4g25110, AtMCP2a/At1g79310, AtMCP2b/At1g79330, AtMCP2c/At1g79320, AtMCP2d/At1g79340, AtMCP2e/At1g16420, AtMCP2f/At5g04200.	METACASPASE 2F (MCP2f);METACASPASE 2F (AtMCP2f);METACASPASE 9 (AtMC9);METACASPASE 9 (MC9)
AT5G04340	-2.21382				1.38061	Down				Up	putative c2h2 zinc finger transcription factor mRNA,	(C2H2); (ATZAT6);ZINC FINGER OF ARABIDOPSIS THALIANA 6 (ZAT6);COLD INDUCED ZINC FINGER PROTEIN 2 (CZF2)
AT5G04470	-1.16743	-1.78429	-1.51152	-1.09072		Down	Down	Down	Down		Encodes a novel nuclear 14-kD protein containing a cyclin binding motif and a motif found in ICK/KRP cell cycle inhibitor proteins. It is required for coordinating cell division and cell differentiation during the development of Arabidopsis trichomes, playing a key role in the mitosis-to-endoreduplication transition. It interacts with D-type cyclins in vivo.	SIAMESE (SIM)
AT5G05110	-1.2489			-1.40863		Down			Down		Cystatin/monellin family protein;(source:Araport11)
AT5G05270	2.34188	3.67461	4.33345	4.99279	6.78451	Up	Up	Up	Up	Up	Chalcone-flavanone isomerase family protein;(source:Araport11)	(ATCHIL);CHALCONE ISOMERASE LIKE (CHIL)
AT5G05290	-1.29602	-1.22026	-1.40606		-1.9668	Down	Down	Down		Down	Encodes an expansin. Naming convention from the Expansin Working Group (Kende et al, 2004. Plant Mol Bio)	(ATHEXP ALPHA 1.12);EXPANSIN A2 (EXPA2); (ATEXP2);EXPANSIN 2 (EXP2);EXPANSIN A2 (ATEXPA2)
AT5G05340	-3.11042	-1.92653	1.43336	1.72692		Down	Down		Up		Encodes a protein with sequence similarity to peroxidases that is involved in lignin biosynthesis. Loss of function mutations show abnormal development of xylem fibers and reduced levels of lignin biosynthetic enxymes.	PEROXIDASE 52 (PRX52)
AT5G05440	-1.04839			1.09431		Down			Up		Encodes a member of the PYR (pyrabactin resistance )/PYL(PYR1-like)/RCAR (regulatory components of ABA receptor) family proteins with 14 members. PYR/PYL/RCAR family proteins function as abscisic acid sensors. Mediate ABA-dependent regulation of protein phosphatase 2Cs ABI1 and ABI2.	PYRABACTIN RESISTANCE 1-LIKE 5 (PYL5); (ATPYL5);REGULATORY COMPONENT OF ABA RECEPTOR 8 (RCAR8)
AT5G05580	1.60381	2.86757	2.38752			Up	Up	Up			Encodes a temperature sensitive plastidic fatty acid desaturase.	FATTY ACID DESATURASE 8 (FAD8); (AtFAD8)
AT5G05740	1.44166	1.03955		2.2307	1.52843	Up	Up		Up	Up	S2P-like putative metalloprotease, also contain transmembrane helices near their C-termini and many of them, five of seven, contain a conserved zinc-binding motif HEXXH. Homolog of EGY1. Each of the EGY1 and EGY-like proteins share two additional highly conserved motifs, the previously reported NPDG motif (aa 442?454 in EGY1, Rudner et al., 1999) and a newly defined GNLR motif (aa 171?179 in EGY1…	ETHYLENE-DEPENDENT GRAVITROPISM-DEFICIENT AND YELLOW-GREEN-LIKE 2 (EGY2); (ATEGY2)
AT5G05960	-1.65356	-2.09558	-2.02009	-1.2359		Down	Down	Down	Down		Bifunctional inhibitor/lipid-transfer protein/seed storage 2S albumin superfamily protein;(source:Araport11)
AT5G05965	1.16213	-1.80693	-3.1795			Up	Down	Down			cell wall RBR3-like protein;(source:Araport11)
AT5G06060	1.08906	1.26567	1.18922	1.58428		Up	Up	Up	Up		NAD(P)-binding Rossmann-fold superfamily protein;(source:Araport11)
AT5G06200	-1.35014	-1.5865	-2.22948	-1.47797		Down	Down	Down	Down		Uncharacterized protein family (UPF0497);(source:Araport11)	CASPARIAN STRIP MEMBRANE DOMAIN PROTEIN 4 (CASP4)
AT5G06290	1.34579	1.70771	1.26661	2.11693	1.18412	Up	Up	Up	Up	Up	Encodes a 2-Cys peroxiredoxin (2-Cys PrxB) that contains two catalytic Cys residues. The mRNA is cell-to-cell mobile.	2-CYS PEROXIREDOXIN B (2CPB);2-CYSTEINE PEROXIREDOXIN B (2-Cys Prx B)
AT5G06640	-1.62765		2.58823	1.22312		Down			Up		Proline-rich extensin-like family protein;(source:Araport11)	EXTENSIN 10 (EXT10)
AT5G06720	-3.89774	-3.00264	-2.75236		-1.4645	Down	Down	Down		Down	Encodes a peroxidase with diverse roles in the wound response, flower development, and syncytium formation.	PEROXIDASE 2 (ATPA2);PEROXIDASE 2 (PA2);PEROXIDASE 53 (PRX53); (ATPRX53)
AT5G06760	-1.12316		-1.18645		1.01919	Down				Up	Encodes LEA4-5, a member of the Late Embryogenesis Abundant (LEA) proteins which typically accumulate in response to low water availability conditions imposed during development or by the environment. Most of the diverse set of LEA proteins can be grouped according to properties such as high hydrophilicity and high content of glycine or other small amino acids in what has been termed hydrophilins…	LATE EMBRYOGENESIS ABUNDANT 4-5 (AtLEA4-5);LATE EMBRYOGENESIS ABUNDANT 4-5 (LEA4-5)
AT5G07020	1.10316	2.41002	1.32687	3.36606	2.55447	Up	Up	Up	Up	Up	Encodes an integral thylakoid membrane protein that interacts with PSII core complexes and contributes to the maintenance of PSII homeostasis upon exposure to photoinhibitory light conditions by participating in the protection and stabilization of PSII under photoinhibitory stress.	MAINTENANCE OF PSII UNDER HIGH LIGHT 1 (MPH1)
AT5G07475	-1.19462	-1.03195	-1.22532		2.70139	Down	Down	Down		Up	Cupredoxin superfamily protein;(source:Araport11)
AT5G07900	1.16752		1.00831	1.32349		Up			Up		Mitochondrial transcription termination factor family protein;(source:Araport11)
AT5G08050	1.29053	2.34119	1.47325	3.23099	2.94242	Up	Up	Up	Up	Up	Encodes a grana core localized protein. Mutant plants have reduced NPQ, affected organization of light-havesting complex II and an enhanced grana stacking.	(RIQ1)
AT5G08240	-1.65015			-1.5865		Down			Down		transmembrane protein;(source:Araport11)
AT5G08280	1.18845			1.18782	1.75399	Up			Up	Up	Encodes a protein with porphobilinogen deaminase activity. This protein is targeted to the chloroplast. Mutants spontaneously develop chlorotic leaf lesions in the absence of pathogen attack, resembling the phenotype of lesion-mimic mutants. It has been shown to interact with the PPR protein AtECB2 for chloroplast RNA editing.	HYDROXYMETHYLBILANE SYNTHASE (HEMC);RUGOSA 1 (RUG1)
AT5G08640	2.64221	3.70092	4.44325	7.05656	8.97955	Up	Up	Up	Up	Up	Encodes a flavonol synthase that catalyzes formation of flavonols from dihydroflavonols. Co-expressed with CHI and CHS (qRT-PCR).	FLAVONOL SYNTHASE (FLS);FLAVONOL SYNTHASE 1 (FLS1); (ATFLS1)
AT5G09440	-1.43297	-2.40814	-2.57252	-1.73211	-1.63082	Down	Down	Down	Down	Down	EXORDIUM like 4;(source:Araport11)	EXORDIUM LIKE 4 (EXL4)
AT5G09530	-1.28649	-1.26475	-1.5902		2.22674	Down	Down	Down		Up	The gene encodes a unique protein which contains 36 repeats of a unique pentapeptide (Pro-Glu-Leu|Ile|Val-Pro-Lys). It has been shown tobe involved in growth and development.	PROLINE-RICH PROTEIN 10 (PRP10);PRO-GLU-LEU|ILE|VAL-PRO-LYS 1 (PELPK1)
AT5G09650	1.00051	1.47816	1.20248	2.01875	1.07441	Up	Up	Up	Up	Up	Encodes a protein with inorganic pyrophosphatase activity.	PYROPHOSPHORYLASE 6 (PPa6);PYROPHOSPHORYLASE 6 (AtPPa6)
AT5G09660	1.03672	2.39721	1.72322	2.43788		Up	Up	Up	Up		encodes a microbody NAD-dependent malate dehydrogenase encodes an peroxisomal NAD-malate dehydrogenase that is involved in fatty acid beta-oxidation through providing NAD to the process of converting fatty acyl CoA to acetyl CoA.	PEROXISOMAL NAD-MALATE DEHYDROGENASE 2 (PMDH2)
AT5G10120	3.33925	-1.14391	1.42651		-1.70444	Up	Down			Down	Ethylene insensitive 3 family protein;(source:Araport11)
AT5G10430	-2.12793	-3.5351	-2.92043	-2.11587	-3.82937	Down	Down	Down	Down	Down	Encodes arabinogalactan-protein (AGP4) that is expressed in female reproductive tissues. It is involved in promoting degeneration of the persistent synergid after fertilization. In mutant ovules, the persistent synergid does not degrade resulting in polytuby.	ARABINOGALACTAN PROTEIN 4 (AGP4); (ATAGP4); (JAGGER)
AT5G10580	-7.32528	-1.73703	-1.60809	-1.06453		Down	Down	Down	Down		plant/protein (Protein of unknown function, DUF599);(source:Araport11)
AT5G10770	-2.53013	-3.15109		-1.81796		Down	Down		Down		Eukaryotic aspartyl protease family protein;(source:Araport11)
AT5G11160	1.90247			1.08369	1.82098	Up			Up	Up	adenine phosphoribosyltransferase 5;(source:Araport11)	ADENINE PHOSPHORIBOSYLTRANSFERASE 5 (APT5)
AT5G11450	1.30225	1.39633	1.40469	2.57473	1.58071	Up	Up	Up	Up	Up	PsbP domain protein (Mog1/PsbP/DUF1795-like photosystem II reaction center PsbP family protein);(source:Araport11)	PSBP DOMAIN PROTEIN 5 (PPD5)
AT5G11480	1.30664			1.77113	1.22465	Up			Up	Up	P-loop containing nucleoside triphosphate hydrolases superfamily protein;(source:Araport11)	(ENGB-2)
AT5G11540	-1.56314	-2.13017		-1.31388	-1.11802	Down	Down		Down	Down	Encodes a homolog of rat L-gulono-1,4-lactone (L-GulL) oxidase that is involved in the biosynthesis of L-ascorbic acid.	L -GULONO-1,4-LACTONE ( L -GULL) OXIDASE 3 (GULLO3); (ATGULLO3)
AT5G12050	1.1608	1.82865		2.48152		Up	Up		Up		rho GTPase-activating protein;(source:Araport11)
AT5G13200	-1.57866				1.07159	Down				Up	Encodes a protein with unknown function that is involved in hormone mediated regulation of seed germination/dormancy.	GEM-RELATED 5 (GER5)
AT5G13510	1.37691	1.37671		2.26524	1.09185	Up	Up		Up	Up	Ribosomal protein L10 family protein;(source:Araport11)	EMBRYO DEFECTIVE 3136 (EMB3136)
AT5G13580	-1.42291		-2.01011		2.07632	Down				Up	Belongs to a clade of five Arabidopsis thaliana ABCG half-transporters that are required for synthesis of an effective suberin barrier in roots and seed coats (ABCG2, ABCG6, and ABCG20) and for synthesis of an intact pollen wall (ABCG1 and ABCG16).	ATP-BINDING CASSETTE G6 (ABCG6)
AT5G13630	1.49816	2.62064		3.12948	2.99495	Up	Up		Up	Up	Encodes magnesium chelatase involved in plastid-to-nucleus signal transduction.	GENOMES UNCOUPLED 5 (GUN5);CONDITIONAL CHLORINA (CCH);ABA-BINDING PROTEIN (ABAR); (CCH1);H SUBUNIT OF MG-CHELATASE (CHLH)
AT5G13650	1.29244	2.74738	1.66066			Up	Up	Up			Encodes SVR3, a putative chloroplast TypA translation elongation GTPase. Loss of SVR3 suppresses variegation mediated by var2. SVR3 is essential for plants? ability to develop functional chloroplasts under chilling stress (8C), but not at normal temperature (22C).	SUPPRESSOR OF VARIEGATION 3 (SVR3)
AT5G13770	1.24318	2.25052	1.43887	3.38808	2.1304	Up	Up	Up	Up	Up	Pentatricopeptide repeat (PPR-like) superfamily protein;(source:Araport11)
AT5G13870	1.45293	-2.02267		-3.29884	-4.14619	Up	Down		Down	Down	EXGT-A4, endoxyloglucan transferase,	XYLOGLUCAN ENDOTRANSGLUCOSYLASE/HYDROLASE 5 (XTH5);ENDOXYLOGLUCAN TRANSFERASE A4 (EXGT-A4)
AT5G13930	2.47866	1.37827	2.98788	6.50245	8.53346	Up	Up	Up	Up	Up	Encodes chalcone synthase (CHS), a key enzyme involved in the biosynthesis of flavonoids. Required for the accumulation of purple anthocyanins in leaves and stems. Also involved in the regulation of auxin transport and the modulation of root gravitropism. The mRNA is cell-to-cell mobile.	CHALCONE SYNTHASE (CHS); (ATCHS);TRANSPARENT TESTA 4 (TT4)
AT5G14130	-2.30052			2.93802		Down			Up		Peroxidase superfamily protein;(source:Araport11)
AT5G14180	-1.50038	-2.94589	-3.55435	-1.76271	-2.72714	Down	Down	Down	Down	Down	Myzus persicae-induced lipase 1;(source:Araport11)	MYZUS PERSICAE-INDUCED LIPASE 1 (MPL1)
AT5G14320	1.36742	1.22254		2.16873		Up	Up		Up		Ribosomal protein S13/S18 family;(source:Araport11)	EMBRYO DEFECTIVE 3137 (EMB3137)
AT5G14360	1.20787	-3.48337	-2.16222	-2.36405	-2.77484	Up	Down	Down	Down	Down	Ubiquitin-like superfamily protein;(source:Araport11)
AT5G14660	1.38314	1.62605	1.39838	2.17109	1.68038	Up	Up	Up	Up	Up	Encodes a peptide deformylase PDF1B. The crystal structure has been determined at a resolution of 0.24 nm (Biochem J, 2008, vol 413:417-427).	PEPTIDE DEFORMYLASE 1B (PDF1B); (DEF2); (ATDEF2)
AT5G14730	-1.62023	-1.20233	-1.3299			Down	Down	Down			hypothetical protein;(source:Araport11)
AT5G14800	1.33405				-1.83442	Up				Down	Delta 1-pyrroline-5-carboxylate reductase, catalyzes the final step in proline biosynthesis from glutamate and ornithine.In situ hybridization indicated that under normal growth conditions, the highest concentration of P5CR transcripts occurs in the cortical parenchyma, phloem, vascular cambium and pith parenchyma in the vicinity of the protoxylem. Single gene in Arabidopsis.	(AT-P5C1);PYRROLINE-5- CARBOXYLATE (P5C) REDUCTASE (AT-P5R);PYRROLINE-5- CARBOXYLATE (P5C) REDUCTASE (P5CR);EMBRYO DEFECTIVE 2772 (EMB2772)
AT5G15130	-1.57795		-1.03315	-1.01746		Down			Down		member of WRKY Transcription Factor; Group II-b; contribute to basal immunity. The mRNA is cell-to-cell mobile.	WRKY DNA-BINDING PROTEIN 72 (WRKY72);ARABIDOPSIS THALIANA WRKY DNA-BINDING PROTEIN 72 (ATWRKY72)
AT5G15150	-1.29917	-2.28479	-2.04111	-1.78723	-2.9439	Down	Down	Down	Down	Down	homeobox-containing gene with an unusual feature: a leucine zipper motif adjacent to the carboxyl-terminal of the homeodomain structure. This gene is expressed primarily in the cortex of the root and the stem.	HOMEOBOX 3 (ATHB-3);HOMEOBOX 3 (HB-3); (ATHB3);HOMEOBOX FROM ARABIDOPSIS THALIANA 7 (HAT7)
AT5G15200	1.0193		1.19936	1.39512		Up			Up		Ribosomal protein S4;(source:Araport11)
AT5G15230	1.14293	-3.52053	-2.85536	-3.04776	-1.84827	Up	Down	Down	Down	Down	Encodes gibberellin-regulated protein GASA4. Promotes GA responses and exhibits redox activity.	GAST1 PROTEIN HOMOLOG 4 (GASA4)
AT5G15290	-1.33392	-2.39375	-4.31694			Down	Down	Down			Uncharacterized protein family (UPF0497);(source:Araport11)	CASPARIAN STRIP MEMBRANE DOMAIN PROTEIN 5 (CASP5)
AT5G15830	-2.34891	-1.18689			-2.17258	Down	Down			Down	basic leucine-zipper 3;(source:Araport11)	BASIC LEUCINE-ZIPPER 3 (AtbZIP3);BASIC LEUCINE-ZIPPER 3 (bZIP3)
AT5G15850	1.00207	1.4053	1.66693			Up	Up	Up			Homologous to the flowering-time gene CONSTANS.	CONSTANS-LIKE 1 (COL1); (ATCOL1);B-BOX DOMAIN PROTEIN 2 (BBX2)
AT5G15960	2.01858		-3.37256		3.6938	Up				Up	cold and ABA inducible protein kin1, possibly functions as an anti-freeze protein. Transcript level of this gene is induced by cold, ABA, dehydration and osmoticum (mannitol). However, protein activity of GUS fused to the promoter of this gene is inhibited by cold treatment, suggesting an inhibition of the protein by increased transcript level.	(KIN1)
AT5G15970	1.82905		-1.44023	1.02001	3.42911	Up			Up	Up	Encodes a gene that can be induced by cold and abscisic acid and may be involved in cold acclimation and salt tolerance. The mRNA is cell-to-cell mobile.	(KIN2); (AtCor6.6);COLD-RESPONSIVE 6.6 (COR6.6)
AT5G16030	1.30851	2.30021		3.77039	1.63004	Up	Up		Up	Up	mental retardation GTPase activating protein;(source:Araport11)
AT5G16290	1.03543			1.01031		Up			Up		Encodes a regulatory subunit of acetohydroxy acid synthase (AHAS), the &#64257;rst committed enzyme in the branched chain amino acid biosynthesis pathway.	VALINE-TOLERANT 1 (VAT1);ALS-INTERACTING PROTEIN3 (AIP3);ACETOLACTATE SYNTHASE SMALL SUBUNIT 2 (AHASS2)
AT5G16360	-1.459	-1.24265	-1.6833	-2.06552		Down	Down	Down	Down		NC domain-containing protein-like protein;(source:Araport11)
AT5G16400	1.07811	2.38715		2.97109	1.73936	Up	Up		Up	Up	Encodes an f-type thioredoxin (Trx-f2) localized in chloroplast stroma.	(ATF2);THIOREDOXIN F2 (TRXF2)
AT5G16540	1.37676	2.13179	1.20647	1.95914	2.06519	Up	Up	Up	Up	Up	Encodes a zinc finger protein.	ZINC FINGER NUCLEASE 3 (ZFN3)
AT5G16710	1.26688	1.56856	1.04882	1.64491		Up	Up	Up	Up		DHAR3 protein undergoes thiolation following treatment with the oxidant tert-butylhydroperoxide.Encodes 30-40% of extractable leaf GSH-dependent DHAR activity. Single knockout mutants show unaltered ascorbate and glutathione status in optimal and oxidative stress conditions.Makes a minor contribution to glutathione oxidation in response to increased intracellular hydrogen peroxide (catalase defic…	DEHYDROASCORBATE REDUCTASE 1 (DHAR3)
AT5G16715	1.44426	1.7028	1.10252			Up	Up	Up			protein EMBRYO DEFECTIVE 2247;(source:Araport11)	EMBRYO DEFECTIVE 2247 (EMB2247)
AT5G17050	1.78704	3.43865	2.92399			Up	Up	Up			The At5g17050 encodes a anthocyanidin 3-O-glucosyltransferase which specifically glucosylates the 3-position of the flavonoid C-ring. Anthocyanidins such as cyanidin and pelargonidin as well as flavonols such as kaempferol and quercetin are accepted substrates.	UDP-GLUCOSYL TRANSFERASE 78D2 (UGT78D2)
AT5G17170	1.17631	3.05077	2.29783	4.00801	3.14515	Up	Up	Up	Up	Up	rubredoxin family protein;(source:Araport11)	ENHANCER OF SOS3-1 (ENH1)
AT5G17330	-1.00687	-1.16288		-1.0791		Down	Down		Down		Encodes one of two isoforms of glutamate decarboxylase. The mRNA is cell-to-cell mobile.	GLUTAMATE DECARBOXYLASE 1 (GAD1); (ATGAD1);GLUTAMATE DECARBOXYLASE (GAD)
AT5G17670	1.82014	3.07518	1.21124	3.04242	1.15456	Up	Up	Up	Up	Up	alpha/beta-Hydrolases superfamily protein;(source:Araport11)
AT5G17710	1.01716			1.1927		Up			Up		Co-chaperone GrpE family protein;(source:Araport11)	EMBRYO DEFECTIVE 1241 (EMB1241)
AT5G17870	1.25842	2.06507		2.02612	1.25285	Up	Up		Up	Up	plastid-specific ribosomal protein 6 precursor (Psrp-6) - like	PLASTID-SPECIFIC 50S RIBOSOMAL PROTEIN 6 (PSRP6)
AT5G17910	-1.00224	-1.14466	-1.00602			Down	Down	Down			cardiomyopathy-associated protein;(source:Araport11)
AT5G18130	-1.07331	-1.39543	-1.37229			Down	Down	Down			transmembrane protein;(source:Araport11)
AT5G18570	1.58241	1.40142	1.31195	2.57848	1.76876	Up	Up	Up	Up	Up	Encodes AtObgC, a plant ortholog of bacterial Obg. AtObgC is a chloroplast-targeting GTPase essential for early embryogenesis. Mutations in this locus result in embryo lethality. The protein is dually localized in the stroma and the inner envelope membrane and is involved in thylakoid membrane biogenesis and functions primarily in plastid ribosome biogenesis during chloroplast development.	EMBRYO DEFECTIVE 269 (EMB269); (ATOBGC); (OBG A-2);EMBRYO DEFECTIVE 3138 (EMB3138);OBG-LIKE PROTEIN (ATOBGL);CHLOROPLASTIC SAR1 (CPSAR1)
AT5G18660	1.4846	2.0927	1.34522			Up	Up	Up			Encodes a protein with 3,8-divinyl protochlorophyllide a 8-vinyl reductase activity. Mutants accumulate divinyl chlorophyll rather than monovinyl chlorophyll.	PALE-GREEN AND CHLOROPHYLL B REDUCED 2 (PCB2)
AT5G18690	-1.49178	-1.81968	-1.05329			Down	Down	Down			arabinogalactan protein 25;(source:Araport11)	ARABIDOPSIS THALIANA ARABINOGALACTAN PROTEINS 25 (ATAGP25);ARABINOGALACTAN PROTEIN 25 (AGP25)
AT5G19220	1.44419	1.96012	1.48585	2.73744	1.41453	Up	Up	Up	Up	Up	Encodes the large subunit of ADP-glucose pyrophosphorylase which catalyzes the first, rate limiting step in starch biosynthesis. The large subunit plays a regulatory role whereas the small subunit (ApS) is the catalytic isoform. Four isoforms (ApL1-4) have been identified. ApL1 is the major large subunit isoform present in leaves. Mutational analysis of APS1 suggests that APL1 and APL2 can compen…	ADP GLUCOSE PYROPHOSPHORYLASE LARGE SUBUNIT 1 (APL1);ADP GLUCOSE PYROPHOSPHORYLASE 2 (ADG2)
AT5G19240	-2.76068	1.60039	2.23252			Down	Up	Up			Glycoprotein membrane precursor GPI-anchored;(source:Araport11)
AT5G19260	2.47007	1.28402	1.57456			Up	Up	Up			A member of the FAF family proteins encoded by the FANTASTIC FOUR (FAF) genes: AT4G02810 (FAF1), AT1G03170 (FAF2), AT5G19260 (FAF3) and AT3G06020 (FAF4). FAFs have the potential to regulate shoot meristem size in Arabidopsis thaliana. FAFs can repress WUS, which ultimately leads to an arrest of meristem activity in FAF overexpressing lines.	FANTASTIC FOUR 3 (FAF3)
AT5G19370	1.17621			1.97129		Up			Up		rhodanese-like domain-containing protein / PPIC-type PPIASE domain-containing protein;(source:Araport11)
AT5G19730	1.55034			1.17966	1.6934	Up			Up	Up	Pectin lyase-like superfamily protein;(source:Araport11)
AT5G19940	1.36777	1.42056		1.75556		Up	Up		Up		Plastid-lipid associated protein PAP / fibrillin family protein;(source:Araport11)
AT5G20150	1.32175	-2.39171	-1.71906			Up	Down	Down			Expression is upregulated in the shoot of cax1/cax3 mutant. Additionally, its expression is responsive to both phosphate (Pi) and phosphite (Phi) in both roots and shoots. The mRNA is cell-to-cell mobile.	SPX DOMAIN GENE 1 (SPX1);ARABIDOPSIS THALIANA SPX DOMAIN GENE 1 (ATSPX1)
AT5G20230	-2.69245	6.00435	6.01186	6.89284	2.22937	Down	Up	Up	Up	Up	Encodes a Al-stress-induced gene. Along with TCF, it promotes lignin biosynthesis in response to cold stress. The mRNA is cell-to-cell mobile.	BLUE-COPPER-BINDING PROTEIN (ATBCB);BLUE-COPPER-BINDING PROTEIN (BCB);SENESCENCE ASSOCIATED GENE 14 (SAG14);BLUE COPPER BINDING PROTEIN (BCB)
AT5G20250	-1.2887			1.645	-2.21946	Down			Up	Down	encodes a member of glycosyl hydrolase family 36. Expression is induced within 3 hours of dark treatment, in senescing leaves and treatment with exogenous photosynthesis inhibitor. Induction of gene expression was suppressed in excised leaves supplied with sugar. The authors suggest that the gene's expression pattern is responding to the level of sugar in the cell. The mRNA is cell-to-cell mobile.	RAFFINOSE SYNTHASE 6 (RS6);DARK INDUCIBLE 10 (DIN10)
AT5G20630	1.11678	-1.69716	-1.06776			Up	Down	Down			Encodes a germin-like protein. Its transcripts are more abundant in RNA from leaves collected in the evening, suggesting some kind of circadian regulation.	GERMIN-LIKE PROTEIN 3 (GLP3); (GLP3A);GERMIN 3 (GER3);ARABIDOPSIS THALIANA GERMIN 3 (ATGER3); (GLP3B)
AT5G20710	-1.23508	-2.88898	-5.91154	-2.31479	-3.26558	Down	Down	Down	Down	Down	beta-galactosidase 7;(source:Araport11)	BETA-GALACTOSIDASE 7 (BGAL7)
AT5G20720	1.40112		1.23037	1.82026	1.28543	Up			Up	Up	Encodes a chloroplast co-chaperonin with similarity to CPN21 from spinach, E.coli GroES.	CHAPERONIN 20 (CPN20);CHLOROPLAST CHAPERONIN 10 (CPN10); (CPN21); (ATCPN21);CHLOROPLAST CHAPERONIN 10 (CHCPN10)
AT5G20740	1.20104	-2.05126	-2.02839	1.77128		Up	Down	Down	Up		Plant invertase/pectin methylesterase inhibitor superfamily protein;(source:Araport11)
AT5G21430	1.34877	4.74588	2.77124	5.20585	3.35706	Up	Up	Up	Up	Up	Chaperone DnaJ-domain superfamily protein;(source:Araport11)	CHLORORESPIRATORY REDUCTION 31 (CRR31);CHLORORESPIRATORY REDUCTION L (CRRL);NADH DEHYDROGENASE-LIKE COMPLEX U (NdhU)
AT5G21482	2.37962	1.82352	2.41314	2.78025	1.92341	Up	Up	Up	Up	Up	This gene used to be called AtCKX5. It encodes a protein whose sequence is similar to cytokinin oxidase/dehydrogenase, which catalyzes the degradation of cytokinins.	CYTOKININ OXIDASE 7 (CKX7);ARABIDOPSIS THALIANA CYTOKININ OXIDASE 5 (ATCKX5)
AT5G21920	1.37126			1.51658		Up			Up		YGGT family protein;(source:Araport11)	(YLMG2); (ATYLMG2)
AT5G22390	3.77884	3.95523	2.81332	2.94759	1.09115	Up	Up	Up	Up	Up	FANTASTIC four-like protein (DUF3049);(source:Araport11)
AT5G22620	1.03512	1.78084	1.15476			Up	Up	Up			encodes a putative 2-carboxy-D-arabinitol 1-phosphate phosphatase
AT5G22640	1.17954		1.05883	1.01561		Up			Up		EMB1211 is a MORN (multiple membrane occupation and recognition nexus) motif containing protein involved in embryo development and chloroplast biogenesis. The mRNA is cell-to-cell mobile.	TRANSLOCON AT THE INNER ENVELOPE MEMBRANE OF CHLOROPLASTS 100 (TIC100);EMBRYO DEFECTIVE 1211 (emb1211)
AT5G23060	1.67328	3.10593	1.43419	2.83252	2.68902	Up	Up	Up	Up	Up	Encodes a chloroplast-localized protein that modulates cytoplasmic Ca2+ concentration and is crucial for proper stomatal regulation in response to elevations of external Ca2+. Phosphorylation of this protein is dependent on calcium.	CALCIUM SENSING RECEPTOR (CaS)
AT5G23120	1.15426	2.26834	1.33989	3.02391	1.11994	Up	Up	Up	Up	Up	encodes a stability and/or assembly factor of photosystem II The mRNA is cell-to-cell mobile.	HIGH CHLOROPHYLL FLUORESCENCE 136 (HCF136)
AT5G23220	-1.07656	-1.92018		-1.0183		Down	Down		Down		nicotinamidase 3;(source:Araport11)	NICOTINAMIDASE 3 (NIC3)
AT5G23350	-1.10209		-1.08475		-1.80479	Down				Down	GRAM domain protein/ABA-responsive-like protein;(source:Araport11)
AT5G23400	-1.21	-1.79719	-1.43005			Down	Down	Down			Leucine-rich repeat (LRR) family protein;(source:Araport11)
AT5G23830	-1.13008	-1.60841	-1.65051			Down	Down	Down			MD-2-related lipid recognition domain-containing protein;(source:Araport11)
AT5G23840	-1.54702	-2.84793	-4.74228			Down	Down	Down			MD-2-related lipid recognition domain-containing protein;(source:Araport11)
AT5G23940	1.99338	1.35545	1.50367	1.08742	1.40337	Up	Up	Up	Up	Up	Encodes PERMEABLE LEAVES3 (PEL3), a putative acyl-transferase. Mutation in this locus results in altered trichome phenotype (trcichomes become tangled during leaf expansion). Additional phenotype includes altered cuticle layer.	EMBRYO DEFECTIVE 3009 (EMB3009);DEFECTIVE IN CUTICULAR RIDGES (DCR);PERMEABLE LEAVES3 (PEL3)
AT5G24030	-2.86928	-1.06833	-1.00692			Down	Down	Down			Encodes a protein with ten predicted transmembrane helices. The SLAH3 protein has similarity to the SLAC1 protein involved in ion homeostasis in guard cells. Although it is not expressed in guard cells, it can complement an slac1-2 mutant suggesting that it performs a similar function. SLAH3:GFP localizes to the plasma membrane.	SLAC1 HOMOLOGUE 3 (SLAH3)
AT5G24100	-2.17859	-1.31836		-1.25262	-1.46224	Down	Down		Down	Down	Leucine-rich repeat protein kinase family protein;(source:Araport11)
AT5G24160	-3.52689	4.25899	5.04349			Down	Up	Up			squalene monooxygenase 6;(source:Araport11)	SQUALENE MONOXYGENASE 6 (SQE6)
AT5G24314	1.41259			1.45007		Up			Up		plastid transcriptionally active7;(source:Araport11)	PLASTID TRANSCRIPTIONALLY ACTIVE7 (PTAC7); (TAC7)
AT5G24490	1.07393			2.09385		Up			Up		30S ribosomal protein;(source:Araport11)
AT5G24770	-1.07863	-2.26027	-3.53904		1.03858	Down	Down	Down		Up	Has acid phosphatase activity dependent on the presence of divalent cations (Mg2+, Co2+, Zn2+, Mn2+) and anti-insect activity. Insects fed with the protein show a retarded development. Induced in response to abscisic acid, jasmonic acid, salt, water deficiency and wounding.	(ATVSP2);VEGETATIVE STORAGE PROTEIN 2 (VSP2)
AT5G24910	-2.62916	-2.43871	-1.95011	-2.03686	-1.80973	Down	Down	Down	Down	Down	Member of CYP714A. Encodes one of the two tandemly duplicated gene pair ELA1 (CYP714A1) and ELA2 (CYP714A2), homologs of the rice cytochrome P450 monooxygenase gene EUI1. Double mutation of ELA1 and ELA2 results in increased biomass and enlarged organs.	EUI-LIKE P450 A1 (ELA1);CYTOCHROME P450, FAMILY 714, SUBFAMILY A, POLYPEPTIDE 1 (CYP714A1)
AT5G25110	-1.17387	-2.15144	-1.7807	-1.60125	-1.26154	Down	Down	Down	Down	Down	member of AtCIPKs	SNF1-RELATED PROTEIN KINASE 3.25 (SnRK3.25);CBL-INTERACTING PROTEIN KINASE 25 (CIPK25)
AT5G25140	-2.97441		-1.56207		-1.72477	Down				Down	putative cytochrome P450	CYTOCHROME P450, FAMILY 71, SUBFAMILY B, POLYPEPTIDE 13 (CYP71B13)
AT5G25160	-2.39068	-1.34459	-1.27474	-1.27013		Down	Down	Down	Down		Encodes a zinc finger protein containing only a single zinc finger.	ZINC FINGER PROTEIN 3 (ZFP3)
AT5G26660	-2.5363		-1.09237	-1.15097		Down			Down		myb domain protein 86;(source:Araport11)	MYB DOMAIN PROTEIN 4 (ATMYB4-old);MYB DOMAIN PROTEIN 86 (MYB86);MYB DOMAIN PROTEIN 86 (ATMYB86);MYB DOMAIN PROTEIN 4 (ATMYB4)
AT5G26742	1.49314	1.38176	1.27304	1.58131	1.14263	Up	Up	Up	Up	Up	DEAD box RNA helicase (RH3);(source:Araport11)	EMBRYO DEFECTIVE 1138 (emb1138); (ATRH3); (RH3)
AT5G26820	1.09053	1.04286		1.32978		Up	Up		Up		Mutations in MAR1 confer resistance, while MAR1 overexpression causes hypersensitivity to multiple aminoglycoside antibiotics. Localizes to the chloroplast envelope. MAR1 may act as a plastid transporter involved in cellular iron homeostasis. The mRNA is cell-to-cell mobile.	(RTS3);MULTIPLE ANTIBIOTIC RESISTANCE 1 (MAR1);IRON REGULATED 3 (IREG3)
AT5G27390	1.4711			1.68666	2.5977	Up			Up	Up	tagatose-6-phosphate ketose/aldose isomerase, putative (Mog1/PsbP/DUF1795-like photosystem II reaction center PsbP family protein);(source:Araport11)
AT5G27560	1.13695	1.77156	1.5465	2.23346	1.22156	Up	Up	Up	Up	Up	DUF1995 domain protein, putative (DUF1995);(source:Araport11)
AT5G27890	1.51497	-2.97879		-3.12299	-2.40075	Up	Down		Down	Down	hypothetical protein;(source:Araport11)
AT5G28500	1.08494	1.98997	1.83882	2.94433	2.28537	Up	Up	Up	Up	Up	rubisco accumulation factor-like protein;(source:Araport11)
AT5G28630	-2.67193		1.36954		-1.00614	Down				Down	glycine-rich protein;(source:Araport11)
AT5G28750	1.07321	1.86954	1.40538	3.16099	1.49265	Up	Up	Up	Up	Up	Bacterial sec-independent translocation protein mttA/Hcf106;(source:Araport11)
AT5G30510	1.37502	1.5424		1.96525	1.01265	Up	Up		Up	Up	ribosomal protein S1;(source:Araport11)	RIBOSOMAL PROTEIN S1 (RPS1);PLASTID RIBOSOMAL PROTEIN S1 (PRPS1); (ARRPS1)
AT5G33355	-6.41465	-1.01527	-2.7379			Down	Down	Down			Encodes a defensin-like (DEFL) family protein.
AT5G35525	-2.59991	-2.1552	-2.25564		-2.12487	Down	Down	Down		Down	PLAC8 family protein;(source:Araport11)
AT5G35735	-2.04013			1.30607	1.72994	Down			Up	Up	Auxin-responsive family protein;(source:Araport11)
AT5G35790	1.08141	1.26706		1.34696	1.59345	Up	Up		Up	Up	Encodes a plastidic glucose-6-phosphate dehydrogenase that is sensitive to reduction by DTT and whose mRNA is more prevalent in developing organs but absent in the root.	GLUCOSE-6-PHOSPHATE DEHYDROGENASE 1 (G6PD1)
AT5G35970	1.06714	3.7012	1.43394	3.99644	3.32704	Up	Up	Up	Up	Up	P-loop containing nucleoside triphosphate hydrolases superfamily protein;(source:Araport11)
AT5G36120	1.3896	3.06989	1.70877	4.33923	3.49202	Up	Up	Up	Up	Up	cofactor assembly, complex C (B6F);(source:Araport11)	COFACTOR ASSEMBLY, COMPLEX C (B6F) (CCB3); (atylmg3); (YLMG3)
AT5G36700	1.30748	3.67367	3.0618		2.51105	Up	Up	Up		Up	2-phosphoglycolate phosphatase 1;(source:Araport11)	2-PHOSPHOGLYCOLATE PHOSPHATASE 1 (PGLP1); (ATPGLP1)
AT5G36790	1.69045	3.62787	1.81373		2.53034	Up	Up	Up		Up	Haloacid dehalogenase-like hydrolase (HAD) superfamily protein;(source:Araport11)
AT5G36925	-2.9407	2.02493	4.64187	2.49182		Down	Up	Up	Up		hypothetical protein;(source:Araport11)	ARACIN1 (ARACIN1)
AT5G37540	-1.68449				-1.00523	Down				Down	Eukaryotic aspartyl protease family protein;(source:Araport11)
AT5G38005	-1.26173		-2.75013	-1.50072		Down			Down		other_RNA;(source:Araport11)
AT5G38020	2.09943		-3.93573		1.76925	Up				Up	encodes a protein whose sequence is similar to SAM:salicylic acid carboxyl methyltransferase (SAMT) (GI:6002712)(Clarkia breweri) and to SAM:benzoic acid carboxyl methyltransferase (BAMT)(GI:9789277)(Antirrhinum majus)
AT5G38100	-3.10815	-2.39195	-1.8501	-2.16504		Down	Down	Down	Down		S-adenosyl-L-methionine-dependent methyltransferases superfamily protein;(source:Araport11)
AT5G38410	1.08564	2.8106	1.20197		1.7936	Up	Up	Up		Up	Encodes a member of the Rubisco small subunit (RBCS) multigene family: RBCS1A (At1g67090), RBCS1B (At5g38430), RBCS2B (At5g38420), and RBCS3B (At5g38410). Functions to yield sufficient Rubisco content for leaf photosynthetic capacity.	RUBISCO SMALL SUBUNIT 3B (RBCS3B);RIBULOSE BISPHOSPHATE CARBOXYLASE SMALL CHAIN 1A (RBCS1A)
AT5G38430	1.39824	2.80953	4.40168		2.72491	Up	Up	Up		Up	Encodes a member of the Rubisco small subunit (RBCS) multigene family: RBCS1A (At1g67090), RBCS1B (At5g38430), RBCS2B (At5g38420), and RBCS3B (At5g38410).	RUBISCO SMALL SUBUNIT 1B (RBCS1B)
AT5G38520	1.30048	2.04084		2.78307	1.87805	Up	Up		Up	Up	CLD1 is involved in steady-state chlorophyll turnover; CLD1 dephytylates chlorophyll a, chlorophyll b, and pheophytin a in vitro; CLD1 and CHLG form a salvage cycle in recycling chlorophyll. Suppression of CLD1 expression results in reduced tolerance to moderately high temperature.	CHLOROPHYLL DEPHYTYLASE1 (CLD1)
AT5G38710	-1.99661	-1.33543		1.39261		Down	Down		Up		Methylenetetrahydrofolate reductase family protein;(source:Araport11)	(PDH2)
AT5G38980	1.7781	4.32002	5.05542	3.3851	2.29835	Up	Up	Up	Up	Up	transmembrane protein;(source:Araport11)
AT5G39100	4.90771	3.31146	2.0308			Up	Up	Up			germin-like protein (GLP6)	GERMIN-LIKE PROTEIN 6 (GLP6)
AT5G39120	9.05799	-3.95533			-4.14511	Up	Down			Down	RmlC-like cupins superfamily protein;(source:Araport11)
AT5G39150	1.97259	-5.97703	-2.87997		-3.7036	Up	Down	Down		Down	RmlC-like cupins superfamily protein;(source:Araport11)
AT5G39180	1.97089	-5.13252		-6.38127	-4.02718	Up	Down		Down	Down	RmlC-like cupins superfamily protein;(source:Araport11)
AT5G39210	2.13614	1.9348	1.92836	1.28006	2.61892	Up	Up	Up	Up	Up	Encodes a protein of the chloroplastic NAD(P)H dehydrogenase complex (NDH Complex) involved in respiration, photosystem I (PSI) cyclic electron transport and CO2 uptake. The product of this gene appears to be essential for the stable formation of the NDH Complex. The mRNA is cell-to-cell mobile.	CHLORORESPIRATORY REDUCTION 7 (CRR7)
AT5G39860	1.03005	-2.52303	-4.73389	-2.30676	-2.97328	Up	Down	Down	Down	Down	Encodes PRE1 (PACLOBUTRAZOL RESISTANCE1). PRE1 and IBH1 form a pair of antagonistic HLH/bHLH transcription factors that function downstream of BZR1 to mediate brassinosteroid regulation of cell elongation. BNQ1 is directly and negatively regulated by AP3 and PI in petals.Required for appropriate regulation of flowering time.	BANQUO 1 (BNQ1);PACLOBUTRAZOL RESISTANCE1 (PRE1);BASIC HELIX-LOOP-HELIX PROTEIN 136 (BHLH136)
AT5G39970	-1.30761	-1.90029		-1.12451		Down	Down		Down		catalytics;(source:Araport11)
AT5G40020	-1.64703	-1.09822	-1.68513	-1.54644		Down	Down	Down	Down		Pathogenesis-related thaumatin superfamily protein;(source:Araport11)
AT5G40160	1.23756	1.33622	1.73172	2.44621		Up	Up	Up	Up		Encodes ankyrin repeat protein EMB506. Mutations in this locus result in embryo lethality.	EMBRYO DEFECTIVE 506 (EMB506);EMBRYO DEFECTIVE 139 (EMB139)
AT5G40450	-2.12894				-2.14494	Down				Down	Encodes a member of a plant gene family, APK_ORTHOMCL5144,of unknown function. RBB1 is localized to the cytosol and involved in vacuolar biogenesis and organization. RBB1 mutants have increased number of vacuolar bulbs and fewer trans-vacuolar strands.	REGULATOR OF BULB BIOGENESIS1 (RBB1)
AT5G40730	-1.29058	-1.59771	-1.85529		-1.55014	Down	Down	Down		Down	Encodes an arabinogalactan-protein (AGP24).	ARABIDOPSIS THALIANA ARABINOGALACTAN PROTEIN 24 (ATAGP24);ARABINOGALACTAN PROTEIN 24 (AGP24)
AT5G40780	-1.39908			-1.00892	-1.23925	Down			Down	Down	Encodes LHT1 (lysine histidine transporter), a high-affinity transporter for cellular amino acid uptake in both root epidermis and leaf mesophyll.	(LHT1);LYSINE HISTIDINE TRANSPORTER 1 (LHT1)
AT5G40950	1.64959	1.74115	1.23971	2.71174	1.65424	Up	Up	Up	Up	Up	ribosomal protein large subunit 27;(source:Araport11)	RIBOSOMAL PROTEIN LARGE SUBUNIT 27 (RPL27)
AT5G41040	-1.53121		-1.19032		2.44513	Down				Up	Encodes a feruloyl-CoA transferase required for suberin synthesis. Has feruloyl-CoA-dependent feruloyl transferase activity towards substrates with a primary alcohol.	REDUCED LEVELS OF WALL-BOUND PHENOLICS 1 (RWP1);HYDROXYCINNAMOYL- COA:&OMEGA;-HYDROXYACID O-HYDROXYCINNAMOYLTRANSFERASE (HHT);ALIPHATIC SUBERIN FERULOYL-TRANSFERASE (ASFT)
AT5G41050	1.21798	3.02766	2.29931			Up	Up	Up			Pollen Ole e 1 allergen and extensin family protein;(source:Araport11)
AT5G41900	-2.28892	-2.4959	-1.79624		-2.11135	Down	Down	Down		Down	alpha/beta-Hydrolases superfamily protein;(source:Araport11)
AT5G42070	1.25799	1.97128	1.42796			Up	Up	Up			hypothetical protein;(source:Araport11)
AT5G42180	-1.74992	-2.04595	-2.35425	-1.492		Down	Down	Down	Down		Peroxidase superfamily protein;(source:Araport11)	(PRX64);PEROXIDASE 64 (PER64)
AT5G42270	1.03042	1.89972	1.19411	2.87748	2.84171	Up	Up	Up	Up	Up	VAR1 contains a conserved motif for ATPase and a metalloprotease characteristic to FtsH proteins, and is targeted into chloroplasts. A VAR1-fusion protein synthesized in vitro exhibited ATPase activity and partial metalloprotease activity. This protein is located to the thylakoid membrane and forms a complex with VAR2. FtsH1 (VAR1) and FtsH5 are interchangeable in thylakoid membranes. Phosphoryla…	(FTSH5);VARIEGATED 1 (VAR1)
AT5G42480	1.12398		1.06767	1.33105		Up			Up		Shows homology to the cyanobacterial cell division protein Ftn2, mutant only has two mesophyll cell chloroplasts. Protein was localized to a ring at the center of the chloroplasts. Probably involved in functions in the assembly and/or stabilization of the plastid-dividing FtsZ ring, inhibiting FtsZ filament formation in the chloroplast.	ACCUMULATION AND REPLICATION OF CHLOROPLASTS 6 (ARC6)
AT5G42580	-1.16049	-2.11681	-3.47727	-1.04655	-1.03733	Down	Down	Down	Down	Down	a member of the cytochrome P450 family	CYTOCHROME P450, FAMILY 705, SUBFAMILY A, POLYPEPTIDE 12 (CYP705A12)
AT5G42600	-1.72237	-3.09442	-6.52496			Down	Down	Down			Encodes an oxidosqualene synthase that produces the monocyclic triterpene marneral. Crucial for growth and development.	MARNERAL SYNTHASE 1 (MRN1)
AT5G42930	-1.44044	-3.43994	-4.25386	-2.62153	-1.88559	Down	Down	Down	Down	Down	alpha/beta-Hydrolases superfamily protein;(source:Araport11)
AT5G43180	-3.71783	-1.56003	-2.31824	-1.13884		Down	Down	Down	Down		transmembrane protein, putative (Protein of unknown function, DUF599);(source:Araport11)
AT5G43470	1.15625	2.30248	1.91885	2.80703		Up	Up	Up	Up		Confers resistance to Peronospora parasitica. In arabidopsis ecotype Dijon-17, HRT-mediated signaling is dependent on light for the induction of hypersensitive response and resistance to turnip crinkle virus.	RECOGNITION OF PERONOSPORA PARASITICA 8 (RPP8);HYPERSENSITIVE RESPONSE TO TCV (HRT);RESISTANT TO CMV(Y) 1 (RCY1)
AT5G43520	-3.43007	-1.2621	-1.63178	-1.46377		Down	Down	Down	Down		Cysteine/Histidine-rich C1 domain family protein;(source:Araport11)
AT5G43540	-2.80004			-1.80627		Down			Down		C2H2 and C2HC zinc fingers superfamily protein;(source:Araport11)
AT5G44110	1.18713	1.92294	2.16278			Up	Up	Up			Encodes a member of the NAP subfamily of ABC transporters whose expression pattern is regulated by light and sucrose.	(ATPOP1);ATP-BINDING CASSETTE A21 (ABCI21); (POP1);ARABIDOPSIS THALIANA NON-INTRINSIC ABC PROTEIN (ATNAP2)
AT5G44130	-2.41663		1.52808		1.2041	Down				Up	FASCICLIN-like arabinogalactan protein 13 precursor;(source:Araport11)	FASCICLIN-LIKE ARABINOGALACTAN PROTEIN 13 PRECURSOR (FLA13)
AT5G44380	-1.75753	-1.0331	-1.17418			Down	Down	Down			FAD-binding Berberine family protein;(source:Araport11)	(ATBBE28)
AT5G44568	-2.60907	1.04954	3.22263	1.62466	1.21961	Down	Up	Up	Up	Up	transmembrane protein;(source:Araport11)
AT5G44610	-2.66476	-1.31267	-1.69304	-1.05791		Down	Down	Down	Down		Encodes a protein with seven repeated VEEKK motifs. RNAi and overexpression experiments suggest that the gene is not involved in cell division but might be consequential for cell shape of epidermal and cortical cells. The protein encoded by this gene binds to cortical microtubules and inhibits tubulin polymerization. Associates to the plasma membrane and interacts with calmodulin and phosphatidyl…	PLASMA MEMBRANE ASSOCIATED CA2+-BINDING PROTEIN-2 (PCAP2);MICROTUBULE-ASSOCIATED PROTEIN 18 (MAP18)
AT5G44650	1.09484	1.34834		1.23083	1.20725	Up	Up		Up	Up	Encodes a nucleus-encoded thylakoid protein, cooperates with the plastid-encoded Ycf3 protein in photosystem i assembly. Also induces tolerance to multiple environmental stresses and reduces photooxidative damage.	CHLOROPLAST PROTEIN-ENHANCING STRESS TOLERANCE (CEST);YCF3-INTERACTING PROTEIN 1 (Y3IP1);ARABIDOPSIS THALIANA CHLOROPLAST PROTEIN-ENHANCING STRESS TOLERANCE (AtCEST)
AT5G44790	-1.16951		-1.25797	-1.03529		Down			Down		ATP dependent copper transporter vital for ethylene response pathway	(HMA7);RESPONSIVE-TO-ANTAGONIST 1 (RAN1)
AT5G44920	-1.41508	-2.10804	-1.80894			Down	Down	Down			Encodes a KASH domain protein that localizes to the nuclear envelope and affects nuclear morphology.	(ATTIK);TIR-KASH PROTEIN (TIK)
AT5G45310	-1.47233			-1.39875	-2.81548	Down			Down	Down	coiled-coil protein;(source:Araport11)
AT5G45340	-1.36057		-1.88889	-1.23266		Down			Down		Encodes a protein with ABA 8'-hydroxylase activity; involved in ABA catabolism. Mutant analyses show that disruption in the gene results in more drought tolerance whereas overexpression results in increased transpiration rate and reduced drought tolerance. Gene involved in postgermination growth. Plant P450 CYP707A3, ABA 8'-hydroxylase, binds enantioselectively (+)-ABA but not (-)-ABA, whereas th…	CYTOCHROME P450, FAMILY 707, SUBFAMILY A, POLYPEPTIDE 3 (CYP707A3)
AT5G45390	1.1305	1.1438		1.60138		Up	Up		Up		One of several nuclear-encoded ClpPs (caseinolytic protease). Contains a highly conserved catalytic triad of Ser-type proteases (Ser-His-Asp). The name reflects nomenclature described in Adam et. al (2001). The mRNA is cell-to-cell mobile.	NUCLEAR-ENCODED CLP PROTEASE P4 (NCLPP4);CLP PROTEASE P4 (CLPP4)
AT5G45680	1.71657	2.72252	1.39533	2.09968	1.6241	Up	Up	Up	Up	Up	Peptidyl-Prolyl Isomerase located in chloroplast thylakoid lumen The mRNA is cell-to-cell mobile.	FK506-BINDING PROTEIN 13 (FKBP13);FK506 BINDING PROTEIN 13 (ATFKBP13)
AT5G45930	1.42611	1.28621		2.47608	2.57528	Up	Up		Up	Up	encodes a second Chl I gene (CHLI2), a subunit of magnesium chelatase which is required for chlorophyll biosynthesis. Has ATPase activity, regulated by TRX-f. Involved in the assembly of the Mg chelatase complex.	MAGNESIUM CHELATASE I2 (CHLI2); (CHLI-2); (CHL I2)
AT5G46110	1.16749	2.31217	1.48063	2.3821		Up	Up	Up	Up		Encodes a chloroplast triose phosphate / 3-phosphoglycerate translocator that transports triose phosphates derived from the Calvin cycle in the stroma to the cytosol for use in sucrose synthesis and other biosynthetic processes. A tpt mutant has altered acclimation responses. The mRNA is cell-to-cell mobile.	TRIOSE-PHOSPHATE &#8260; PHOSPHATE TRANSLOCATOR (TPT);ACCLIMATION OF PHOTOSYNTHESIS TO ENVIRONMENT 2 (APE2)
AT5G46580	1.47594	1.87661	1.53576		2.38146	Up	Up	Up		Up	pentatricopeptide (PPR) repeat-containing protein;(source:Araport11)	SUPPRESSOR OF THYLAKOID FORMATION 1 (SOT1)
AT5G46890	-1.92352	-1.20612	-2.83763			Down	Down	Down			Bifunctional inhibitor/lipid-transfer protein/seed storage 2S albumin superfamily protein;(source:Araport11)
AT5G46900	-3.21243	-2.13501	-3.55141	-1.90763	-2.15599	Down	Down	Down	Down	Down	Bifunctional inhibitor/lipid-transfer protein/seed storage 2S albumin superfamily protein;(source:Araport11)
AT5G46960	1.2191		-2.37326		-2.11942	Up				Down	Pectin methylesterase inhibitor that is involved in resistance to Botrytis cinerea. Affects PME activity during infection to prevent disease.	(ATPMEI12)
AT5G47190	1.52296	1.23151		1.70784	1.18019	Up	Up		Up	Up	Ribosomal protein L19 family protein;(source:Araport11)
AT5G47240	-2.71868	-2.15962	-2.05407		-2.22099	Down	Down	Down		Down	nudix hydrolase homolog 8;(source:Araport11)	NUDIX HYDROLASE HOMOLOG 8 (NUDX8);NUDIX HYDROLASE HOMOLOG 8 (atnudt8);NUDIX HYDROLASE HOMOLOG 8 (NUDT8)
AT5G47450	-4.40419	-2.67105	-2.3087	-1.58175	-1.28574	Down	Down	Down	Down	Down	Tonoplast intrinsic protein, transports ammonium (NH3) and methylammonium across the tonoplast membrane, gene expression shows diurnal regulation and is upregulated by ammonium (NH3).	ARABIDOPSIS THALIANA TONOPLAST INTRINSIC PROTEIN 2;3 (ATTIP2;3);DELTA-TONOPLAST INTRINSIC PROTEIN 3 (DELTA-TIP3);TONOPLAST INTRINSIC PROTEIN 2;3 (TIP2;3)
AT5G47500	1.24931			1.88806		Up			Up		predicted to encode a pectin methylesterase	PECTIN METHYLESTERASE 5 (PME5)
AT5G47980	2.51117	-3.26642			1.1967	Up	Down			Up	HXXXD-type acyl-transferase family protein;(source:Araport11)
AT5G48010	1.10661	-2.5341	-4.65365			Up	Down	Down			Encodes an oxidosqualene cyclase involved in the biosynthesis of thalianol, a tricyclic triterpenoid of unknown function. Overexpression of THAS leads to dwarfing in the aerial tissues of Arabidopsis plants, but increases their root length. THAS is part of a small operon-like cluster of genes (with At5g48000 (THAH) and At5g47990 (THAD)) involved in thalianol metabolism.	THALIANOL SYNTHASE (THAS);ARABIDOPSIS THALIANA THALIANOL SYNTHASE 1 (AtTHAS1);THALIANOL SYNTHASE 1 (THAS1)
AT5G48300	1.28284	2.06784	1.77113	3.1797	1.93377	Up	Up	Up	Up	Up	Encodes the small subunit of ADP-glucose pyrophosphorylase. The small subunit is the catalytic isoform responsible for ADP-glucose pyrophosphorylase activity. The presence of the small subunit is required for large subunit stability. Two isoforms of the small subunit (ApS1 and ApS2) have been described. ApS1 is the major small subunit isoform present in all plant tissues tested. The mRNA is cell-…	ADP GLUCOSE PYROPHOSPHORYLASE 1 (ADG1);ADP-GLUCOSE PYROPHOSPHORYLASE SMALL SUBUNIT 1 (APS1)
AT5G48430	-2.68052	-1.48422	1.00957		1.25616	Down	Down			Up	Eukaryotic aspartyl protease family protein;(source:Araport11)
AT5G48490	1.30031	4.48986	-1.15613		4.57024	Up	Up			Up	Encodes a protein with similarity to a lipid transfer protein that may contribute to systemic acquired resistance (SAR).	DIR1-LIKE (DIR1-LIKE)
AT5G48540	-1.34184	1.83518	1.80428	1.74363	1.83067	Down	Up	Up	Up	Up	receptor-like protein kinase-related family protein;(source:Araport11)
AT5G48560	-1.59245			-1.45181		Down			Down		basic helix-loop-helix (bHLH) DNA-binding superfamily protein;(source:Araport11)	CRY2-INTERACTING BHLH 2 (CIB2)
AT5G48790	1.03144	2.08278	1.09285	1.6812		Up	Up	Up	Up		LOW PSII ACCUMULATION protein (DUF1995);(source:Araport11)
AT5G48880	2.40173	1.20644	3.02777	5.53948	7.22936	Up	Up	Up	Up	Up	Encodes a peroxisomal 3-keto-acyl-CoA thiolase 2 precursor. EC2.3.1.16 thiolases. AT5G48880.1 is named PKT1 and AT5G48880.2 is named PKT2.	3-KETO-ACYL-COENZYME A THIOLASE 5 (KAT5);PEROXISOMAL 3-KETO-ACYL-COA THIOLASE 2 (PKT2)
AT5G49330	2.37085	-1.51898		1.93565	3.61486	Up	Down		Up	Up	Member of the R2R3 factor gene family.	MYB DOMAIN PROTEIN 111 (MYB111);PRODUCTION OF FLAVONOL GLYCOSIDES 3 (PFG3);ARABIDOPSIS MYB DOMAIN PROTEIN 111 (ATMYB111)
AT5G49360	-1.3461				-1.99063	Down				Down	Encodes a bifunctional {beta}-D-xylosidase/{alpha}-L-arabinofuranosidase required for pectic arabinan modification. Located in the extracellular matrix. Gene is expressed specifically in tissues undergoing secondary wall thickening. This is a member of glycosyl hydrolase family 3 and has six other closely related members.	BETA-XYLOSIDASE 1 (ATBXL1);BETA-XYLOSIDASE 1 (BXL1)
AT5G49630	-1.55129	-2.44389		-1.00279	-2.15106	Down	Down		Down	Down	Is a high affinity amino acid transporter capable of transporting aspartate and tryptophan. May be involved in the amino acid uptake from xylem.	AMINO ACID PERMEASE 6 (AAP6)
AT5G49665	1.13413	-1.93599	-1.1486	-1.209	-1.19838	Up	Down	Down	Down	Down	Zinc finger (C3HC4-type RING finger) family protein;(source:Araport11)
AT5G49690	-1.66365	-1.98494	-1.37533	-1.2969	-1.47241	Down	Down	Down	Down	Down	UDP-Glycosyltransferase superfamily protein;(source:Araport11)
AT5G50250	1.04084		1.12496	1.48203	1.38303	Up			Up	Up	Encodes a RNA binding protein. A substrate of the type III effector HopU1 (mono-ADP-ribosyltransferase). Supports editing of specific CP31A-dependent sites.	CHLOROPLAST RNA-BINDING PROTEIN 31B (CP31B)
AT5G50600	1.90794	1.79872			2.73443	Up	Up			Up
AT5G50740	2.5025	1.24107	2.01498			Up	Up	Up			Heavy metal transport/detoxification superfamily protein;(source:Araport11)
AT5G50915	-1.77195				-1.26131	Down				Down	basic helix-loop-helix (bHLH) DNA-binding superfamily protein;(source:Araport11)
AT5G51110	1.41001	2.36805	1.81765			Up	Up	Up			Encodes a ubiquitination target of the intracellular E3 ligase SDIR1. Its selectively regulates the expression of the downstream basic region/leucine zipper motif transcription factor gene ABA-INSENSITIVE5, rather than ABA-RESPONSIVE ELEMENTS BINDING FACTOR3 (ABF3) or ABF4, to regulate ABA-mediated seed germination and the plant salt response.	ATAIRP2 TARGET PROTEIN 1 (ATP1);SDIR1-INTERACTING PROTEIN1 (SDIRIP1)
AT5G51190	-2.69463			-1.05847	-1.68652	Down			Down	Down	encodes a member of the ERF (ethylene response factor) subfamily B-3 of ERF/AP2 transcription factor family. The protein contains one AP2 domain. There are 18 members in this subfamily including ATERF-1, ATERF-2, AND ATERF-5.	ETHYLENE RESPONSE FACTOR 105 (ERF105)
AT5G51820	1.64046			1.58122		Up			Up		Encodes a plastid isoform of the enzyme phosphoglucomutase involved in controlling photosynthetic carbon flow. Effective petiole movement against the direction of the gravity requires functional PGM activity that is required for full development of amyloplasts.	PHOSPHOGLUCOMUTASE (PGM);STARCH-FREE 1 (STF1); (PGM1);ARABIDOPSIS THALIANA PHOSPHOGLUCOMUTASE (ATPGMP)
AT5G52420	1.06389	1.95291	2.04158	1.05269	1.60826	Up	Up	Up	Up	Up	transmembrane protein;(source:Araport11)	PSI-INTERACTING ROOT-CELL ENRICHED 3 (PRCE3)
AT5G52960	1.01992			1.4374		Up			Up		tRNA dimethylallyltransferase;(source:Araport11)
AT5G52970	1.05102	1.37953		2.55243	2.02163	Up	Up		Up	Up	thylakoid lumen 15.0 kDa protein;(source:Araport11)
AT5G53190	-1.62897	-1.81783	-3.3324	-2.16021		Down	Down	Down	Down		Nodulin MtN3 family protein;(source:Araport11)	(AtSWEET3); (SWEET3)
AT5G53210	1.96859	1.54258	1.52274	3.25307	3.48734	Up	Up	Up	Up	Up
AT5G53250	-2.27524	-2.67083	-3.23402	-2.07806	-3.57047	Down	Down	Down	Down	Down	arabinogalactan protein 22;(source:Araport11)	ARABINOGALACTAN PROTEIN 22 (ATAGP22);ARABINOGALACTAN PROTEIN 22 (AGP22)
AT5G53370	-1.04508		1.34501		2.08995	Down				Up	pectin methylesterase PCR fragment F;(source:Araport11)	PECTIN METHYLESTERASE PCR FRAGMENT F (PMEPCRF);PECTIN METHYLESTERASE PCR FRAGMENT F (ATPMEPCRF)
AT5G53550	-1.20338				-1.4289	Down				Down	YELLOW STRIPE like 3;(source:Araport11)	YELLOW STRIPE LIKE 3 (ATYSL3);YELLOW STRIPE LIKE 3 (YSL3)
AT5G53590	-1.09389	-1.48028	-1.41942	-1.611		Down	Down	Down	Down		SAUR-like auxin-responsive protein family;(source:Araport11)	SMALL AUXIN UPREGULATED RNA 30 (SAUR30)
AT5G53870	-3.60836	-8.2838	-3.42663	-2.54336		Down	Down	Down	Down		early nodulin-like protein 1;(source:Araport11)	(AtENODL1);EARLY NODULIN-LIKE PROTEIN 1 (ENODL1)
AT5G53980	-1.48917	-2.90699		-1.70231		Down	Down		Down		Encodes a homeodomain leucine zipper class I (HD-Zip I) protein.	HOMEOBOX PROTEIN 52 (HB52);HOMEOBOX PROTEIN 52 (ATHB52)
AT5G54190	1.57063	-11.4286	-8.97224	-5.43428	-5.85327	Up	Down	Down	Down	Down	light-dependent NADPH:protochlorophyllide oxidoreductase A	PROTOCHLOROPHYLLIDE OXIDOREDUCTASE A (PORA)
AT5G54600	1.31413	1.56005		2.60942	1.24968	Up	Up		Up	Up	Translation protein SH3-like family protein;(source:Araport11)	SUPPRESSOR OF VARIEGATION 8 (SVR8);PLASTID RIBOSOMAL PROTEIN L24 (RPL24)
AT5G54770	1.39301	4.52887	4.04917	5.78155	2.82257	Up	Up	Up	Up	Up	Encodes a thiamine biosynthetic gene that has a dual function in thiamine biosynthesis and mitochondrial DNA damage tolerance. It appears to be involved in producing the thiazole portion of thiamine (vitamin B1). A crystal structure of the protein reveals that it forms a 2-ring homo-octamer. The mRNA is cell-to-cell mobile.	(THI1);THIAMINE4 (THI4);THIAZOLE REQUIRING (TZ)
AT5G55220	1.53893	1.15992		2.29235	1.75945	Up	Up		Up	Up	trigger factor type chaperone family protein;(source:Araport11)
AT5G55280	1.65109	2.06849	1.90881	3.01333	1.69009	Up	Up	Up	Up	Up	Encodes one of two FtsZ proteins, tubulin-like proteins, in Arabidopsis. It is involved in chloroplast division.	HOMOLOG OF BACTERIAL CYTOKINESIS Z-RING PROTEIN FTSZ 1-1 (FTSZ1-1);CHLOROPLAST FTSZ (CPFTSZ);ARABIDOPSIS THALIANA HOMOLOG OF BACTERIAL CYTOKINESIS Z-RING PROTEIN FTSZ 1-1 (ATFTSZ1-1)
AT5G55410	1.82419	-1.79358		1.52632		Up	Down		Up		Bifunctional inhibitor/lipid-transfer protein/seed storage 2S albumin superfamily protein;(source:Araport11)
AT5G55580	1.48918		1.3553	1.62262	1.16949	Up			Up	Up	Encodes a mitochondrial transcription termination factor (mTERF) family protein. The gene product is targeted to the chloroplast and mutants are affected in chloroplast development. Mutants, named as twirt1 (twr-1), display altered root meristem function resulting in short roots. Mutation also affects shoot meristem function.	(MTERF9)
AT5G56850	1.45015	4.17027	2.77346	3.69855	3.45464	Up	Up	Up	Up	Up	hypothetical protein;(source:Araport11)
AT5G56870	-2.27684	-1.12655			-2.28521	Down	Down			Down	beta-galactosidase 4;(source:Araport11)	BETA-GALACTOSIDASE 4 (BGAL4)
AT5G57070	-2.04453	-1.63913		-1.02491		Down	Down		Down		hydroxyproline-rich glycoprotein family protein;(source:Araport11)
AT5G57180	1.05394	-1.34939			1.28722	Up	Down			Up	Transcription regulator responsible for specific upregulation of the translocon genes atToc33 and atToc75 in leaves. Involved in protein import into chloroplast.	CHLOROPLAST IMPORT APPARATUS 2 (CIA2)
AT5G57220	-3.49562			3.47845		Down			Up		member of CYP81F, involved in glucosinolate metabolism. Mutants had impaired resistance to fungi. The mRNA is cell-to-cell mobile.	CYTOCHROME P450, FAMILY 81, SUBFAMILY F, POLYPEPTIDE 2 (CYP81F2)
AT5G57345	1.50744	2.14458	2.00401	2.30335	1.52906	Up	Up	Up	Up	Up	OXR is a single copy gene in Arabidopsis. It is localized to the ER. It is expressed throughout the plant and expression is induced in response to abiotic stress. While the function of OXR is unknown, overexpression results in increased abiotic stress tolerance and increased ascorbic acid content.	(ATOXR)
AT5G57620	-1.97088	-1.48316	-1.51368	-1.34827		Down	Down	Down	Down		MYB36 is a transcriptional regulator that acts to promote differentiation of the endodermis during root development. It promotes the development the Casparian band in part by regulating the expression of genes involved in localizing lignin biosynthetic machinery to the Casparian band. MYB36 binds to and regulates the expression of factors involved in producing the Casparian band including CASP1, …	MYB DOMAIN PROTEIN 36 (AtMYB36);MYB DOMAIN PROTEIN 36 (MYB36)
AT5G57685	-2.5131	-1.08914	-1.48382			Down	Down	Down			Encodes a member of the GDU (glutamine dumper) family proteins involved in amino acid export: At4g31730 (GDU1), At4g25760 (GDU2), At5g57685 (GDU3), At2g24762 (GDU4), At5g24920 (GDU5), At3g30725 (GDU6) and At5g38770 (GDU7).	ARABIDOPSIS THALIANA GLUTAMINE DUMPER 3 (AtGDU3);GLUTAMINE DUMPER 3 (GDU3);LESS SUSCEPTIBLE TO BSCTV 1 (LSB1)
AT5G57910	-1.00577	-1.14257		-1.04703		Down	Down		Down		ribosomal RNA small subunit methyltransferase G;(source:Araport11)
AT5G58260	1.52942	2.16762	1.5864			Up	Up	Up			Encodes subunit NDH-N of NAD(P)H:plastoquinone dehydrogenase complex (Ndh complex) present in the thylakoid membrane of chloroplasts. This subunit is thought to be required for Ndh complex assembly.	NADH DEHYDROGENASE-LIKE COMPLEX N (NdhN)
AT5G58330	1.07241	1.89095	1.34667	2.00693		Up	Up	Up	Up		lactate/malate dehydrogenase family protein;(source:Araport11)	NADP-DEPENDENT MALATE DEHYDROGENASE (NADP-MDH)
AT5G58370	1.29314	1.09562	1.20874	-1.03151		Up	Up	Up	Down		P-loop containing nucleoside triphosphate hydrolases superfamily protein;(source:Araport11)	(ENGB-3)
AT5G58600	1.02035	-1.59837	-1.26346			Up	Down	Down			Belongs to a large family of plant-specific genes of unknown function. Involved in resistance to the powdery mildew species Erysiphe cichoracearum and Erysiphe orontii, but not to the unrelated pathogens Pseudomonas syringae or Peronospora parasitica. A member of the TBL (TRICHOME BIREFRINGENCE-LIKE) gene family containing a plant-specific DUF231 (domain of unknown function) domain. TBL gene fami…	TRICHOME BIREFRINGENCE-LIKE 44 (TBL44);POWDERY MILDEW RESISTANT 5 (PMR5)
AT5G59250	1.08737	3.00723	2.12236	3.6419	1.91579	Up	Up	Up	Up	Up	Major facilitator superfamily protein;(source:Araport11)	(HP59)
AT5G59490	-2.45105	-1.28089	-1.30921			Down	Down	Down			Haloacid dehalogenase-like hydrolase (HAD) superfamily protein;(source:Araport11)
AT5G59520	-2.22085	-1.09519	-1.31941			Down	Down	Down			encodes a metal ion transporter whose expression is regulated by copper.	ZRT/IRT-LIKE PROTEIN 2 (ZIP2); (ATZIP2)
AT5G59530	-2.04654	-1.06687	-2.77522	1.0836	1.24652	Down	Down	Down	Up	Up	2-oxoglutarate (2OG) and Fe(II)-dependent oxygenase superfamily protein;(source:Araport11)
AT5G59780	-2.94317	-1.1153	-1.16072	-1.13679		Down	Down	Down	Down		Encodes a putative transcription factor (MYB59).	MYB DOMAIN PROTEIN 59 (MYB59); (ATMYB59-3)
AT5G59820	-1.814	1.48475	1.31229		1.47118	Down	Up	Up		Up	Encodes a zinc finger protein involved in high light and cold acclimation. Overexpression of this putative transcription factor increases the expression level of 9 cold-responsive genes and represses the expression level of 15 cold-responsive genes, including CBF genes. Also, lines overexpressing this gene exhibits a small but reproducible increase in freeze tolerance. Because of the repression o…	RESPONSIVE TO HIGH LIGHT 41 (RHL41); (ATZAT12); (ZAT12)
AT5G60300	-1.35003	-1.54949	-1.34298			Down	Down	Down			Lectin Receptor Kinase involved in protein-protein interactions with RGD-containing proteins as potential ligands. Role in cell wall-plasma membrane adhesion. Involved in Phytophthora resistance.	DOES NOT RESPOND TO NUCLEOTIDES 1 (DORN1);L-TYPE LECTIN RECEPTOR KINASE I.9 (LecRK-I.9)
AT5G60480	-4.93393	-5.12039		-1.70588	-4.64268	Down	Down		Down	Down	homeobox protein 26;(source:Araport11)	HOMEOBOX PROTEIN 26 (AtHB26);ZINC FINGER HOMEODOMAIN 12 (ZHD12);HOMEOBOX PROTEIN 26 (HB26)
AT5G60580	-1.15822	-1.47705	-1.07864			Down	Down	Down			RING/U-box superfamily protein;(source:Araport11)
AT5G60660	-1.87058	-3.34743	-3.66052	-2.16374	-2.4079	Down	Down	Down	Down	Down	A member of the plasma membrane intrinsic protein subfamily PIP2.When expressed in yeast cells can conduct hydrogen peroxide into those cells. Mutants exhibit longer root hairs.	PLASMA MEMBRANE INTRINSIC PROTEIN 2;4 (PIP2;4); (PIP2F)
AT5G61340	-1.10124	-1.36216	-1.27261	-1.25805		Down	Down	Down	Down		transmembrane protein;(source:Araport11)
AT5G61410	1.2217	2.44469	1.48889	2.19041		Up	Up	Up	Up		Arabidopsis thaliana ribulose-5-phosphate-3-epimerase mRNA	D-RIBULOSE-5-PHOSPHATE-3-EPIMERASE (RPE);EMBRYO DEFECTIVE 2728 (emb2728)
AT5G62210	3.85408	4.63338	6.31678			Up	Up	Up			Embryo-specific protein 3, (ATS3);(source:Araport11)
AT5G62840	1.4229	1.90984	2.04143	2.62891	1.98934	Up	Up	Up	Up	Up	Phosphoglycerate mutase family protein;(source:Araport11)
AT5G62865	-1.45598				-1.56713	Down				Down	hypothetical protein;(source:Araport11)
AT5G63310	1.41087			1.95636		Up			Up		Maintains intracellular dNTP levels except ATP. Plays a role in response to oxidative stress and UV. Involved in phytochrome-mediated light signaling. Participates in auxin-regulated processes, partly through the modulation of auxin transport. H-bonding with His-197 inside the nucleotide-binding pocket is critical for NDPK2 functioning.	NUCLEOSIDE DIPHOSPHATE KINASE 2 (NDPK2);NDP KINASE 1A (NDPK1A);ARABIDOPSIS NUCLEOSIDE DIPHOSPHATE KINASE 2 (ATNDPK2);NUCLEOSIDE DIPHOSPHATE KINASE IA (NDPK IA); (NDPK IA IA)
AT5G63420	1.46071			1.54354	1.17192	Up			Up	Up	Encodes a member of the metallo-beta-lactamase protein family that plays a vital role in embryo morphogenesis and apical-basal pattern formation by regulating chloroplast development. In bacteria, RNase J plays an important role in rRNA maturation and in the 5&#8242; stability of mRNA.	RIBONUCLEASE J (ATRNJ);EMBRYO DEFECTIVE 2746 (emb2746)
AT5G63600	-2.36445	-1.65382	-2.18325	-1.65988	-1.47001	Down	Down	Down	Down	Down	encodes a protein whose sequence is similar to flavonol synthase	FLAVONOL SYNTHASE 5 (FLS5); (ATFLS5)
AT5G63800	-1.07533	-1.39557	-1.54408		-1.49012	Down	Down	Down		Down	Involved in mucilage formation. Mutants form columella and outer cell wall architecture of the mucilage cells resembles wild-type. However, mum2 seeds completely lack seed coat mucilage. This mutation appears to represent a later step in the development of this cell-type. Encodes a beta-galactosidase involved in seed coat mucilage biosynthesis. Member of Glycoside Hydrolase Family 35	BETA-GALACTOSIDASE 6 (BGAL6);MUCILAGE-MODIFIED 2 (MUM2)
AT5G64040	1.4163	3.90298	1.92695	4.08592	2.60624	Up	Up	Up	Up	Up	Encodes the only subunit of photosystem I located entirely in the thylakoid lumen. May be involved in the interaction between plastocyanin and the photosystem I complex. Phosphorylation of this protein is dependent on calcium.	(PSAN)
AT5G64110	-2.29044			-1.21406	-1.02579	Down			Down	Down	Peroxidase superfamily protein;(source:Araport11)
AT5G64190	-6.81547	-1.80426	-2.98522		-2.73143	Down	Down	Down		Down	neuronal PAS domain protein;(source:Araport11)
AT5G64650	1.11027	1.17328	1.02942	1.34615		Up	Up	Up	Up		Ribosomal protein L17 family protein;(source:Araport11)
AT5G64860	1.05816			1.23696	-1.0794	Up			Up	Down	Encodes a maltotriose-metabolizing enzyme with chloroplastic &#945;-1,4-glucanotransferase activity. Mutant has altered starch degradation.	(ATDPE1);DISPROPORTIONATING ENZYME (DPE1)
AT5G64870	-2.06871	-2.49995	-1.52455	-1.26249	-1.12731	Down	Down	Down	Down	Down	SPFH/Band 7/PHB domain-containing membrane-associated protein family;(source:Araport11)
AT5G64940	1.21337	2.18552	2.03517	2.28491	1.99909	Up	Up	Up	Up	Up	ABC1K8 is a member of an atypical protein kinase family that is induced by heavy metals. Loss of function mutations affect the metabolic profile of chloroplast lipids. It appears to function along with ABC1K7 in mediating lipid membrane changes in response to stress. The mRNA is cell-to-cell mobile.	ARABIDOPSIS THALIANA ABC2 HOMOLOG 13 (ATATH13); (ABC1K8);OXIDATIVE STRESS-RELATED ABC1-LIKE PROTEIN 1 (OSA1);ABC2 HOMOLOG 13 (ATH13);A. THALIANA OXIDATIVE STRESS-RELATED ABC1-LIKE PROTEIN 1 (ATOSA1)
AT5G65140	1.19269	-3.65852		-2.1335		Up	Down		Down		Haloacid dehalogenase-like hydrolase (HAD) superfamily protein;(source:Araport11)	TREHALOSE-6-PHOSPHATE PHOSPHATASE J (TPPJ)
AT5G65390	-2.04886	-2.4378	-2.21302	-1.53582	-1.26286	Down	Down	Down	Down	Down	arabinogalactan protein 7;(source:Araport11)	ARABINOGALACTAN PROTEIN 7 (AGP7)
AT5G65410	1.20761			1.0323		Up			Up		Encodes ZFHD2, a member of the zinc finger homeodomain transcriptional factor family.Gain of function of ATHB25 (35S and UBQ10 proomoters) and double loss of function of ATHB25 and ATHB22 increases and decreases, respectively, seed longevity. This phenotype is maternal and related to seed coat alterations. Gain of function increases expression of GA3OX2 and GA4 and GA1 levels.	ARABIDOPSIS THALIANA HOMEOBOX PROTEIN 25 (ATHB25);ZINC FINGER HOMEODOMAIN 1 (ZHD1);HOMEOBOX PROTEIN 25 (HB25);ZINC FINGER HOMEODOMAIN 2 (ZFHD2)
AT5G65530	-1.52818	-1.16099	-1.92563			Down	Down	Down			Encodes a protein kinase involved in mediating resistance to fungi and also trichome branch number. Kinase activity is increased by ROP6 which also affects its sub-cellular localization (becomes localized to the cell periphery_	ARABIDOPSIS RECEPTOR-LIKE CYTOPLASMIC KINASE ATRLCK VI_A3 (ATRLCK VI_A3)
AT5G65730	-1.93806	8.68019	7.64566	7.52071	3.42068	Down	Up	Up	Up	Up	xyloglucan endotransglucosylase/hydrolase 6;(source:Araport11)	XYLOGLUCAN ENDOTRANSGLUCOSYLASE/HYDROLASE 6 (XTH6)
AT5G66260	-1.60768	-2.76338	-1.95811			Down	Down	Down			SAUR-like auxin-responsive protein family;(source:Araport11)	SMALL AUXIN UPREGULATED RNA 11 (SAUR11)
AT5G66390	-1.58687	-1.67004	-1.89023	-1.33195		Down	Down	Down	Down		Encodes a peroxidase that is involved in lignin biosynthesis.	PEROXIDASE 72 (PRX72)
AT5G66570	1.48202	2.44251		2.87683		Up	Up		Up		Encodes a protein which is an extrinsic subunit of photosystem II and which has been proposed to play a central role in stabilization of the catalytic manganese cluster. In <i>Arabidopsis thaliana</i> the PsbO proteins are encoded by two genes: <i>psbO1</i> and <i>psbO2</i>. PsbO1 is the major isoform in the wild-type. In plsp1-1 mutant plastids, the nonmature form of the protein localizes in the…	PS II OXYGEN-EVOLVING COMPLEX 1 (PSBO-1);33 KDA OXYGEN EVOLVING POLYPEPTIDE 1 (OEE1);MANGANESE-STABILIZING PROTEIN 1 (MSP-1);OXYGEN EVOLVING COMPLEX 33 KILODALTON PROTEIN (OE33);PS II OXYGEN-EVOLVING COMPLEX 1 (PSBO1);OXYGEN EVOLVING ENHANCER PROTEIN 33 (OEE33)
AT5G66790	-1.08077	-1.28918			-1.1497	Down	Down			Down	Protein kinase superfamily protein;(source:Araport11)
AT5G67180	1.22134	-1.11563	-1.94515			Up	Down	Down			target of early activation tagged (EAT) 3;(source:Araport11)	(EAT3);TARGET OF EARLY ACTIVATION TAGGED (EAT) 3 (TOE3)
AT5G67260	1.84807	1.0157			1.09265	Up	Up			Up	Encode CYCD3;2, a CYCD3 D-type cyclin. Important for determining cell number in developing lateral organs. Mediating cytokinin effects in apical growth and development.	CYCLIN D3;2 (CYCD3;2)
AT5G67300	-1.0966				1.08629	Down				Up	Member of the R2R3 factor MYB gene family involved in mediating plant responses to a variety of abiotic stimiuli. The mRNA is cell-to-cell mobile.	(ATMYBR1); (MYB44);MYB DOMAIN PROTEIN R1 (MYBR1);ARABIDOPSIS THALIANA MYB DOMAIN PROTEIN 44 (ATMYB44)
AT5G67390	-1.69044	-1.00131	-1.03373	-1.16805	-2.26162	Down	Down	Down	Down	Down	glycosyltransferase-like protein;(source:Araport11)
ATCG00040	1.38983		-2.33809	-1.48957	-1.40865	Up			Down	Down	Encodes a maturase located in the trnK intron in the chloroplast genome.	MATURASE K (MATK)
ATCG00890	1.14111				-1.93573	Up				Down	NADH dehydrogenase ND2	(NDHB.1)
ATCG01250	1.14111				-1.93573	Up				Down	NADH dehydrogenase ND2	(NDHB.2)
